# Supplementary material for: Daf-16 mediated repression of cytosolic ribosomal protein genes facilitates a hypoxia sensitive to hypoxia resistant transformation in long-lived germline mutants
Source: PLoS Genet. 2022 May 27;18(5):e1009672. doi: 10.1371/journal.pgen.1009672 (PMC9197040; doi:10.1371/journal.pgen.1009672)
Supplement: S1 Table — (XLSX) [file pgen.1009672.s004.xlsx]

## Sheet: Fem3 D1 vs L4
external_gene_name	Row.names	logFC	AveExpr	t	P.Value	adj.P.Val	B
aap-1	WBGene00000001	0.796416	4.12981	5.48751	7.0743e-06	1.81572e-05	2.89351
aat-1	WBGene00000002	0.195395	5.24366	1.18135	0.247293	0.297427	-7.01945
aat-2	WBGene00000003	-2.296	4.33151	-7.31993	5.33691e-08	1.879e-07	7.98047
aat-3	WBGene00000004	-1.31873	3.71616	-5.22165	1.46657e-05	3.59537e-05	2.34822
aat-4	WBGene00000005	0.386985	4.97172	2.04389	0.0503674	0.0698661	-5.6829
aat-5	WBGene00000006	-1.14813	3.23832	-4.43635	0.000126575	0.000268346	0.366306
aat-6	WBGene00000007	1.00801	4.83775	6.90681	1.56073e-07	5.10043e-07	6.73383
aat-7	WBGene00000008	0.0609857	1.23046	0.118445	0.906552	0.923049	-6.75609
aat-8	WBGene00000009	0.37978	0.83725	0.621289	0.53938	0.592218	-6.27889
aat-9	WBGene00000010	0.831292	3.95195	5.28531	1.2314e-05	3.05239e-05	2.38911
abf-2	WBGene00000013	4.05028	2.95694	4.83857	4.64792e-05	0.000105819	1.84941
abf-5	WBGene00000016	6.21414	0.899572	7.94491	1.09465e-08	4.28387e-08	9.99116
abf-6	WBGene00000017	2.5826	0.420579	4.20949	0.000234817	0.000477738	0.355324
abl-1	WBGene00000018	-1.23189	4.88692	-6.59048	3.59532e-07	1.1159e-06	5.90647
abt-1	WBGene00000019	7.85214	0.327891	19.3171	7.66714e-18	2.03715e-16	29.9367
abt-2	WBGene00000020	1.06564	5.80152	4.10115	0.000327672	0.000653329	-1.02922
abt-3	WBGene00000021	1.99903	-0.87205	4.42204	0.000131622	0.000278301	0.670214
abt-4	WBGene00000022	-0.564029	7.1049	-2.73637	0.0106101	0.0165792	-4.42082
abt-5	WBGene00000023	10.027	-1.36729	19.8313	3.82934e-18	1.18262e-16	30.0037
ace-1	WBGene00000035	0.307648	3.62935	1.67157	0.105629	0.13736	-6.08405
ace-2	WBGene00000036	-0.981886	4.73464	-5.48917	7.04213e-06	1.80846e-05	2.91691
ace-3	WBGene00000037	-1.57898	0.235748	-3.95647	0.00046513	0.000907119	-0.286834
acn-1	WBGene00000039	-4.86915	4.26743	-17.7596	6.94891e-17	1.28762e-15	28.6064
aco-1	WBGene00000040	-0.542659	7.91	-2.65528	0.0128659	0.0197962	-4.59113
aco-2	WBGene00000041	0.123247	9.45196	0.767884	0.448914	0.503625	-7.50111
acr-2	WBGene00000042	-1.13718	0.707241	-2.58452	0.0151919	0.0230962	-3.77046
acr-5	WBGene00000044	-3.55288	0.208264	-6.87668	1.68904e-07	5.48959e-07	7.31041
acr-7	WBGene00000046	-0.780529	0.586865	-1.53135	0.136782	0.174002	-5.63545
acr-8	WBGene00000047	-2.54796	1.05221	-5.42136	8.47932e-06	2.15272e-05	3.39303
acr-11	WBGene00000050	0.813045	0.996022	1.60886	0.118744	0.152814	-5.40087
acr-12	WBGene00000051	-1.32412	1.96909	-4.19819	0.000242132	0.000491847	-0.0110654
acr-15	WBGene00000054	-0.850349	2.44516	-2.70141	0.011533	0.0178939	-3.70904
acr-16	WBGene00000055	-1.0977	2.96585	-4.42662	0.000129984	0.000275166	0.329788
acr-18	WBGene00000057	1.19515	1.26318	2.4712	0.0197413	0.029451	-3.862
acr-19	WBGene00000058	-3.58661	0.134788	-5.09804	2.05956e-05	4.93547e-05	2.7275
acr-20	WBGene00000059	-2.11123	0.0216469	-4.34046	0.000164435	0.000342454	0.640987
acr-21	WBGene00000060	-4.01143	-0.118209	-6.007	1.71899e-06	4.84235e-06	5.10452
acr-23	WBGene00000062	-3.14435	-0.00734442	-5.74214	3.52902e-06	9.46822e-06	4.37806
act-1	WBGene00000063	-1.18688	7.61337	-6.71084	2.614e-07	8.25875e-07	6.08287
act-2	WBGene00000064	1.34297	7.92253	5.94078	2.0567e-06	5.72474e-06	4.00463
act-3	WBGene00000065	-1.31587	8.34535	-6.15163	1.16315e-06	3.35949e-06	4.58632
act-4	WBGene00000066	-0.935434	10.5363	-4.58646	8.39372e-05	0.000183768	0.360826
act-5	WBGene00000067	-1.18288	9.81354	-7.93717	1.11601e-08	4.36373e-08	9.30915
acy-1	WBGene00000068	-0.927597	4.42346	-6.13722	1.20921e-06	3.48546e-06	4.65177
acy-2	WBGene00000069	-0.153692	0.791039	-0.375702	0.709939	0.750104	-6.72506
acy-3	WBGene00000070	-1.0977	5.09896	-7.51291	3.25539e-08	1.18339e-07	8.29113
acy-4	WBGene00000071	0.985903	4.28551	4.24912	0.000210851	0.000431315	-0.292853
add-1	WBGene00000072	-0.666656	4.91358	-3.88246	0.000567231	0.00109191	-1.44941
add-2	WBGene00000073	0.198781	4.84844	0.930124	0.360171	0.414931	-7.2353
adm-2	WBGene00000074	-1.53085	4.60592	-7.44347	3.88714e-08	1.39984e-07	8.21065
adm-4	WBGene00000075	-0.492322	3.9954	-2.71859	0.0110704	0.0172381	-4.13101
adr-1	WBGene00000079	-0.263355	4.9474	-1.54137	0.134331	0.171166	-6.60318
adr-2	WBGene00000080	0.6599	4.1908	5.19289	1.58709e-05	3.86427e-05	2.05114
ads-1	WBGene00000081	0.0919514	8.41333	0.969158	0.340674	0.395214	-7.36409
adt-1	WBGene00000082	-4.77439	2.97667	-7.56976	5.09979e-08	1.80287e-07	8.32822
adt-2	WBGene00000083	-0.246573	6.61794	-1.76644	0.088104	0.116581	-6.32493
aex-1	WBGene00000084	1.06211	4.32294	5.54255	6.08528e-06	1.57949e-05	3.21327
aex-2	WBGene00000085	-2.36026	0.734525	-4.86096	3.95146e-05	9.08614e-05	2.00775
aex-3	WBGene00000086	-0.896587	4.32081	-3.32518	0.00245316	0.0042519	-2.72288
aex-5	WBGene00000088	-0.751203	5.54634	-6.469	4.96702e-07	1.50915e-06	5.51285
aex-6	WBGene00000089	-0.460331	3.80475	-2.86241	0.00782602	0.0125223	-3.79009
age-1	WBGene00000090	0.297815	4.0953	1.6411	0.111842	0.144912	-6.36441
ags-3	WBGene00000092	0.339994	4.76503	1.8629	0.0728821	0.0980559	-6.01748
agt-1	WBGene00000093	-0.193542	2.75816	-0.79623	0.432525	0.487231	-7.04257
agt-2	WBGene00000094	1.01163	2.32571	3.64098	0.00107759	0.00197751	-1.60197
aha-1	WBGene00000095	-0.673356	4.27941	-4.55482	9.15385e-05	0.00019909	0.429877
ahr-1	WBGene00000096	-1.08935	0.289286	-2.68088	0.0121093	0.0187189	-3.63593
aip-1	WBGene00000097	1.19776	4.44366	7.6347	2.38852e-08	8.83571e-08	8.65409
air-1	WBGene00000098	2.5183	4.16657	18.7979	1.571e-17	3.67458e-16	30.023
air-2	WBGene00000099	2.92078	0.331064	10.2257	5.19152e-11	2.94523e-10	15.0392
ajm-1	WBGene00000100	-0.823902	7.65442	-4.2909	0.000188202	0.0003881	-0.522263
aka-1	WBGene00000101	1.03282	6.27379	9.19881	5.30807e-10	2.52958e-09	12.356
akt-1	WBGene00000102	1.15526	6.31592	8.37595	3.77879e-09	1.58483e-08	10.3623
akt-2	WBGene00000103	-0.273171	4.97732	-1.75114	0.0907523	0.11975	-6.1655
alg-1	WBGene00000105	-1.5907	7.00616	-6.29732	8.80615e-07	2.58425e-06	4.8634
alg-2	WBGene00000106	-1.56973	4.80392	-7.3207	5.32642e-08	1.87602e-07	7.81492
alh-1	WBGene00000107	0.020954	8.43447	0.176118	0.861455	0.884325	-7.81788
alh-3	WBGene00000109	-0.375203	7.18036	-2.95302	0.00626726	0.0102009	-3.9275
alh-4	WBGene00000110	0.78858	7.81823	5.13448	1.86334e-05	4.4894e-05	1.7684
alh-5	WBGene00000111	0.112957	3.79681	0.555803	0.582712	0.633216	-7.47987
alh-6	WBGene00000112	0.30343	6.76218	2.15526	0.0397886	0.0562584	-5.63362
alh-7	WBGene00000113	0.101863	6.46318	0.908334	0.37137	0.426695	-7.43197
alh-8	WBGene00000114	0.188127	10.2778	1.10255	0.279506	0.331669	-7.17933
alh-9	WBGene00000115	2.00351	8.07383	9.34506	3.78002e-10	1.84577e-09	12.7116
alh-10	WBGene00000116	0.509951	4.72259	2.62751	0.013736	0.0210418	-4.48129
alh-11	WBGene00000117	1.37513	6.05723	8.33368	4.18976e-09	1.74692e-08	10.3099
alh-12	WBGene00000118	0.325823	7.85096	2.48716	0.0190326	0.0284621	-4.96155
aly-1	WBGene00000120	-1.90202	4.41956	-8.41237	3.45788e-09	1.45927e-08	10.7465
aly-2	WBGene00000121	0.0241193	4.54925	0.196257	0.845811	0.870333	-7.78675
aly-3	WBGene00000122	0.358715	6.22311	2.88161	0.00746788	0.0119856	-4.09631
ama-1	WBGene00000123	-0.0398919	6.78849	-0.140691	0.889169	0.907747	-7.84583
amt-1	WBGene00000133	3.53164	3.04082	11.7974	1.91052e-12	1.38442e-11	18.4304
amt-3	WBGene00000135	-1.83609	1.3903	-5.01002	2.62327e-05	6.19579e-05	2.22723
amt-4	WBGene00000136	-1.23806	6.36491	-8.84443	1.22263e-09	5.52915e-09	11.5366
amx-1	WBGene00000137	-0.354157	3.71111	-1.66541	0.106861	0.138836	-6.09973
amx-2	WBGene00000138	-0.133925	4.15881	-0.412648	0.683053	0.725975	-7.50541
amx-3	WBGene00000139	0.517598	4.09475	1.89215	0.0687398	0.0929648	-5.72533
anc-1	WBGene00000140	0.0860343	7.29766	0.450052	0.656101	0.701059	-7.75393
aos-1	WBGene00000142	-0.231691	4.55194	-1.26907	0.214752	0.261692	-6.94932
apc-2	WBGene00000143	1.89264	4.01596	12.3601	6.28713e-13	5.00027e-12	19.3236
apc-10	WBGene00000144	2.97046	-0.367124	10.726	1.75613e-11	1.07955e-10	16.2759
apc-11	WBGene00000145	0.576329	2.26515	2.0094	0.0541147	0.0746864	-5.17235
ape-1	WBGene00000146	-0.65466	5.69712	-5.25557	1.33615e-05	3.29431e-05	2.13493
aph-1	WBGene00000147	-0.4478	2.8303	-2.20023	0.0361129	0.0513462	-5.02662
aph-2	WBGene00000148	0.633642	4.51745	4.258	0.000205825	0.000422002	-0.488066
apl-1	WBGene00000149	-0.561149	8.39063	-3.18216	0.00353376	0.00597404	-3.37056
apm-1	WBGene00000150	-0.172838	6.36237	-1.59825	0.12109	0.15551	-6.57647
apn-1	WBGene00000151	1.5849	4.0478	7.14512	8.38389e-08	2.86449e-07	7.35073
app-1	WBGene00000155	1.00964	7.52832	7.56405	2.85785e-08	1.04687e-07	8.30301
apr-1	WBGene00000156	-0.944171	4.5249	-5.6234	4.87874e-06	1.28242e-05	3.23308
aps-2	WBGene00000157	-0.30944	4.24124	-1.17576	0.249486	0.299736	-6.81102
apg-1	WBGene00000158	0.564009	6.68773	3.94726	0.000476777	0.000927803	-1.44429
aps-1	WBGene00000159	0.743545	5.14512	4.67494	6.58563e-05	0.00014627	0.609131
apb-1	WBGene00000160	-0.0685283	6.21203	-0.375219	0.710294	0.750424	-7.77797
apa-2	WBGene00000161	-0.777574	5.95551	-3.96711	0.00045202	0.00088312	-1.34467
apd-3	WBGene00000162	-0.447678	5.30891	-2.85176	0.0080316	0.0128268	-4.09649
apb-3	WBGene00000163	-0.348381	5.39991	-2.28347	0.0301042	0.0434259	-5.34225
apm-3	WBGene00000164	0.544152	4.28954	4.19198	0.000246246	0.000499565	-0.584219
aps-3	WBGene00000165	-0.236016	5.58358	-1.3922	0.174704	0.21698	-6.82294
apt-9	WBGene00000166	-2.07841	1.1028	-4.74577	5.42204e-05	0.000122466	1.61854
apx-1	WBGene00000168	3.3724	2.14062	6.59565	3.54628e-07	1.10164e-06	6.51408
aqp-1	WBGene00000169	1.25578	5.67364	2.84073	0.00895987	0.0141949	-4.14176
aqp-2	WBGene00000170	-2.76587	5.86473	-19.3627	7.20408e-18	1.95043e-16	30.8244
aqp-3	WBGene00000171	6.01624	-0.293264	9.03668	7.75932e-10	3.60854e-09	12.5064
aqp-4	WBGene00000172	-0.87117	5.48104	-6.55817	3.9175e-07	1.20958e-06	5.73276
aqp-6	WBGene00000174	-0.721355	1.00903	-1.51485	0.140898	0.178768	-5.78059
aqp-7	WBGene00000175	0.387967	7.59146	1.76008	0.089196	0.117925	-6.33051
aqp-8	WBGene00000176	1.04482	4.94714	3.71527	0.000913614	0.00169761	-1.96033
aqp-9	WBGene00000177	1.30719	3.51744	3.27806	0.0027888	0.00479521	-2.64046
aqp-10	WBGene00000178	-0.436238	6.41266	-3.31713	0.00250445	0.00433397	-3.03617
aqp-11	WBGene00000179	0.186668	6.68497	1.64223	0.111605	0.144617	-6.52105
arc-1	WBGene00000180	-0.38817	5.02512	-2.24596	0.0326901	0.0468389	-5.34416
ard-1	WBGene00000181	0.0890928	7.33035	0.653087	0.518969	0.57285	-7.63845
arf-1.2	WBGene00000182	0.158135	8.46217	1.05856	0.298749	0.35158	-7.26213
arf-3	WBGene00000183	0.118291	8.53756	0.760592	0.45319	0.507819	-7.53622
arf-6	WBGene00000184	1.09811	4.70953	6.63064	3.23203e-07	1.00967e-06	5.97541
ark-1	WBGene00000186	0.531506	4.90317	2.90191	0.00710623	0.0114463	-4.02508
arl-1	WBGene00000187	0.528647	5.20841	3.25136	0.00296366	0.00507507	-3.18126
arl-3	WBGene00000188	-0.999652	1.46057	-3.59733	0.00120884	0.00220249	-1.47458
arl-5	WBGene00000189	-0.880232	2.78346	-2.39707	0.0233638	0.0343559	-4.50728
arf-1.1	WBGene00000190	1.52017	2.62756	3.78907	0.000727813	0.00137488	-1.1063
arl-7	WBGene00000191	-0.513077	1.94031	-1.01836	0.317132	0.370706	-6.36719
arl-8	WBGene00000192	-0.0984952	6.08419	-0.845215	0.405078	0.460017	-7.45456
arr-1	WBGene00000195	-0.848449	3.85094	-3.3086	0.00255989	0.00442614	-2.66978
aars-1	WBGene00000196	0.0235318	4.03264	0.158711	0.875023	0.895676	-7.71739
aars-2	WBGene00000197	-0.608298	7.3425	-3.90947	0.00052764	0.00101969	-1.53436
art-1	WBGene00000198	-0.0471582	8.10559	-0.284179	0.778341	0.810611	-7.80612
arx-1	WBGene00000199	-0.531134	6.4488	-3.57209	0.00129169	0.00234267	-2.40226
arx-2	WBGene00000200	-0.141336	6.33494	-1.26977	0.214503	0.261473	-7.02596
arx-3	WBGene00000201	-0.0207183	6.23199	-0.14141	0.888547	0.907307	-7.82846
exos-4.2	WBGene00000202	-0.682779	3.62422	-4.11039	0.000307158	0.000615266	-0.704182
arx-5	WBGene00000203	-0.59345	5.24166	-5.03437	2.45338e-05	5.81766e-05	1.60431
arx-6	WBGene00000204	-0.312465	5.2122	-2.60782	0.014386	0.0219605	-4.61852
arx-7	WBGene00000205	-0.491245	4.1033	-3.10304	0.00431436	0.00720305	-3.26553
asb-1	WBGene00000206	2.133	5.28734	16.4006	5.45454e-16	7.87706e-15	26.4153
asb-2	WBGene00000207	-0.517704	8.93326	-3.42942	0.00187426	0.00331292	-2.7382
trip-4	WBGene00000208	0.751953	4.92813	4.60445	7.98988e-05	0.000175465	0.461915
asg-1	WBGene00000209	0.765751	6.6556	3.32845	0.00244643	0.00424127	-3.0308
asg-2	WBGene00000210	-0.321359	7.48325	-1.86145	0.0730941	0.098304	-6.16351
asm-1	WBGene00000211	1.2022	4.00488	5.64194	4.63799e-06	1.22252e-05	3.47191
asm-2	WBGene00000212	4.53933	4.21377	7.67989	2.13032e-08	7.94238e-08	9.31957
asm-3	WBGene00000213	4.14441	4.90769	5.50397	8.48666e-06	2.1542e-05	3.39533
asp-1	WBGene00000214	-0.163944	11.9521	-0.584354	0.563734	0.615218	-7.56808
asp-2	WBGene00000215	0.14394	10.4405	0.93867	0.35584	0.410472	-7.33944
asp-3	WBGene00000216	0.0194045	10.7043	0.0754309	0.940413	0.951213	-7.79125
asp-4	WBGene00000217	1.39442	10.5607	8.95285	9.45511e-10	4.33501e-09	11.8197
asp-5	WBGene00000218	0.0200625	10.6651	0.103113	0.918601	0.933186	-7.78779
asp-6	WBGene00000219	0.998871	11.4468	3.731	0.000873452	0.00162907	-1.94563
atf-2	WBGene00000220	-3.16412	2.13821	-5.89674	2.3812e-06	6.55001e-06	4.56137
atf-5	WBGene00000221	0.0796428	7.52642	0.428718	0.671373	0.71561	-7.76415
atf-6	WBGene00000222	-1.30094	4.08819	-6.45149	5.2046e-07	1.57763e-06	5.7113
atf-7	WBGene00000223	0.167087	7.36915	1.46719	0.153347	0.192959	-6.78656
atgp-1	WBGene00000224	-0.710101	6.58297	-4.96054	3.00536e-05	7.02152e-05	1.30552
atgp-2	WBGene00000225	-1.01415	5.4302	-4.53477	9.6704e-05	0.000209437	0.23244
atl-1	WBGene00000226	1.86115	5.33026	13.636	5.73883e-14	5.45877e-13	21.6739
atm-1	WBGene00000227	1.1608	4.44071	5.26988	1.28466e-05	3.17616e-05	2.238
atn-1	WBGene00000228	-0.391657	7.8777	-2.78909	0.00934804	0.0147575	-4.29348
atp-2	WBGene00000229	-0.0793146	10.6918	-0.400226	0.691994	0.73397	-7.67954
atp-3	WBGene00000230	0.0236045	9.14472	0.14717	0.884041	0.903279	-7.79756
atx-2	WBGene00000231	0.155511	7.77285	0.704213	0.487053	0.541312	-7.59274
avr-14	WBGene00000232	-0.384405	2.75489	-1.51633	0.140524	0.178349	-6.26703
avr-15	WBGene00000233	2.08981	3.60954	7.63668	2.37657e-08	8.79608e-08	8.98182
baf-1	WBGene00000235	-0.309202	6.21344	-1.65462	0.109049	0.141497	-6.49465
bag-1	WBGene00000236	0.945631	4.6062	4.95449	3.05581e-05	7.13005e-05	1.40282
bam-2	WBGene00000237	-0.131239	5.62898	-0.649696	0.521126	0.574874	-7.55083
bar-1	WBGene00000238	-1.31518	5.12912	-6.32831	7.23482e-07	2.14831e-06	5.1901
bas-1	WBGene00000239	0.924687	5.80505	6.78926	2.12547e-07	6.8057e-07	6.3533
pah-1	WBGene00000240	-1.17139	7.28269	-10.8417	1.3729e-11	8.57643e-11	16.0848
bbs-8	WBGene00000244	0.00957432	0.570598	0.0216861	0.982851	0.986099	-6.67468
bca-1	WBGene00000245	-0.297757	4.93061	-1.58491	0.124095	0.158983	-6.49433
bcc-1	WBGene00000246	0.361429	3.66864	1.37089	0.18118	0.224262	-6.53241
bec-1	WBGene00000247	0.0351112	4.89795	0.157381	0.876062	0.896611	-7.66284
ben-1	WBGene00000248	0.749685	5.5033	4.78749	4.8352e-05	0.000109767	0.816037
bir-1	WBGene00000249	2.75884	3.31855	14.2724	1.8489e-14	1.93544e-13	23.0193
bir-2	WBGene00000250	2.76032	-0.998034	5.70158	3.94143e-06	1.05056e-05	4.19227
bli-1	WBGene00000251	-2.35075	2.37235	-3.93688	0.000556893	0.00107331	-0.984832
bli-2	WBGene00000252	-4.74824	0.655354	-5.20641	2.01077e-05	4.82586e-05	2.62317
bli-3	WBGene00000253	-0.66822	5.38683	-3.81118	0.000686193	0.00130108	-1.70784
bli-4	WBGene00000254	0.524082	7.72288	3.93248	0.000496068	0.00096167	-1.46924
bli-5	WBGene00000255	-1.07375	1.80955	-2.28327	0.0301174	0.0434407	-4.46131
bli-6	WBGene00000256	-1.15185	2.27481	-1.62506	0.116224	0.150016	-5.75027
bmk-1	WBGene00000257	3.68917	2.29818	18.1594	3.88648e-17	7.81017e-16	29.1466
bpl-1	WBGene00000259	0.680196	4.62015	4.13514	0.000287258	0.000577592	-0.858471
bra-1	WBGene00000262	1.99424	2.29844	5.1484	1.7934e-05	4.33259e-05	2.49592
F23H11.5	WBGene00000263	0.224672	8.11406	1.33039	0.19401	0.238776	-6.95391
brc-1	WBGene00000264	1.90627	1.19135	5.90678	2.25539e-06	6.23882e-06	4.37725
brd-1	WBGene00000265	1.70319	0.561871	6.76796	2.24819e-07	7.1633e-07	6.53209
bre-1	WBGene00000266	-0.0801263	6.64264	-0.580407	0.566232	0.61766	-7.68323
bre-2	WBGene00000267	1.33306	3.18675	4.38769	0.000144561	0.000303151	0.331833
bre-3	WBGene00000268	1.60872	6.11445	11.2304	6.0753e-12	4.03549e-11	16.9281
bre-4	WBGene00000269	1.3396	4.01729	8.43235	3.29371e-09	1.39583e-08	10.6922
bre-5	WBGene00000270	1.24081	2.84215	5.8789	2.43277e-06	6.68542e-06	4.2709
brf-1	WBGene00000271	0.393157	4.14163	3.90335	0.000536366	0.00103585	-1.43065
bro-1	WBGene00000272	-4.04829	-0.947941	-6.13666	1.21105e-06	3.48865e-06	5.45337
brp-1	WBGene00000273	1.27614	9.78966	9.89525	1.08068e-10	5.78579e-10	14.0054
btf-1	WBGene00000274	0.642543	4.9216	4.08475	0.000329204	0.000656017	-1.02942
bub-1	WBGene00000275	3.11575	2.71651	13.1491	1.40227e-13	1.25125e-12	20.806
byn-1	WBGene00000276	-0.953635	6.00448	-8.20236	5.78249e-09	2.36335e-08	9.94503
cab-1	WBGene00000277	-0.568948	7.77513	-3.1103	0.00423631	0.00707855	-3.55277
cah-1	WBGene00000279	-0.890859	0.905126	-1.93832	0.0626143	0.0853032	-5.11479
cah-2	WBGene00000280	-1.448	0.905722	-2.95081	0.00630145	0.0102519	-2.88342
cah-3	WBGene00000281	-0.696027	6.88525	-5.29127	1.21143e-05	3.005e-05	2.20674
cah-4	WBGene00000282	0.182141	7.69665	0.959064	0.345646	0.400299	-7.39137
cah-5	WBGene00000283	3.51014	5.22943	11.9175	1.50262e-12	1.11143e-11	18.6343
cah-6	WBGene00000284	-1.95873	2.07043	-5.16722	1.70307e-05	4.12554e-05	2.59707
cal-1	WBGene00000285	0.0419051	3.56853	0.117055	0.907646	0.923876	-7.39999
cal-2	WBGene00000286	-1.8387	3.75057	-5.64849	4.55573e-06	1.20217e-05	3.56265
cal-3	WBGene00000287	2.94633	0.245667	4.13438	0.000287851	0.000578703	0.165017
cal-4	WBGene00000288	-2.48926	2.61063	-7.73025	1.87583e-08	7.04696e-08	9.36325
cam-1	WBGene00000289	-0.168181	5.25102	-0.869135	0.392083	0.447539	-7.36281
cap-1	WBGene00000292	-0.297031	6.41366	-2.49839	0.0185478	0.0277925	-4.92875
cap-2	WBGene00000293	-0.232812	7.08474	-2.46237	0.0201441	0.0300079	-5.01846
cas-1	WBGene00000294	-0.165214	7.23123	-1.13481	0.265971	0.31727	-7.20688
cat-1	WBGene00000295	3.92414	0.167982	7.99423	9.68043e-09	3.82181e-08	10.1
cat-4	WBGene00000298	0.420336	6.0013	1.74125	0.0924985	0.121829	-6.28481
cav-2	WBGene00000302	-1.889	2.94591	-5.93669	2.07966e-06	5.78638e-06	4.60838
cbp-1	WBGene00000366	-0.347562	7.3181	-1.48294	0.149229	0.188175	-6.75822
cca-1	WBGene00000367	-1.5271	4.53643	-6.29433	7.92493e-07	2.34251e-06	5.1706
ccb-1	WBGene00000368	-1.15775	4.16973	-8.18631	6.01581e-09	2.45169e-08	10.0788
ccf-1	WBGene00000369	-0.303203	5.69983	-1.70964	0.0982744	0.12864	-6.37558
ccg-1	WBGene00000370	0.251314	7.77731	2.07577	0.0471103	0.0656993	-5.78406
cox-5B	WBGene00000371	0.420979	8.64084	3.08788	0.00448153	0.00746033	-3.58215
cyp-14A5	WBGene00000373	2.23132	5.4408	10.408	3.48459e-11	2.03014e-10	15.2698
cyp-31A1	WBGene00000374	-0.626574	4.59047	-3.48509	0.00162168	0.00289299	-2.48623
cyp-44A1	WBGene00000375	0.891209	4.60287	4.00102	0.000412607	0.000810642	-1.08989
ccr-4	WBGene00000376	-0.769442	6.77671	-4.2555	0.000207224	0.000424505	-0.620987
cct-1	WBGene00000377	-1.29918	7.01226	-7.82431	1.48042e-08	5.65986e-08	8.98057
cct-2	WBGene00000378	-1.13276	6.80589	-7.13221	8.66957e-08	2.95503e-07	7.18367
cct-4	WBGene00000379	-0.454375	7.43205	-3.10772	0.00426393	0.00712303	-3.55187
cct-5	WBGene00000380	-0.902159	7.83843	-7.16121	8.04127e-08	2.75403e-07	7.2764
cct-6	WBGene00000381	-1.07964	7.03355	-7.89364	1.24427e-08	4.82295e-08	9.15445
cdc-6	WBGene00000382	0.197069	4.0866	1.30032	0.203978	0.249838	-6.78593
cdc-14	WBGene00000383	-0.309634	5.58781	-2.0988	0.0448753	0.0628651	-5.67798
cdc-25.1	WBGene00000386	1.80014	3.81579	10.4399	3.25157e-11	1.90841e-10	15.3507
cdc-25.2	WBGene00000387	-3.6178	1.14154	-7.84369	1.41013e-08	5.41142e-08	9.7249
cdc-25.4	WBGene00000389	9.45719	-2.07377	22.0357	2.30996e-19	1.32897e-17	32.2153
cdc-42	WBGene00000390	-0.002202	7.34692	-0.0187281	0.985189	0.988098	-7.85832
cdd-1	WBGene00000391	-2.68073	3.27539	-6.89905	1.59281e-07	5.19931e-07	7.23426
cdd-2	WBGene00000392	1.08462	4.77516	5.93242	2.10385e-06	5.8514e-06	4.07614
cdf-1	WBGene00000393	-0.734189	5.46336	-4.52259	9.99815e-05	0.00021588	0.214412
cdh-3	WBGene00000395	-4.21381	2.89759	-9.81445	1.29563e-10	6.82899e-10	14.2933
cdh-4	WBGene00000396	-0.464769	4.79458	-2.41078	0.022651	0.0333627	-5.09205
cdh-7	WBGene00000399	-7.08361	1.52031	-10.3816	4.02721e-11	2.32633e-10	15.4597
cdh-9	WBGene00000401	-4.04093	1.37592	-6.31385	7.52075e-07	2.22765e-06	5.87151
cdh-10	WBGene00000402	-4.40092	2.72583	-12.9548	2.01689e-13	1.74195e-12	20.6839
casy-1	WBGene00000403	-0.915907	5.78099	-5.59736	5.23851e-06	1.36917e-05	3.07259
cdk-1	WBGene00000405	1.87744	2.42324	7.9615	1.05029e-08	4.1237e-08	9.39983
cdk-4	WBGene00000406	-0.451995	2.73324	-1.32008	0.197384	0.24249	-6.24582
cdk-5	WBGene00000407	1.14024	4.34916	4.94954	3.0976e-05	7.21695e-05	1.44909
cdk-7	WBGene00000408	0.901342	3.97978	4.64904	7.07052e-05	0.000156334	0.626254
cdk-8	WBGene00000409	0.023115	4.57414	0.10746	0.915182	0.930574	-7.64509
cdk-9	WBGene00000410	1.17364	5.04845	7.45766	3.74857e-08	1.35199e-07	8.09091
cdl-1	WBGene00000411	0.393754	3.42474	2.26214	0.0315509	0.0453616	-5.27916
cdr-1	WBGene00000412	4.15301	1.14306	7.29938	5.62688e-08	1.97248e-07	8.41191
cdt-1	WBGene00000413	0.716221	2.41288	3.3041	0.00258965	0.00447488	-2.65517
cec-1	WBGene00000414	-1.16947	5.36717	-5.40885	8.77515e-06	2.2215e-05	2.59723
ced-1	WBGene00000415	1.53127	6.63521	9.49834	2.65626e-10	1.33121e-09	13.0771
ced-2	WBGene00000416	0.746408	4.00204	5.67285	4.26276e-06	1.1305e-05	3.47418
ced-3	WBGene00000417	2.20327	1.67	11.6555	2.54337e-12	1.79147e-11	18.1456
ced-4	WBGene00000418	0.741728	2.8107	4.71008	5.98016e-05	0.00013378	0.998961
ced-5	WBGene00000419	0.989683	5.45667	6.91499	1.52762e-07	4.99911e-07	6.62453
ced-6	WBGene00000420	0.821363	5.29958	5.1402	1.83426e-05	4.42305e-05	1.87632
ced-7	WBGene00000421	-0.502587	7.08809	-2.93686	0.00652188	0.0105743	-3.96525
ced-8	WBGene00000422	-0.0853215	0.534047	-0.103435	0.918347	0.933061	-6.54746
ced-9	WBGene00000423	0.182933	3.25442	0.952961	0.348676	0.403252	-6.96476
ced-10	WBGene00000424	-0.620608	5.81772	-4.36058	0.000155661	0.000325178	-0.302405
ced-11	WBGene00000425	-1.88626	2.48601	-6.67825	2.84917e-07	8.94432e-07	6.49839
ced-12	WBGene00000426	0.747831	4.75896	4.9552	3.04982e-05	7.11725e-05	1.3785
ceh-6	WBGene00000431	-3.14552	0.491766	-6.99119	1.25156e-07	4.14224e-07	7.59941
ceh-13	WBGene00000437	2.1123	2.5933	6.06195	1.48162e-06	4.21531e-06	5.1133
ceh-14	WBGene00000438	-1.93793	2.40644	-4.71595	5.88465e-05	0.00013183	1.29611
ceh-18	WBGene00000441	-0.761186	4.78752	-4.97207	2.91164e-05	6.81373e-05	1.46785
ceh-19	WBGene00000442	-0.594785	1.43742	-1.29487	0.205825	0.251862	-5.82142
ceh-20	WBGene00000443	-1.331	4.85679	-9.97718	8.99856e-11	4.87905e-10	14.2905
ceh-21	WBGene00000444	-0.432644	2.47669	-1.72268	0.095856	0.125856	-5.84461
pros-1	WBGene00000448	-2.42357	1.87236	-7.32344	5.28894e-08	1.86327e-07	8.35591
ceh-32	WBGene00000453	2.67397	1.90329	6.10651	1.31364e-06	3.76215e-06	5.25362
ceh-37	WBGene00000458	2.70296	3.06851	5.72863	3.66134e-06	9.80665e-06	4.2456
ceh-38	WBGene00000459	-0.00804651	5.22024	-0.0646559	0.948902	0.95817	-7.76883
ceh-39	WBGene00000460	0.142604	1.06905	0.344976	0.732663	0.770349	-6.81501
ceh-41	WBGene00000462	-0.522517	2.99576	-2.08018	0.0466754	0.0651948	-5.29701
ceh-43	WBGene00000463	-1.62545	0.406092	-4.17855	0.000255382	0.000517216	0.156123
ceh-44	WBGene00000464	0.774477	5.80125	3.95843	0.000462681	0.000902711	-1.40481
cpg-1	WBGene00000465	5.21561	-1.31498	10.1352	6.33686e-11	3.5415e-10	15.018
cel-1	WBGene00000466	0.486437	4.82839	3.71014	0.000897568	0.00167034	-2.01138
cep-1	WBGene00000467	3.56148	1.86524	18.2537	3.39397e-17	7.02833e-16	29.2863
cey-1	WBGene00000472	-0.380295	8.91992	-2.60007	0.0146494	0.0223358	-4.68001
cey-2	WBGene00000473	4.90977	0.810895	16.0532	9.44577e-16	1.27144e-14	25.9999
cey-3	WBGene00000474	4.66391	0.522449	13.9129	3.48905e-14	3.46187e-13	22.4354
cey-4	WBGene00000475	0.860218	9.236	5.88092	2.41941e-06	6.65256e-06	3.85542
cfi-1	WBGene00000476	-1.23056	1.39852	-3.68689	0.000954534	0.00176713	-1.29703
cft-1	WBGene00000477	0.704544	1.67917	1.78312	0.0852941	0.113186	-5.38419
cfz-2	WBGene00000478	-1.523	0.442142	-3.5903	0.00123139	0.00223957	-1.42448
cgh-1	WBGene00000479	1.51022	6.19023	7.8422	1.41542e-08	5.43027e-08	9.02709
cgp-1	WBGene00000480	0.225902	6.02868	1.34064	0.190697	0.235206	-6.93465
cha-1	WBGene00000481	-1.75229	1.96351	-5.32944	1.09097e-05	2.72322e-05	3.04939
chd-3	WBGene00000482	-1.56019	5.83626	-8.73325	1.5939e-09	7.08686e-09	11.2851
che-3	WBGene00000485	-0.483661	2.54695	-2.21233	0.0351771	0.0500955	-5.15832
che-11	WBGene00000490	-0.0131392	1.47974	-0.0490812	0.961199	0.968462	-7.12313
che-12	WBGene00000491	-2.53781	0.994313	-6.53371	4.18069e-07	1.28705e-06	6.37946
che-13	WBGene00000492	1.5282	1.12235	3.08973	0.0044609	0.00742793	-2.68049
che-14	WBGene00000493	-5.49998	1.24627	-10.4318	3.30865e-11	1.93617e-10	15.6507
chs-1	WBGene00000496	3.35613	2.09641	10.4103	3.46698e-11	2.0207e-10	15.6213
chs-2	WBGene00000497	2.53537	0.951118	7.87241	1.31219e-08	5.06144e-08	9.66867
chk-1	WBGene00000498	1.23667	2.47279	6.22552	9.53345e-07	2.78451e-06	4.96357
chk-2	WBGene00000499	5.68413	-0.222223	8.7443	1.55232e-09	6.91711e-09	11.8998
chn-1	WBGene00000500	1.13512	5.16521	5.06491	2.25591e-05	5.38159e-05	1.66851
cho-1	WBGene00000501	-0.317434	1.22489	-0.786913	0.437871	0.49232	-6.52547
chp-1	WBGene00000502	0.0104098	4.95474	0.0630503	0.950169	0.959178	-7.82239
cht-1	WBGene00000503	-2.20713	0.210962	-1.13534	0.267451	0.318743	-5.75212
cic-1	WBGene00000506	0.497912	3.3174	2.60399	0.0145157	0.0221451	-4.27339
cit-1.1	WBGene00000507	0.307006	4.13122	1.86812	0.0721287	0.0971245	-6.01455
cit-1.2	WBGene00000508	-0.211163	5.23652	-1.50946	0.142262	0.180346	-6.66066
cka-1	WBGene00000509	0.464493	5.58501	2.8802	0.00749362	0.0120228	-3.98388
cka-2	WBGene00000510	-0.848123	3.14051	-4.53944	9.54746e-05	0.000206963	0.640913
ckb-1	WBGene00000511	-0.0437787	3.58593	-0.242174	0.810391	0.839273	-7.42757
ckb-2	WBGene00000512	-1.3239	4.86289	-6.50639	4.49607e-07	1.37602e-06	5.8266
ckb-4	WBGene00000514	-0.945703	4.04695	-4.2553	0.000207336	0.000424673	-0.305111
ckc-1	WBGene00000515	0.193418	5.98799	1.37996	0.178401	0.221207	-6.87997
cki-1	WBGene00000516	-2.56551	3.00798	-8.87411	1.13938e-09	5.17895e-09	12.1235
cki-2	WBGene00000517	2.09678	3.74849	12.4896	4.89191e-13	3.96579e-12	19.6607
ckk-1	WBGene00000518	-0.258842	3.03053	-1.59525	0.12176	0.1563	-6.30039
cku-70	WBGene00000519	0.415361	4.69487	3.79338	0.000719513	0.00135974	-1.73466
cku-80	WBGene00000520	0.440893	3.68973	2.35069	0.0259293	0.0378281	-5.04727
clc-1	WBGene00000522	0.635609	7.03358	2.97345	0.00595893	0.00973905	-3.86638
clc-2	WBGene00000523	-1.69652	1.64438	-4.66811	6.71018e-05	0.000148897	1.36306
clc-3	WBGene00000524	-0.687299	2.83212	-2.44314	0.0210472	0.0312099	-4.46916
clc-5	WBGene00000526	-0.455979	2.64763	-1.56284	0.129202	0.16508	-5.932
cle-1	WBGene00000527	3.01067	6.36851	15.227	3.62818e-15	4.28889e-14	24.5334
clh-1	WBGene00000528	1.75629	6.44885	7.83947	1.42514e-08	5.46172e-08	9.06377
clh-2	WBGene00000529	-1.7479	1.87304	-5.4548	7.73712e-06	1.97378e-05	3.47639
clh-3	WBGene00000530	1.82582	4.92237	11.7342	2.16959e-12	1.55556e-11	18.0842
clh-4	WBGene00000531	-1.32574	2.13877	-3.71758	0.000880051	0.00164074	-1.17768
clh-5	WBGene00000532	0.187613	5.41563	1.30363	0.202863	0.2486	-6.94556
clh-6	WBGene00000533	0.0770557	4.88674	0.559962	0.579909	0.630652	-7.54161
cpi-2	WBGene00000534	1.23312	8.1963	8.64725	1.95897e-09	8.57905e-09	11.0282
cpi-1	WBGene00000535	2.59754	7.62543	11.2081	6.3632e-12	4.20909e-11	16.8959
clk-1	WBGene00000536	0.259271	4.45581	1.61472	0.117463	0.151329	-6.44274
clk-2	WBGene00000537	0.665601	3.49271	3.29349	0.002661	0.0045915	-2.87302
cln-3.1	WBGene00000539	0.311758	3.97627	1.13775	0.264764	0.316015	-6.72166
cln-3.2	WBGene00000540	0.0898174	3.80706	0.396955	0.694377	0.736009	-7.33506
cln-3.3	WBGene00000541	-2.1071	3.38744	-9.0635	7.28521e-10	3.40024e-09	12.4408
clp-1	WBGene00000542	-0.221659	7.79778	-1.74558	0.0917304	0.12094	-6.35116
clp-2	WBGene00000543	0.904685	4.53534	6.44992	5.22644e-07	1.58325e-06	5.43832
clp-3	WBGene00000544	5.85519	-0.920938	11.245	5.89451e-12	3.92454e-11	17.3535
clp-4	WBGene00000545	1.50093	6.68166	11.1538	7.12388e-12	4.68404e-11	16.7566
clp-6	WBGene00000546	8.27828	-0.824133	18.0056	4.85386e-17	9.43528e-16	28.1402
clp-7	WBGene00000547	0.160197	6.35419	1.07095	0.293237	0.345948	-7.27654
clr-1	WBGene00000548	-0.142203	6.07692	-0.762113	0.452295	0.50698	-7.55456
cls-2	WBGene00000549	0.868569	5.21036	5.51763	6.51445e-06	1.68263e-05	2.84082
clu-1	WBGene00000550	-1.14629	6.61218	-5.21979	1.4741e-05	3.61258e-05	2.01091
clx-1	WBGene00000551	2.60846	-0.350494	2.75301	0.0101955	0.0159985	-3.00928
cmd-1	WBGene00000552	-0.0849299	8.81914	-0.5931	0.557823	0.60984	-7.63625
cmk-1	WBGene00000553	-3.01674	2.35137	-10.3416	4.02703e-11	2.32633e-10	15.4671
cnb-1	WBGene00000554	-0.995352	6.13474	-7.8261	1.47379e-08	5.63603e-08	9.0208
cnc-2	WBGene00000556	3.00516	1.06382	1.74878	0.0932808	0.122802	-5.07674
cnc-3	WBGene00000557	-1.52516	4.2942	-3.96663	0.000477535	0.000929151	-1.08112
cnc-4	WBGene00000558	-0.276783	2.94287	-0.276478	0.78454	0.815579	-6.96943
cnc-6	WBGene00000560	1.4259	-1.69908	1.13915	0.264622	0.315899	-5.71011
cng-1	WBGene00000562	3.20734	3.32098	6.84567	1.83234e-07	5.91488e-07	7.04963
cnk-1	WBGene00000564	0.397521	4.85408	2.37057	0.0247999	0.0362621	-5.13237
cnt-1	WBGene00000565	-0.141856	5.56945	-1.01982	0.31645	0.370121	-7.27669
cnt-2	WBGene00000566	-0.158956	5.64629	-1.10597	0.278051	0.330052	-7.19964
cnx-1	WBGene00000567	0.130956	7.19293	1.00924	0.321409	0.375183	-7.33858
cof-2	WBGene00000583	-0.936953	1.78193	-2.67764	0.0122029	0.0188392	-3.58139
cog-1	WBGene00000584	-1.24283	1.32475	-3.23183	0.00311492	0.00531623	-2.40008
cogc-2	WBGene00000585	1.13039	4.88533	8.88969	1.09803e-09	5.00376e-09	11.6616
coh-1	WBGene00000591	-1.06203	3.95209	-3.94335	0.000481811	0.000936579	-1.07217
coh-3	WBGene00000592	4.49475	-0.444849	8.78946	1.39362e-09	6.25091e-09	12.0004
col-2	WBGene00000593	-7.40607	0.677899	-6.98929	2.43462e-07	7.71081e-07	7.01971
col-3	WBGene00000594	-5.54502	0.842263	-8.55284	2.46761e-09	1.06723e-08	11.4499
col-7	WBGene00000596	3.96257	-0.375882	1.81395	0.0826095	0.10993	-4.86036
col-8	WBGene00000597	10.9944	6.99993	8.00975	3.96586e-08	1.42531e-07	8.81256
col-10	WBGene00000599	-5.94354	4.13929	-24.3553	1.55876e-20	1.92445e-18	36.8797
col-12	WBGene00000601	-4.77684	3.62246	-9.93194	2.22398e-10	1.13125e-09	13.6604
col-13	WBGene00000602	-5.40409	3.39424	-14.551	1.13973e-14	1.24854e-13	23.5416
col-14	WBGene00000603	-6.0901	2.46685	-11.1352	7.40554e-12	4.8625e-11	17.1312
col-17	WBGene00000606	-11.5161	1.80445	-18.2778	3.27907e-17	6.84002e-16	28.4079
col-19	WBGene00000608	13.9111	6.7715	5.61151	1.1768e-05	2.9252e-05	3.31999
col-20	WBGene00000609	12.7091	6.71593	5.1916	3.22834e-05	7.51052e-05	2.27399
col-33	WBGene00000610	-6.20767	-2.00728	-7.09613	1.09153e-07	3.64987e-07	7.79056
col-34	WBGene00000611	-5.14166	4.88205	-14.02	4.78535e-14	4.60711e-13	22.0917
col-36	WBGene00000613	-7.9493	1.72457	-6.86356	4.24991e-07	1.30629e-06	6.4412
col-37	WBGene00000614	-7.48192	-0.927265	-7.37405	8.13231e-08	2.7832e-07	8.09154
col-38	WBGene00000615	-4.7562	3.07033	-7.75937	2.03486e-08	7.60633e-08	9.34193
col-39	WBGene00000616	-4.79846	3.98131	-19.0232	1.14832e-17	2.80071e-16	30.3963
col-40	WBGene00000617	-6.89487	0.842661	-7.36755	8.79788e-08	2.99447e-07	7.98796
col-41	WBGene00000618	-9.77201	1.17677	-9.37292	1.19687e-09	5.42126e-09	12.2262
col-43	WBGene00000620	-4.3048	3.9149	-11.3984	9.95653e-12	6.38184e-11	16.6734
col-45	WBGene00000622	-3.30443	0.959369	-7.13931	8.51121e-08	2.90383e-07	7.81738
col-46	WBGene00000623	-6.27551	-0.388537	-7.21184	8.87652e-08	3.01836e-07	7.98509
col-47	WBGene00000624	-5.91445	-1.42777	-9.44005	3.03653e-10	1.50696e-09	13.4235
col-48	WBGene00000625	-6.02147	3.04882	-14.8851	6.43934e-15	7.38557e-14	23.886
col-49	WBGene00000626	-3.32605	0.751266	-3.1669	0.00389903	0.00655257	-2.32432
col-50	WBGene00000627	-7.66667	0.939599	-9.88655	1.20064e-10	6.37304e-10	14.3569
col-53	WBGene00000630	-0.0105087	-0.0275748	-0.0231629	0.981683	0.985066	-6.74387
col-54	WBGene00000631	-10.3827	-1.05209	-14.5286	1.18453e-14	1.29113e-13	22.9631
col-58	WBGene00000634	-7.32238	-0.195346	-10.3217	4.20632e-11	2.41609e-10	15.3538
col-60	WBGene00000636	3.1719	0.535582	2.31018	0.0295935	0.0427368	-4.1495
col-61	WBGene00000637	-3.58893	-1.0875	-4.87517	3.98365e-05	9.15571e-05	1.9772
col-62	WBGene00000638	3.57913	-0.130363	1.77053	0.0896728	0.118466	-4.96269
col-63	WBGene00000639	-2.28233	0.439818	-2.10658	0.0446887	0.0626283	-4.44276
col-64	WBGene00000640	-1.2795	-0.0624191	-1.89454	0.0684095	0.0925972	-4.93452
col-65	WBGene00000641	-9.24808	0.983109	-8.20908	1.48662e-08	5.68052e-08	9.76611
col-68	WBGene00000644	-1.53963	1.45385	-2.5958	0.0147968	0.0225387	-3.60778
col-69	WBGene00000645	-1.1812	-0.268513	-1.89316	0.0685997	0.0928179	-4.91092
col-71	WBGene00000647	-2.49643	3.82273	-3.98459	0.000497736	0.000964642	-0.850675
col-73	WBGene00000649	-9.89619	3.11253	-17.5206	9.88602e-17	1.73926e-15	27.752
col-76	WBGene00000652	1.13069	5.6564	5.30559	1.16475e-05	2.89777e-05	2.33262
col-77	WBGene00000653	-6.61903	3.10019	-12.2573	1.02376e-12	7.82797e-12	19.1071
col-79	WBGene00000655	-6.05477	-0.0348882	-8.29966	4.55346e-09	1.89083e-08	10.8545
col-80	WBGene00000656	4.22231	8.46918	11.2755	2.57725e-11	1.54052e-10	15.6023
col-81	WBGene00000657	7.52041	3.70973	2.7218	0.0123929	0.0191158	-3.43581
col-84	WBGene00000659	-7.74903	0.450767	-7.85949	2.52456e-08	9.30522e-08	9.23111
col-85	WBGene00000660	-6.60131	-1.4653	-7.82425	1.69221e-08	6.39926e-08	9.58964
col-88	WBGene00000663	-1.54838	-0.589646	-0.917027	0.368143	0.423227	-6.03175
col-89	WBGene00000664	-4.69473	0.482923	-4.43182	0.000162053	0.000337741	0.618743
col-90	WBGene00000665	-8.57969	3.20242	-17.2623	1.45398e-16	2.43776e-15	27.6508
col-91	WBGene00000666	-7.9167	0.477533	-7.68975	4.19951e-08	1.5036e-07	8.73964
col-92	WBGene00000667	-2.53751	3.197	-7.10627	1.52001e-07	4.97535e-07	6.78887
col-93	WBGene00000668	2.14434	8.4665	10.4876	2.93212e-11	1.73304e-10	15.3558
col-94	WBGene00000669	-0.577569	4.77283	-2.47308	0.0197111	0.029412	-4.99237
col-95	WBGene00000670	10.0889	5.82381	20.0826	2.74314e-18	9.01823e-17	30.768
col-96	WBGene00000671	3.34869	3.9887	7.70776	2.09071e-08	7.80489e-08	9.1408
col-97	WBGene00000672	-8.2983	1.74909	-10.3445	5.25937e-11	2.97545e-10	15.1611
col-98	WBGene00000673	1.12977	9.04334	3.77117	0.000818627	0.00153343	-1.89502
col-99	WBGene00000674	-3.38664	2.84955	-13.1013	1.53287e-13	1.36014e-12	20.9548
col-101	WBGene00000675	8.22878	8.63187	38.1786	6.74132e-26	9.61852e-22	48.6519
col-102	WBGene00000676	-7.39702	-0.713689	-6.81356	3.81722e-07	1.18041e-06	6.57657
col-103	WBGene00000677	1.23756	9.13312	4.58621	8.91901e-05	0.000194403	0.27977
col-104	WBGene00000678	-5.02466	2.32161	-15.239	3.55641e-15	4.21452e-14	24.6466
col-106	WBGene00000680	9.02938	8.53367	10.3948	2.81164e-10	1.40317e-09	13.6003
col-107	WBGene00000681	-7.67953	4.92479	-17.1348	4.04366e-16	5.97256e-15	26.8752
col-109	WBGene00000683	-9.64817	0.591338	-13.9241	3.4197e-14	3.40728e-13	21.9973
col-110	WBGene00000684	-4.95718	1.1266	-4.8144	5.53219e-05	0.000124769	1.72468
col-111	WBGene00000685	-3.30767	3.37705	-9.89023	1.36063e-10	7.13994e-10	14.012
col-113	WBGene00000687	-4.38361	2.77663	-7.63132	2.77397e-08	1.01746e-07	9.00328
col-114	WBGene00000688	-5.75937	-1.40413	-8.19932	5.82603e-09	2.37842e-08	10.6172
col-115	WBGene00000689	-6.0986	0.115443	-6.82055	2.75414e-07	8.66697e-07	6.87803
col-116	WBGene00000690	-1.24797	0.890486	-2.26273	0.0315103	0.0453078	-4.49492
col-117	WBGene00000691	-5.81089	-0.329558	-9.50012	2.64544e-10	1.32625e-09	13.6207
col-118	WBGene00000692	-3.10578	5.90207	-10.7031	3.07939e-11	1.81482e-10	15.355
col-119	WBGene00000693	13.404	7.2024	5.56312	1.32091e-05	3.25955e-05	3.18309
col-120	WBGene00000694	-0.926991	0.85984	-0.985464	0.333511	0.387913	-6.28674
col-122	WBGene00000696	9.82888	9.28423	11.0274	7.05403e-11	3.9147e-10	15.0082
col-123	WBGene00000697	-6.30977	1.76031	-11.572	3.01279e-12	2.10079e-11	18.0177
col-124	WBGene00000698	8.81609	8.59077	9.94632	1.06782e-09	4.87227e-09	12.1479
col-125	WBGene00000699	-9.08946	3.81317	-20.4198	1.7632e-18	6.15094e-17	31.9023
col-128	WBGene00000702	-4.263	1.05591	-6.52037	4.98343e-07	1.51349e-06	6.1891
col-129	WBGene00000703	4.77517	4.82235	3.77161	0.00103832	0.00191036	-1.57202
col-130	WBGene00000704	-8.0913	1.78313	-11.2924	8.49467e-12	5.5104e-11	17.0059
col-131	WBGene00000705	-9.97702	-0.141867	-12.4356	7.2234e-13	5.66906e-12	19.194
col-133	WBGene00000707	-8.05623	2.64179	-8.68764	4.15609e-09	1.73491e-08	10.9901
col-135	WBGene00000708	10.1227	1.65572	10.4315	6.94417e-11	3.85673e-10	14.8899
col-137	WBGene00000710	-4.14686	-1.82219	-3.34595	0.00248328	0.00430045	-1.76372
col-138	WBGene00000711	-0.352843	3.53035	-0.557904	0.5816	0.632146	-6.93969
col-139	WBGene00000712	10.8385	4.67939	4.53208	0.000161291	0.000336201	0.768021
col-140	WBGene00000713	11.8399	8.18486	6.42464	1.75301e-06	4.93172e-06	5.09136
col-141	WBGene00000714	-3.91837	0.0550188	-9.03241	7.83759e-10	3.64138e-09	12.5711
col-142	WBGene00000715	1.52684	6.13201	5.61347	5.71952e-06	1.48808e-05	2.98425
col-143	WBGene00000716	10.1997	7.48089	11.9928	7.1358e-12	4.68971e-11	17.2538
col-144	WBGene00000717	-5.44041	4.01069	-18.6069	2.05424e-17	4.63031e-16	29.815
col-145	WBGene00000718	-9.1122	0.70014	-13.7047	5.06864e-14	4.86671e-13	21.7757
col-146	WBGene00000719	-7.108	1.78693	-13.0466	1.69793e-13	1.48992e-12	20.8051
col-147	WBGene00000720	-5.63831	3.67995	-13.1954	3.59315e-13	2.98064e-12	20.1042
col-149	WBGene00000722	-4.64574	3.40135	-9.13228	1.83948e-09	8.10553e-09	11.4953
col-150	WBGene00000723	-2.48053	3.15061	-10.7508	1.66566e-11	1.02837e-10	16.2037
col-153	WBGene00000726	-3.71362	3.87597	-11.0796	8.31751e-12	5.40657e-11	16.8889
col-154	WBGene00000727	-7.55626	2.06905	-10.547	4.04704e-11	2.33629e-10	15.4916
col-155	WBGene00000728	-0.884466	5.61016	-3.14663	0.00400963	0.00672418	-3.47889
col-156	WBGene00000729	-10.0049	0.157471	-14.5959	1.05497e-14	1.16684e-13	23.0886
col-157	WBGene00000730	-6.46008	1.35387	-10.4725	4.37442e-11	2.50559e-10	15.415
col-158	WBGene00000731	-2.87669	5.42757	-6.24313	1.85247e-06	5.19274e-06	4.24589
col-159	WBGene00000732	-2.09058	5.87877	-7.66221	2.88478e-08	1.05593e-07	8.34021
col-160	WBGene00000733	1.07244	8.68828	5.36775	9.8216e-06	2.4689e-05	2.45724
col-161	WBGene00000734	-10.5859	1.55644	-10.3491	1.04258e-10	5.59652e-10	14.5245
col-162	WBGene00000735	-8.17126	1.54215	-10.1984	1.15681e-10	6.16042e-10	14.4796
col-163	WBGene00000736	-7.0657	-2.60895	-11.776	1.99449e-12	1.4387e-11	18.1978
col-164	WBGene00000737	-7.72723	-1.66877	-11.2413	5.94016e-12	3.95124e-11	17.1918
col-166	WBGene00000739	-4.16164	6.65753	-19.8463	3.75323e-18	1.16416e-16	31.47
col-167	WBGene00000740	-10.5084	1.85241	-19.7558	4.23629e-18	1.28562e-16	30.1989
col-168	WBGene00000741	-6.62988	1.20227	-13.8807	3.6949e-14	3.64837e-13	22.2205
col-169	WBGene00000742	-9.05251	1.83498	-17.3167	1.34004e-16	2.26268e-15	27.2979
col-170	WBGene00000743	-9.97665	-0.42971	-25.456	4.70204e-21	8.28256e-19	35.2387
col-172	WBGene00000745	-8.52749	1.11422	-10.9846	1.45957e-11	9.08997e-11	16.4285
col-173	WBGene00000746	-6.04038	0.870223	-8.57842	3.02273e-09	1.29281e-08	11.2588
col-174	WBGene00000747	-5.86658	-0.938296	-7.04892	1.24401e-07	4.12302e-07	7.65571
col-175	WBGene00000748	-3.08977	1.892	-3.16855	0.00385752	0.00648663	-2.35283
col-176	WBGene00000749	-4.67412	2.73517	-7.77748	2.99859e-08	1.09356e-07	8.8485
col-178	WBGene00000751	9.84637	7.7191	7.09084	3.65416e-07	1.13244e-06	6.51964
col-179	WBGene00000752	9.50406	5.14788	8.22412	1.64176e-08	6.21674e-08	9.67441
col-180	WBGene00000753	-7.40534	3.41578	-16.7202	3.3184e-16	5.00496e-15	26.8781
col-181	WBGene00000754	11.6112	8.8267	7.98582	4.17593e-08	1.49666e-07	8.77405
col-182	WBGene00000755	-6.4242	-0.538302	-9.1761	5.59692e-10	2.65658e-09	12.8719
col-183	WBGene00000756	-3.1862	1.06618	-4.21977	0.000229304	0.000467321	0.338966
col-184	WBGene00000757	7.509	8.73651	12.631	4.09495e-12	2.78703e-11	17.716
col-186	WBGene00000759	-3.47974	1.38513	-6.86296	1.751e-07	5.67544e-07	7.2274
coq-1	WBGene00000761	-0.0483534	6.57264	-0.356647	0.724001	0.762478	-7.78404
coq-2	WBGene00000762	0.995948	4.40197	6.35817	6.67879e-07	1.99399e-06	5.31721
coq-3	WBGene00000763	-0.263702	4.17464	-1.52905	0.137351	0.174603	-6.45429
coq-4	WBGene00000764	0.4409	3.62568	2.28086	0.0302778	0.0436543	-5.06563
coq-5	WBGene00000765	-0.403554	4.92439	-2.14587	0.0405973	0.0572827	-5.60058
coq-6	WBGene00000766	-0.145823	4.77877	-0.943071	0.353624	0.408245	-7.29148
coq-8	WBGene00000767	-0.0109086	5.51924	-0.0718085	0.943259	0.953686	-7.84223
cor-1	WBGene00000768	-1.73914	4.8853	-9.74565	1.51308e-10	7.87908e-10	13.7285
cpb-1	WBGene00000770	7.23243	-1.34307	18.1386	4.00493e-17	8.00314e-16	28.5015
cpb-2	WBGene00000771	11.4712	-1.41584	23.8634	2.70618e-20	2.73912e-18	33.9203
cpb-3	WBGene00000772	3.96537	-0.115873	10.4334	3.29759e-11	1.93144e-10	15.6662
cpf-1	WBGene00000773	0.799223	3.65322	5.94376	2.04016e-06	5.68535e-06	4.14001
cpf-2	WBGene00000774	0.069019	4.28826	0.349943	0.728971	0.767203	-7.61059
cpin-1	WBGene00000775	-1.13568	4.14837	-3.33005	0.00245416	0.00425312	-2.68095
cpl-1	WBGene00000776	1.95391	10.8209	10.6962	1.8715e-11	1.14407e-10	15.8238
cpn-1	WBGene00000777	0.692881	6.21914	4.44574	0.000123369	0.000262016	-0.100827
cpn-2	WBGene00000778	-3.35189	2.64042	-11.883	1.60986e-12	1.18339e-11	18.6494
cpn-3	WBGene00000779	-0.491781	8.90808	-3.69358	0.000937798	0.00173863	-2.06824
cpn-4	WBGene00000780	3.48794	4.20271	8.04075	8.62324e-09	3.4272e-08	10.061
cpr-1	WBGene00000781	2.19887	8.84346	5.02096	3.87586e-05	8.92236e-05	1.15586
cpr-3	WBGene00000783	-0.760495	5.98966	-3.34374	0.0023388	0.00406653	-2.84281
cpr-4	WBGene00000784	0.882157	8.89103	2.85489	0.0083151	0.0132411	-4.17835
cpr-5	WBGene00000785	0.123321	6.64657	0.277915	0.783459	0.814752	-7.81635
cpr-6	WBGene00000786	2.17635	10.944	13.912	3.49431e-14	3.46468e-13	22.2166
cps-6	WBGene00000787	-0.66664	5.54805	-4.28821	0.000189584	0.000390667	-0.521632
cpz-1	WBGene00000788	1.31987	9.66577	8.07611	7.89892e-09	3.16223e-08	9.65058
cpz-2	WBGene00000789	-0.807586	8.73369	-6.2499	8.92888e-07	2.61811e-06	4.83582
crb-1	WBGene00000792	-0.642465	2.91349	-3.2155	0.00324709	0.00552791	-2.68148
crh-1	WBGene00000793	-0.112052	5.38578	-0.814703	0.422043	0.476703	-7.43197
crn-1	WBGene00000794	0.149475	3.83972	0.989893	0.330612	0.384887	-7.19931
crn-2	WBGene00000795	0.100071	3.78917	0.687347	0.497457	0.55145	-7.26604
crn-3	WBGene00000796	0.50676	4.91632	4.29829	0.000184455	0.000380979	-0.479554
crn-4	WBGene00000797	-0.159823	1.85019	-0.482243	0.633341	0.680563	-6.63919
crn-5	WBGene00000798	-0.366755	2.9517	-1.32308	0.196395	0.241441	-6.51932
crn-6	WBGene00000799	9.0611	2.39942	12.4277	5.51389e-13	4.43224e-12	19.4242
cars-1	WBGene00000800	0.0693232	6.69274	0.490619	0.627478	0.67533	-7.73499
cars-2	WBGene00000801	0.645384	2.27242	2.87397	0.00760848	0.0121961	-3.5919
crt-1	WBGene00000802	-1.00396	11.0907	-6.25131	8.89518e-07	2.60877e-06	4.9181
csb-1	WBGene00000803	0.0601037	3.08633	0.330222	0.743663	0.780133	-7.23823
csc-1	WBGene00000804	2.77178	1.59215	11.5207	3.34439e-12	2.31303e-11	17.783
csk-1	WBGene00000812	-0.332607	5.15274	-2.61535	0.0141342	0.0216126	-4.58926
csn-1	WBGene00000813	0.426829	4.92506	2.96861	0.00603073	0.00984739	-3.81508
csn-2	WBGene00000814	0.594051	5.72234	2.44635	0.0209818	0.0311226	-5.02898
csn-3	WBGene00000815	1.18815	5.02115	7.98204	9.97866e-09	3.92977e-08	9.44191
csn-4	WBGene00000816	0.195383	4.95367	1.39472	0.17395	0.216214	-6.80364
csn-5	WBGene00000817	0.397503	4.76982	2.96702	0.00605441	0.00988153	-3.78077
csn-6	WBGene00000818	0.098913	4.71896	0.710179	0.483402	0.53775	-7.46974
csp-2	WBGene00000820	4.84167	0.10003	14.4373	1.38724e-14	1.48598e-13	23.311
csq-1	WBGene00000822	-0.538851	8.21535	-4.89449	3.60363e-05	8.33602e-05	1.13261
ctb-1	WBGene00000829	1.17936	11.2673	5.16328	1.72158e-05	4.16753e-05	1.959
ctl-1	WBGene00000830	0.209368	4.17495	0.763237	0.451636	0.506361	-7.09062
ctl-2	WBGene00000831	0.148822	7.76881	0.968057	0.341214	0.395744	-7.38199
ctn-1	WBGene00000832	-1.86423	4.82176	-12.668	3.47303e-13	2.89446e-12	19.9399
cts-1	WBGene00000833	0.17959	9.30336	0.797125	0.432013	0.48677	-7.47739
cua-1	WBGene00000834	0.898011	6.1331	5.81606	2.88574e-06	7.83813e-06	3.65044
cuc-1	WBGene00000835	-1.3652	5.5094	-4.79237	5.23804e-05	0.000118591	0.80861
cul-1	WBGene00000836	1.06822	6.0743	7.84382	1.40968e-08	5.41142e-08	9.02261
cul-2	WBGene00000837	0.742278	6.58764	5.19591	1.57399e-05	3.83563e-05	1.93576
cul-3	WBGene00000838	1.7004	6.6034	11.209	6.35145e-12	4.20522e-11	16.8708
cul-4	WBGene00000839	0.691813	4.94554	5.92723	2.13372e-06	5.92986e-06	3.98789
cul-5	WBGene00000840	-0.188422	4.76013	-1.03805	0.308032	0.361401	-7.20094
cul-6	WBGene00000841	-0.246586	4.24676	-0.63554	0.530518	0.583656	-7.35528
cup-2	WBGene00000843	0.535183	6.42671	4.68065	6.48315e-05	0.000144151	0.533219
cup-4	WBGene00000845	-0.673132	3.88274	-1.82305	0.0790788	0.105646	-5.81617
cup-5	WBGene00000846	0.713319	4.75142	4.0976	0.000317968	0.000635223	-0.870803
cut-1	WBGene00000851	-7.78552	-1.42441	-7.34158	9.34525e-08	3.16567e-07	7.96385
cut-6	WBGene00000853	-2.94291	2.74917	-7.88217	1.28051e-08	4.94864e-08	9.75058
cux-7	WBGene00000854	1.07534	4.2573	8.56815	2.37019e-09	1.02634e-08	10.9211
cwn-1	WBGene00000857	-2.55538	4.17513	-9.88619	1.10285e-10	5.89783e-10	14.2218
cwn-2	WBGene00000858	-0.527666	2.47722	-1.39635	0.173462	0.215696	-6.13022
cya-1	WBGene00000863	1.86253	3.12433	12.1462	9.55342e-13	7.34815e-12	19.0281
cyb-1	WBGene00000865	5.80129	3.39149	33.0475	3.67669e-24	7.49414e-21	45.0296
cyb-2.1	WBGene00000866	6.19846	-2.3848	12.5796	4.1138e-13	3.37914e-12	19.6457
cyb-2.2	WBGene00000867	7.3025	-1.66871	12.5448	4.39879e-13	3.59874e-12	19.6712
cyb-3	WBGene00000868	0.115675	3.5206	0.693053	0.493923	0.548086	-7.38227
cyc-1	WBGene00000869	0.0139291	8.78434	0.109557	0.913533	0.929097	-7.80942
cyd-1	WBGene00000870	-6.36099	-0.412852	-7.34678	5.96248e-08	2.08256e-07	8.37439
cye-1	WBGene00000871	1.87189	2.55321	8.58703	2.26459e-09	9.83e-09	11.2443
cyk-1	WBGene00000872	2.24764	5.88784	10.1148	6.6287e-11	3.69302e-10	14.5631
cyk-3	WBGene00000874	0.405347	5.71096	3.46788	0.00169603	0.00301512	-2.6694
cyk-4	WBGene00000875	2.65813	3.95225	17.4583	1.08455e-16	1.89405e-15	28.0742
cyl-1	WBGene00000876	0.389357	5.32437	3.2573	0.00291907	0.00500713	-3.16222
cyn-1	WBGene00000877	-1.33339	5.6814	-10.0622	7.44778e-11	4.10584e-10	14.3694
cyn-2	WBGene00000878	8.51385	2.62689	21.0871	7.4912e-19	3.24877e-17	32.1174
cyn-3	WBGene00000879	-0.827034	7.86214	-4.78412	4.88007e-05	0.000110733	0.821901
cyn-4	WBGene00000880	0.25582	4.7458	1.68053	0.103857	0.13529	-6.36122
cyn-5	WBGene00000881	-0.201174	9.51499	-1.64719	0.110575	0.143382	-6.4697
cyn-6	WBGene00000882	-2.22365	5.68164	-8.82099	1.34803e-09	6.0636e-09	11.4955
cyn-7	WBGene00000883	0.0763078	9.77876	0.574907	0.569895	0.621229	-7.62577
cyn-8	WBGene00000884	-1.69652	3.86772	-8.65376	1.92854e-09	8.46137e-09	11.3388
cyn-9	WBGene00000885	6.16465	0.268123	12.2176	8.30279e-13	6.43827e-12	19.1824
cyn-10	WBGene00000886	0.606369	2.12144	2.41291	0.022542	0.0332153	-4.56842
cyn-11	WBGene00000887	0.10331	3.39257	0.668241	0.509392	0.563149	-7.28932
cyn-12	WBGene00000888	-0.393449	2.83885	-1.81119	0.080736	0.107729	-5.85451
cyn-13	WBGene00000889	0.224028	5.28717	1.65127	0.109735	0.142324	-6.46004
sig-7	WBGene00000890	0.0272312	4.02892	0.191348	0.849619	0.873747	-7.59571
cyn-15	WBGene00000891	0.220635	4.65152	1.4091	0.169696	0.211498	-6.77511
cyn-16	WBGene00000892	-0.00175052	4.41659	-0.01024	0.991902	0.993015	-7.75228
dab-1	WBGene00000894	-0.90712	6.80261	-6.01292	1.69168e-06	4.77298e-06	4.18494
dac-1	WBGene00000895	-1.04759	1.69986	-2.80818	0.00892701	0.0141476	-3.39812
dad-1	WBGene00000896	-0.0736269	6.36396	-0.506573	0.616377	0.665139	-7.71062
daf-1	WBGene00000897	-0.748307	4.63991	-4.24937	0.000210707	0.000431144	-0.44936
daf-2	WBGene00000898	0.123426	6.53229	0.605713	0.549531	0.602067	-7.66764
daf-3	WBGene00000899	-0.182688	5.03498	-1.23301	0.227711	0.275993	-6.9377
daf-4	WBGene00000900	-0.487636	4.95066	-3.37181	0.00217557	0.00380358	-2.77856
daf-5	WBGene00000901	-0.265824	5.30093	-1.4611	0.154999	0.19474	-6.69398
daf-6	WBGene00000902	-4.05467	1.3535	-9.19232	5.38907e-10	2.5639e-09	12.9281
daf-7	WBGene00000903	2.55205	0.240282	3.71153	0.000894266	0.00166463	-0.89694
daf-8	WBGene00000904	-0.103397	4.71341	-0.670589	0.507917	0.561649	-7.39748
daf-9	WBGene00000905	-2.41979	1.4424	-5.98549	1.82206e-06	5.11351e-06	4.8278
daf-10	WBGene00000906	0.122601	0.292436	0.208191	0.83657	0.86213	-6.86676
daf-12	WBGene00000908	-0.856344	5.93801	-4.15398	0.000272965	0.000550581	-0.855936
daf-14	WBGene00000910	-1.0141	4.10597	-4.58399	8.45071e-05	0.000184931	0.610257
daf-15	WBGene00000911	0.206648	6.4159	1.21477	0.23449	0.283261	-7.11215
daf-16	WBGene00000912	0.142866	7.61225	0.998483	0.326504	0.380498	-7.35268
daf-18	WBGene00000913	2.02041	4.54013	13.3605	9.48637e-14	8.69868e-13	21.2112
daf-19	WBGene00000914	-1.36907	3.55519	-6.93038	1.46727e-07	4.80823e-07	7.03502
hsp-90	WBGene00000915	0.472321	10.2542	3.3129	0.00253182	0.00438026	-2.97638
daf-25	WBGene00000917	-0.136089	4.13898	-0.799887	0.430437	0.485224	-7.30363
daf-28	WBGene00000920	5.54966	0.309495	9.78875	1.37285e-10	7.1961e-10	14.1083
daf-31	WBGene00000923	0.602832	5.34856	4.63613	7.32523e-05	0.00016159	0.419038
dao-2	WBGene00000928	-5.62686	5.92368	-12.4334	2.00254e-12	1.44377e-11	18.3721
dao-3	WBGene00000929	-0.919015	6.26668	-5.91725	2.19226e-06	6.08071e-06	3.95705
dao-4	WBGene00000930	-4.76797	-1.12802	-6.5449	4.05809e-07	1.2511e-06	6.52118
dao-5	WBGene00000931	-1.04433	6.55453	-3.98991	0.000445504	0.000871703	-1.35932
dao-6	WBGene00000932	1.2629	-0.901058	1.43692	0.161702	0.202347	-5.46813
dap-3	WBGene00000933	-1.21318	4.90709	-9.15238	5.91566e-10	2.79763e-09	12.2992
daz-1	WBGene00000935	4.5238	-0.999437	14.6963	8.88086e-15	9.93042e-14	23.7558
dbl-1	WBGene00000936	-1.25738	3.56085	-6.85556	1.78534e-07	5.77756e-07	6.77417
dbr-1	WBGene00000937	0.412205	3.82429	2.6981	0.0116241	0.0180196	-4.27899
dcp-66	WBGene00000938	0.889749	5.81658	7.11226	9.13053e-08	3.09956e-07	7.13248
dcr-1	WBGene00000939	1.6099	5.6046	13.0415	1.71422e-13	1.50145e-12	20.5524
dcs-1	WBGene00000940	-0.427126	4.04451	-2.53189	0.0171686	0.0258643	-4.62843
ddp-1	WBGene00000941	-0.767515	5.40705	-3.25758	0.00292092	0.0050097	-3.1582
deb-1	WBGene00000942	-1.4971	7.07432	-8.29634	4.59068e-09	1.90406e-08	10.1699
deg-1	WBGene00000950	-0.249982	2.69511	-0.930292	0.360085	0.414866	-6.83089
deg-3	WBGene00000951	-1.22929	2.19662	-4.44519	0.000123556	0.000262375	0.474293
del-1	WBGene00000952	-2.16351	1.44086	-6.49892	4.58633e-07	1.40094e-06	6.2449
del-2	WBGene00000953	-4.54934	-0.803047	-9.84478	1.21022e-10	6.42153e-10	14.2851
des-2	WBGene00000955	-1.49226	2.82185	-6.63058	3.23254e-07	1.00967e-06	6.271
dgk-1	WBGene00000958	-2.33217	3.89197	-12.0171	1.23278e-12	9.24294e-12	18.768
dgk-2	WBGene00000959	-1.08827	5.802	-9.27215	4.47558e-10	2.15954e-09	12.5781
dgn-1	WBGene00000961	0.0437648	5.72737	0.208263	0.836515	0.86213	-7.81159
dhc-1	WBGene00000962	0.249005	8.18217	1.0577	0.299177	0.352025	-7.25943
dhp-1	WBGene00000963	-0.468864	4.68658	-3.41552	0.00194304	0.00342685	-2.5926
dhp-2	WBGene00000964	-1.68858	4.34232	-11.4305	4.02153e-12	2.74017e-11	17.5301
dhs-1	WBGene00000965	0.320179	4.54139	1.7777	0.0861989	0.114249	-6.15206
dhs-2	WBGene00000966	0.696638	5.24622	3.06568	0.00473772	0.00786021	-3.44958
dhs-3	WBGene00000967	1.12894	8.26721	7.84115	1.41914e-08	5.44162e-08	9.01873
dhs-4	WBGene00000968	1.1118	2.86022	5.6772	4.21243e-06	1.1184e-05	3.4127
dhs-5	WBGene00000969	-1.66627	3.978	-6.1943	1.03687e-06	3.01243e-06	4.96946
dhs-6	WBGene00000970	-0.254661	5.82197	-1.98779	0.0565846	0.0777419	-5.90012
dhs-7	WBGene00000971	3.11439	3.83021	9.34983	3.73859e-10	1.82742e-09	13.1958
dhs-8	WBGene00000972	-5.40077	-0.700843	-8.42537	3.35014e-09	1.41755e-08	11.1232
dhs-9	WBGene00000973	-0.519795	6.10239	-4.29949	0.000183853	0.000379901	-0.476878
dhs-11	WBGene00000974	4.44359	1.02301	9.61104	2.05335e-10	1.05045e-09	13.8818
dhs-12	WBGene00000975	0.0208453	5.77187	0.16473	0.870327	0.891765	-7.80064
dhs-13	WBGene00000976	0.580104	6.51846	4.05565	0.000356109	0.000705886	-1.14716
dhs-14	WBGene00000977	2.13054	5.21355	7.0339	1.11957e-07	3.73401e-07	7.20254
dhs-16	WBGene00000979	-5.42876	0.14189	-6.40008	6.56894e-07	1.96284e-06	6.04539
dhs-17	WBGene00000980	-0.568326	2.24827	-2.05838	0.0488634	0.0679581	-4.98361
dhs-18	WBGene00000981	-0.257985	5.7103	-1.7313	0.0942838	0.123963	-6.30144
dhs-19	WBGene00000982	-0.0365677	5.33769	-0.194363	0.84728	0.871467	-7.72259
dhs-20	WBGene00000983	0.358806	5.40102	1.72619	0.0952139	0.125082	-6.24082
dhs-21	WBGene00000984	0.613954	4.9264	2.29395	0.0294159	0.0425061	-5.14626
dhs-22	WBGene00000985	0.480606	7.1906	2.45545	0.0204652	0.0304322	-5.03192
dhs-23	WBGene00000986	4.86407	0.708235	9.11776	6.41472e-10	3.01665e-09	12.6247
dhs-24	WBGene00000987	-0.192118	4.93962	-1.30882	0.201122	0.246636	-6.96533
dhs-25	WBGene00000988	0.27685	6.19202	1.30167	0.203522	0.249301	-6.99647
dhs-26	WBGene00000989	1.11637	2.97468	1.19871	0.240832	0.290243	-5.83173
dhs-27	WBGene00000990	-1.63266	3.67757	-5.04324	2.39433e-05	5.69372e-05	1.95762
dhs-28	WBGene00000991	-0.765921	8.37205	-7.33003	5.20009e-08	1.83469e-07	7.70989
dhs-29	WBGene00000992	-1.78456	4.14981	-6.98925	1.2579e-07	4.16035e-07	7.143
dhs-30	WBGene00000993	0.380985	5.56327	2.50064	0.0184519	0.0276575	-4.84243
dic-1	WBGene00000994	0.0546216	3.9681	0.298849	0.767238	0.800977	-7.62091
die-1	WBGene00000995	-3.44681	3.74304	-11.1245	7.57359e-12	4.96371e-11	17.0661
dif-1	WBGene00000996	-0.0692964	6.78545	-0.488112	0.62923	0.676961	-7.73308
dig-1	WBGene00000998	-2.51211	6.02421	-11.5975	2.86085e-12	2.00484e-11	17.7284
dim-1	WBGene00001000	-2.04465	8.17523	-10.3968	3.57084e-11	2.077e-10	15.1387
dis-3	WBGene00001001	-0.0714927	4.94895	-0.569364	0.573599	0.624742	-7.6511
div-1	WBGene00001002	0.871984	3.34829	4.52961	9.808e-05	0.000212192	0.280155
dlc-1	WBGene00001005	-0.527764	7.22702	-3.20148	0.00336483	0.00571268	-3.33222
dlg-1	WBGene00001006	-2.46007	5.82886	-12.2968	7.11149e-13	5.58738e-12	19.1957
dli-1	WBGene00001007	-0.312662	5.94414	-2.15355	0.0399346	0.0564481	-5.61515
dlk-1	WBGene00001008	-0.44106	7.01442	-3.70955	0.00089896	0.00167249	-2.06169
dna-2	WBGene00001016	2.80557	2.21038	15.0601	4.79475e-15	5.60291e-14	24.3273
dnc-1	WBGene00001017	0.772685	6.59666	5.38286	9.42306e-06	2.37248e-05	2.44908
dnc-2	WBGene00001018	0.580256	5.46963	3.35475	0.00227344	0.00396158	-2.92174
dnj-1	WBGene00001019	1.07554	6.02622	8.94241	9.6914e-10	4.43907e-09	11.7574
dnj-2	WBGene00001020	-0.0708062	5.18551	-0.466535	0.644403	0.690654	-7.68663
dnj-3	WBGene00001021	0.133539	2.31427	0.54305	0.591346	0.641622	-7.08972
dnj-4	WBGene00001022	1.64487	3.15476	7.22711	6.78042e-08	2.34927e-07	7.77871
dnj-5	WBGene00001023	1.14659	5.77012	6.77287	2.21928e-07	7.08224e-07	6.22665
dnj-7	WBGene00001025	-0.904828	6.83329	-7.41383	4.19361e-08	1.50187e-07	7.92625
dnj-8	WBGene00001026	0.531597	5.06555	4.70695	6.03184e-05	0.000134894	0.635776
dnj-9	WBGene00001027	-0.714768	4.92262	-6.04637	1.54534e-06	4.38593e-06	4.3292
dnj-10	WBGene00001028	-0.168204	5.26262	-1.02257	0.315171	0.368837	-7.31881
dnj-11	WBGene00001029	0.135048	6.13378	1.34223	0.190188	0.234618	-6.95639
dnj-12	WBGene00001030	0.241282	7.36864	2.24992	0.0324079	0.0464672	-5.43938
dnj-13	WBGene00001031	0.0810843	6.60841	0.516586	0.609457	0.658518	-7.72167
dnj-14	WBGene00001032	-0.227315	5.3269	-1.81113	0.080745	0.10773	-6.15654
dnj-15	WBGene00001033	-0.0235508	3.69427	-0.168436	0.867438	0.889571	-7.55168
dnj-16	WBGene00001034	0.868598	5.69454	4.65381	6.97861e-05	0.000154445	0.480167
dnj-17	WBGene00001035	0.286109	4.19292	1.94004	0.0623953	0.0850524	-5.90785
dnj-18	WBGene00001036	0.0331425	3.1365	0.137654	0.891488	0.909723	-7.4984
dnj-19	WBGene00001037	0.261767	7.54758	1.98715	0.056659	0.0778216	-5.93325
dnj-20	WBGene00001038	0.144422	8.89761	0.95828	0.346035	0.400586	-7.36233
dnj-21	WBGene00001039	0.204881	3.65263	1.03976	0.30725	0.360602	-7.11248
dnj-22	WBGene00001040	2.29702	3.67709	9.90195	1.06457e-10	5.71026e-10	14.1449
dnj-23	WBGene00001041	0.041961	3.90573	0.262494	0.794841	0.824965	-7.60544
dnj-24	WBGene00001042	-0.802094	5.62804	-4.56308	8.9489e-05	0.000194966	0.293114
dnj-25	WBGene00001043	-0.312126	5.44725	-1.88933	0.0691299	0.0934562	-6.06537
dnj-27	WBGene00001045	-0.558251	4.83579	-3.20544	0.00333113	0.00566086	-3.21793
dnj-28	WBGene00001046	3.32584	3.48404	19.4946	6.02274e-18	1.70163e-16	31.0372
dnj-29	WBGene00001047	0.208793	7.50237	1.66427	0.10709	0.139121	-6.48331
dnj-30	WBGene00001048	0.0381373	4.3941	0.191236	0.849706	0.873773	-7.69714
dog-1	WBGene00001049	1.27186	3.46811	7.27584	5.97885e-08	2.08777e-07	7.68185
dom-3	WBGene00001050	0.149322	2.92995	0.734226	0.468849	0.523316	-7.06585
cks-1	WBGene00001051	1.2261	3.74517	6.74384	2.39585e-07	7.60658e-07	6.28738
dop-1	WBGene00001052	-1.86365	1.74365	-4.82376	4.37671e-05	0.000100011	1.69954
dop-2	WBGene00001053	0.461878	2.88528	1.57702	0.125902	0.161124	-6.04865
dpf-1	WBGene00001054	-1.29924	2.946	-5.29729	1.19159e-05	2.96041e-05	2.77219
dpf-2	WBGene00001055	0.483322	5.2601	2.61306	0.0142103	0.0217149	-4.57067
dpf-3	WBGene00001056	0.785696	7.09883	6.52628	4.26422e-07	1.3104e-06	5.56415
dpf-4	WBGene00001057	-0.160382	5.74268	-1.43992	0.160857	0.201396	-6.80155
dpf-5	WBGene00001058	0.527459	6.98127	4.23779	0.000217444	0.000444037	-0.671142
dpf-6	WBGene00001059	2.59167	2.68296	6.32106	7.37668e-07	2.18861e-06	5.79884
dpf-7	WBGene00001060	0.0355522	3.99618	0.262728	0.794663	0.82484	-7.63515
dpl-1	WBGene00001061	0.540109	3.8911	2.59376	0.0148672	0.0226412	-4.51998
dpy-1	WBGene00001063	-7.03573	1.6323	-12.1695	9.12554e-13	7.03505e-12	19.0585
dpy-2	WBGene00001064	-6.34923	2.53323	-7.14456	1.69576e-07	5.51016e-07	7.29033
dpy-3	WBGene00001065	-10.7212	-0.145087	-11.3527	9.99419e-12	6.4031e-11	16.7219
dpy-4	WBGene00001066	-9.24846	3.82011	-21.1868	6.60547e-19	2.96374e-17	32.6458
dpy-5	WBGene00001067	-11.7563	3.08471	-17.3863	1.20756e-16	2.09095e-15	27.2156
dpy-6	WBGene00001068	-3.12502	3.98817	-8.56805	3.18655e-09	1.35597e-08	10.8338
dpy-7	WBGene00001069	-11.3087	1.06288	-10.3077	1.29108e-10	6.81257e-10	14.3092
dpy-8	WBGene00001070	-7.65525	2.62518	-8.9314	1.9507e-09	8.54545e-09	11.7194
dpy-9	WBGene00001071	-5.15384	3.07831	-8.55136	4.60606e-09	1.90989e-08	10.7428
dpy-10	WBGene00001072	-10.9634	0.00739308	-9.43893	9.42302e-10	4.32168e-09	12.4188
dpy-11	WBGene00001073	-1.70795	7.52966	-10.3309	4.12205e-11	2.37438e-10	14.9702
dpy-13	WBGene00001074	-11.4446	3.26413	-17.7384	7.16823e-17	1.32311e-15	27.8102
dpy-17	WBGene00001076	-1.10472	1.22009	-2.26103	0.0316282	0.0454589	-4.4154
dpy-18	WBGene00001077	-2.71067	6.13529	-15.9315	1.14762e-15	1.52036e-14	25.693
dpy-19	WBGene00001078	-2.38781	2.34464	-10.1763	5.7871e-11	3.25336e-10	15.1018
dpy-20	WBGene00001079	-7.30469	-0.792903	-9.67828	1.79363e-10	9.24215e-10	13.9692
dpy-21	WBGene00001080	-1.01464	5.39196	-3.7041	0.000949163	0.00175787	-2.06639
dpy-22	WBGene00001081	-0.579137	6.67992	-2.15143	0.0404675	0.0571278	-5.64067
dpy-23	WBGene00001082	-0.138757	5.73281	-0.750391	0.459211	0.513844	-7.52322
dpy-26	WBGene00001085	1.45193	5.47253	13.2515	1.15985e-13	1.05138e-12	20.954
dpy-27	WBGene00001086	-1.27735	5.66484	-7.28144	5.89311e-08	2.06086e-07	7.61628
dpy-28	WBGene00001087	0.701328	4.36309	4.54805	9.32495e-05	0.000202417	0.230305
dpy-30	WBGene00001088	-0.424567	5.8965	-3.36917	0.00219043	0.00382722	-2.89438
dre-1	WBGene00001089	-2.5642	6.15519	-22.812	9.11684e-20	6.47159e-18	35.2084
drh-1	WBGene00001090	0.499948	5.2442	4.04201	0.000369464	0.000730531	-1.14726
drh-2	WBGene00001091	-0.858742	6.85002	-3.42803	0.00192543	0.00339874	-2.78975
dro-1	WBGene00001092	-0.0889598	3.53595	-0.542584	0.591662	0.64177	-7.42562
drp-1	WBGene00001093	-0.0460749	6.00568	-0.345198	0.732497	0.770288	-7.79186
dars-1	WBGene00001094	-0.32811	7.48224	-2.79177	0.00928795	0.0146723	-4.29445
dars-2	WBGene00001095	0.0955179	3.97809	0.552182	0.585157	0.635535	-7.56017
dsc-4	WBGene00001099	-0.718144	7.68761	-3.94595	0.000478453	0.000930683	-1.44112
dsh-1	WBGene00001101	-1.60364	5.06666	-10.6702	1.97862e-11	1.20439e-10	15.8391
dsh-2	WBGene00001102	0.0831359	3.28142	0.378885	0.7076	0.748021	-7.45935
dsl-3	WBGene00001105	1.50845	0.736054	2.39244	0.0236094	0.034674	-4.01146
duo-1	WBGene00001110	1.73344	1.96481	8.80792	1.33361e-09	6.00442e-09	11.7545
duo-3	WBGene00001112	1.58199	3.96146	11.1878	6.63807e-12	4.38076e-11	16.9073
dur-1	WBGene00001113	-3.61968	5.54874	-21.9612	2.52921e-19	1.41517e-17	34.1945
dyb-1	WBGene00001115	-1.52328	2.59253	-6.33214	7.1609e-07	2.12725e-06	5.47955
dyc-1	WBGene00001116	-2.10508	3.79801	-10.1213	6.53497e-11	3.6465e-10	14.7615
dyf-1	WBGene00001117	-2.31102	0.505968	-6.10178	1.33052e-06	3.80818e-06	5.33904
dyf-2	WBGene00001118	-1.50419	2.16866	-4.33047	0.000168975	0.000351089	0.356451
dyf-3	WBGene00001119	1.46704	0.494218	3.3406	0.00235783	0.00409714	-2.24096
dyf-6	WBGene00001122	-0.913852	1.5112	-2.49617	0.0186428	0.027929	-3.9177
dyf-7	WBGene00001123	0.969419	0.68068	1.70163	0.0997846	0.130473	-5.19133
dyf-11	WBGene00001127	-1.11591	-0.677809	-1.84426	0.0756338	0.101423	-5.07975
dyn-1	WBGene00001130	-0.920767	6.36929	-4.50359	0.000105318	0.00022641	0.0692018
dys-1	WBGene00001131	-1.68795	6.52192	-7.86686	1.33057e-08	5.1282e-08	9.09261
alp-1	WBGene00001132	-1.49174	7.50327	-10.426	3.35132e-11	1.9597e-10	15.1803
eat-3	WBGene00001134	-0.321335	6.23045	-2.68043	0.0121222	0.0187328	-4.54564
eat-4	WBGene00001135	-0.72951	2.44453	-2.15849	0.0395136	0.0558918	-4.93431
eat-6	WBGene00001137	-0.608965	9.8092	-2.80727	0.00894665	0.0141755	-4.20269
eat-16	WBGene00001145	-1.40697	4.98304	-11.2498	5.83678e-12	3.88973e-11	17.067
eat-20	WBGene00001148	-1.4465	4.25897	-6.03863	1.57801e-06	4.47169e-06	4.50064
bcat-1	WBGene00001149	-1.00812	8.27276	-7.39556	4.39465e-08	1.56836e-07	7.87768
ech-1.1	WBGene00001150	2.18744	3.62945	5.65558	4.46845e-06	1.18023e-05	3.72076
ech-2	WBGene00001151	-0.80388	4.22012	-4.99451	2.73749e-05	6.45062e-05	1.56216
ech-3	WBGene00001152	-0.289267	4.50328	-1.22125	0.232066	0.280627	-6.86537
ech-4	WBGene00001153	0.550784	6.84665	4.36095	0.000155504	0.000324898	-0.342495
ech-5	WBGene00001154	-0.379233	5.58319	-3.16609	0.00368046	0.00620425	-3.40643
ech-6	WBGene00001155	-0.379281	8.89438	-2.26975	0.0310276	0.0446541	-5.35931
ech-7	WBGene00001156	0.0154488	6.51327	0.114364	0.909757	0.925717	-7.83669
ech-8	WBGene00001157	-0.620162	5.37766	-2.74509	0.0103909	0.0162652	-4.31307
ech-9	WBGene00001158	3.34012	4.00071	4.10883	0.000339186	0.000674213	-0.138668
eff-1	WBGene00001159	-2.91064	2.95189	-10.4147	3.43448e-11	2.00422e-10	15.5782
efk-1	WBGene00001160	0.742523	5.79048	5.92191	2.16472e-06	6.01133e-06	3.96642
efl-1	WBGene00001161	-0.526765	3.08148	-3.1011	0.00433537	0.00723644	-3.21273
efl-2	WBGene00001162	-0.160173	3.24468	-0.710415	0.483258	0.537632	-7.21558
efn-2	WBGene00001163	-2.91162	3.53064	-12.1138	1.0183e-12	7.79456e-12	19.0025
efn-3	WBGene00001164	7.54518	1.18332	14.0466	2.75081e-14	2.79349e-13	22.1175
efn-4	WBGene00001165	0.899962	3.24657	4.8519	4.05101e-05	9.30005e-05	1.42592
eftu-2	WBGene00001166	-0.308664	6.01228	-2.50961	0.0180748	0.0271322	-4.91584
eef-2	WBGene00001167	-0.534849	11.7657	-2.64825	0.0130813	0.0201168	-4.50246
eef-1A.1	WBGene00001168	-0.25254	12.2725	-1.06808	0.294506	0.347274	-7.13721
eef-1A.2	WBGene00001169	-1.79895	10.5133	-8.50616	2.7535e-09	1.18406e-08	10.7483
egl-2	WBGene00001171	-2.48257	2.87774	-9.80338	1.32833e-10	6.985e-10	14.1558
egl-3	WBGene00001172	-1.46292	6.91089	-6.01032	1.83377e-06	5.14437e-06	4.11785
egl-4	WBGene00001173	0.440145	8.23679	2.96191	0.00613131	0.0099956	-3.8947
egl-5	WBGene00001174	-4.08619	2.51018	-14.1608	2.24848e-14	2.32305e-13	22.7899
egl-6	WBGene00001175	1.2861	1.37046	2.58209	0.0152782	0.0232077	-3.74055
egl-8	WBGene00001177	-0.543629	7.5348	-3.28069	0.0027497	0.00473368	-3.13974
egl-9	WBGene00001178	-0.810632	4.91698	-4.14669	0.000278412	0.000561151	-0.736509
egl-10	WBGene00001179	-0.746409	5.2104	-5.86255	2.54319e-06	6.97007e-06	3.86189
egl-13	WBGene00001182	-1.09162	5.36011	-4.48915	0.000109561	0.000235034	0.151862
egl-15	WBGene00001184	-0.776331	3.95301	-3.77514	0.000755304	0.00142304	-1.49651
egl-18	WBGene00001186	-3.53463	1.70007	-7.87657	1.2986e-08	5.0158e-08	9.80504
egl-19	WBGene00001187	-1.35875	5.23006	-7.53292	3.09357e-08	1.12599e-07	8.30663
egl-20	WBGene00001188	-3.8805	4.08779	-14.6979	8.85542e-15	9.90974e-14	23.7907
egl-21	WBGene00001189	-1.36864	7.11647	-8.81812	1.30162e-09	5.86777e-09	11.4514
egl-23	WBGene00001190	-2.99933	3.09568	-12.6912	3.32277e-13	2.78077e-12	20.2037
egl-26	WBGene00001193	-1.0845	2.77157	-3.14858	0.00384693	0.00646959	-2.81035
egl-27	WBGene00001194	-0.146744	6.01847	-1.14097	0.263441	0.314623	-7.19686
egl-30	WBGene00001196	-0.975718	7.62127	-5.00478	2.66127e-05	6.27806e-05	1.4204
egl-36	WBGene00001202	0.916539	2.19503	3.38644	0.00209491	0.00367201	-2.0727
egl-38	WBGene00001204	-0.781621	1.32428	-2.6205	0.0139644	0.0213689	-3.91709
egl-43	WBGene00001207	-1.36823	2.4927	-5.31235	1.14333e-05	2.84745e-05	2.82738
egl-44	WBGene00001208	-0.311181	5.98966	-2.35037	0.0259482	0.0378519	-5.19279
egl-45	WBGene00001209	0.0951787	7.29378	0.558093	0.581168	0.63178	-7.6823
egl-47	WBGene00001211	-0.11696	0.578159	-0.268703	0.790107	0.820409	-6.73251
ego-1	WBGene00001214	4.40121	1.7492	13.1651	1.36133e-13	1.21701e-12	21.0864
ego-2	WBGene00001215	0.457128	6.28279	1.95389	0.0607412	0.0830369	-6.00528
ehs-1	WBGene00001224	-0.969015	4.49453	-5.48931	7.03948e-06	1.80841e-05	2.94846
eif-3.B	WBGene00001225	-0.244117	7.08561	-1.28539	0.209072	0.255507	-7.02195
eif-3.C	WBGene00001226	-0.566209	7.29895	-5.10685	2.01029e-05	4.82551e-05	1.70736
eif-3.D	WBGene00001227	-0.254978	6.73775	-1.86165	0.0730651	0.0982742	-6.16779
eif-3.E	WBGene00001228	-0.216711	6.64483	-1.35126	0.187313	0.231233	-6.94324
eif-3.F	WBGene00001229	-0.663271	6.5601	-5.24436	1.37789e-05	3.38786e-05	2.07183
eif-3.G	WBGene00001230	0.0689984	6.39635	0.618973	0.540884	0.593732	-7.66231
eif-3.H	WBGene00001231	-0.37603	5.95948	-2.6622	0.0126573	0.0194879	-4.58012
eif-3.I	WBGene00001232	-0.353606	6.33782	-2.37256	0.0246892	0.0361112	-5.20377
eif-3.K	WBGene00001233	-0.61726	5.93605	-3.78489	0.000735957	0.00138897	-1.84844
eif-6	WBGene00001234	-1.20972	5.42664	-7.58033	2.74198e-08	1.00624e-07	8.42567
elb-1	WBGene00001235	-0.839603	4.31718	-5.35149	1.02695e-05	2.57651e-05	2.62142
elc-1	WBGene00001236	-0.418504	4.95431	-2.27607	0.0305994	0.0440869	-5.27948
elo-1	WBGene00001239	0.521987	9.37233	3.67026	0.000997448	0.00184132	-2.12598
elo-2	WBGene00001240	-0.617806	7.67667	-3.12937	0.00403785	0.00676283	-3.50646
elo-3	WBGene00001241	-0.141821	6.77655	-0.849465	0.402749	0.457773	-7.48894
elo-4	WBGene00001242	0.18585	2.65316	0.971052	0.339746	0.39433	-7.28853
elo-5	WBGene00001243	0.493494	8.68898	2.91558	0.00687188	0.0111052	-3.99791
elo-6	WBGene00001244	0.905302	9.76942	4.60538	7.96961e-05	0.000175062	0.373557
elo-7	WBGene00001245	10.697	-1.8846	25.1996	6.18913e-21	9.70401e-19	35.0352
elo-8	WBGene00001246	8.29247	-1.49742	16.9426	2.35901e-16	3.71139e-15	26.6376
elo-9	WBGene00001247	-0.442421	4.09976	-1.2333	0.227851	0.276115	-6.7156
elp-1	WBGene00001248	0.674435	4.62561	4.53973	9.53999e-05	0.000206864	0.367374
elt-1	WBGene00001249	1.93759	2.697	10.9823	1.02003e-11	6.52931e-11	16.5623
elt-2	WBGene00001250	-0.716203	5.15226	-3.92218	0.000509974	0.000986763	-1.35615
elt-3	WBGene00001251	0.00616575	5.16338	0.0299961	0.976281	0.98068	-7.72307
elt-4	WBGene00001252	2.36093	1.02684	3.38022	0.00212886	0.0037274	-1.69427
elt-6	WBGene00001253	-1.84098	1.04792	-5.49629	6.90631e-06	1.77548e-05	3.62538
emb-4	WBGene00001258	-0.0789183	5.70758	-0.417374	0.679553	0.723056	-7.75893
emb-5	WBGene00001259	0.0604921	6.65275	0.491375	0.626949	0.674863	-7.73364
emb-8	WBGene00001262	0.438181	7.14492	2.74844	0.0103079	0.0161547	-4.3979
emb-9	WBGene00001263	-0.52838	9.34435	-2.01677	0.0535313	0.0739456	-5.83567
emb-27	WBGene00001281	0.611372	3.77262	5.50832	6.68265e-06	1.72264e-05	2.89128
emb-30	WBGene00001284	0.447336	5.2772	2.73901	0.0105431	0.0164872	-4.37347
emo-1	WBGene00001303	-0.113765	7.50592	-0.891261	0.380302	0.435765	-7.44851
emr-1	WBGene00001309	-0.713051	4.33184	-4.54251	9.46761e-05	0.000205357	0.317404
ent-1	WBGene00001320	0.210754	5.35462	1.23147	0.228279	0.276563	-7.05649
eor-1	WBGene00001324	0.285425	4.36787	1.5727	0.126898	0.162297	-6.49909
eor-2	WBGene00001325	-0.473481	4.21677	-2.74111	0.0104903	0.01641	-4.0929
epi-1	WBGene00001328	-1.53357	7.67511	-6.67458	2.88357e-07	9.04833e-07	5.98131
epn-1	WBGene00001329	-0.325959	6.84592	-2.15874	0.0394929	0.055868	-5.62614
eps-8	WBGene00001330	-1.10798	7.25773	-6.49191	4.67281e-07	1.42583e-06	5.47878
erd-2.1	WBGene00001331	-0.87205	6.96949	-6.23542	9.28316e-07	2.71752e-06	4.78668
eri-1	WBGene00001332	0.997493	3.48141	6.18219	1.07123e-06	3.10531e-06	4.92212
erm-1	WBGene00001333	-0.169437	8.13181	-1.19553	0.241799	0.291359	-7.1236
ero-1	WBGene00001334	0.529112	6.17026	3.92856	0.000501313	0.000971442	-1.47718
F35A5.8	WBGene00001335	-0.0608921	3.81761	-0.338926	0.737167	0.774514	-7.51376
qars-1	WBGene00001336	-0.271845	6.68308	-1.7182	0.0966804	0.126786	-6.40619
ears-1	WBGene00001337	-0.377385	7.21129	-2.40136	0.0231385	0.0340455	-5.13996
ears-2	WBGene00001338	0.134717	4.39814	0.968475	0.341009	0.395538	-7.26603
etr-1	WBGene00001340	-0.951988	6.25205	-6.47088	4.94218e-07	1.50256e-06	5.43446
fos-1	WBGene00001345	-0.774167	5.36639	-4.9692	2.93468e-05	6.86426e-05	1.42192
evl-14	WBGene00001352	0.8211	5.02664	4.4055	0.000137703	0.000289828	-0.195042
evl-20	WBGene00001358	0.492372	2.62592	1.93605	0.062904	0.0856734	-5.44767
exc-1	WBGene00001362	-0.520119	0.0224819	-1.01203	0.320094	0.3738	-6.04679
exc-4	WBGene00001365	0.208869	4.18755	1.31748	0.198241	0.243375	-6.79327
exc-5	WBGene00001366	-1.46607	4.98793	-10.4557	3.14144e-11	1.84834e-10	15.409
exc-7	WBGene00001368	-1.16269	4.1244	-5.49639	6.90448e-06	1.77533e-05	3.05138
exl-1	WBGene00001371	1.85464	5.71183	12.2742	7.43204e-13	5.81681e-12	19.0925
exo-3	WBGene00001372	0.663723	2.22024	3.95462	0.00046744	0.000910875	-1.15564
exp-1	WBGene00001373	-4.92788	0.796302	-9.3175	4.02892e-10	1.95859e-09	13.203
exp-2	WBGene00001374	-2.25176	2.82617	-12.1327	9.80929e-13	7.52872e-12	19.1076
far-1	WBGene00001385	-1.42903	10.7624	-11.6663	2.48836e-12	1.75762e-11	17.8869
far-2	WBGene00001386	0.770491	12.5433	6.33739	7.06086e-07	2.10147e-06	5.16948
far-3	WBGene00001387	0.738708	7.03777	2.02857	0.0532192	0.0735573	-5.83878
far-4	WBGene00001388	1.61043	-0.21593	2.57061	0.0156926	0.023804	-3.57923
far-5	WBGene00001389	-0.272287	4.06561	-0.625246	0.537224	0.590214	-7.31223
far-6	WBGene00001390	0.94925	7.39877	6.43657	5.4159e-07	1.63785e-06	5.3263
far-7	WBGene00001391	-1.63563	2.29504	-1.7959	0.0841839	0.111827	-5.25385
far-8	WBGene00001392	0.301323	6.32745	1.45058	0.157888	0.198044	-6.78642
fat-1	WBGene00001393	1.66482	10.3237	10.768	1.60568e-11	9.94353e-11	15.9531
fat-2	WBGene00001394	1.39717	11.4896	11.4068	4.22228e-12	2.86874e-11	17.3414
fat-3	WBGene00001395	1.06519	8.25536	6.34764	6.86982e-07	2.04674e-06	5.08498
fat-4	WBGene00001396	1.82483	9.47072	12.6534	3.57183e-13	2.9664e-12	19.8189
fat-5	WBGene00001397	3.42888	7.56995	9.07147	2.09546e-09	9.13473e-09	11.131
fat-6	WBGene00001398	1.28386	10.4344	9.19512	5.35396e-10	2.55038e-09	12.3884
fat-7	WBGene00001399	1.57578	2.24192	2.25743	0.0320792	0.0460422	-4.42987
fbf-1	WBGene00001401	3.35317	-1.83361	10.0656	7.39174e-11	4.07674e-10	14.8752
fbf-2	WBGene00001402	2.11649	1.91201	9.22833	4.95547e-10	2.37264e-09	12.8469
fbl-1	WBGene00001403	-0.65097	5.17675	-4.47484	0.000113936	0.000243798	0.0108212
fbp-1	WBGene00001404	0.46826	7.87548	3.66072	0.0010229	0.00188489	-2.18402
fce-1	WBGene00001405	0.683413	6.63255	4.66549	6.75852e-05	0.000149877	0.485619
fce-2	WBGene00001406	0.280073	3.78415	1.78189	0.0854984	0.113415	-6.0879
feh-1	WBGene00001410	-1.37558	1.75457	-4.41412	0.000134498	0.000283794	0.537334
fem-1	WBGene00001411	0.830691	5.61399	5.9488	2.01248e-06	5.61369e-06	4.01995
fem-2	WBGene00001412	-0.142947	5.04218	-1.14362	0.262362	0.313516	-7.07923
fem-3	WBGene00001413	3.11405	0.602809	5.98916	1.80404e-06	5.06794e-06	4.93225
fer-1	WBGene00001414	6.84599	-0.555737	17.6785	7.82813e-17	1.42464e-15	28.1196
fib-1	WBGene00001423	-0.806451	6.7888	-4.71619	5.88077e-05	0.000131784	0.639756
fis-1	WBGene00001424	9.8717	-1.70572	22.3109	1.65598e-19	1.0548e-17	32.4924
fis-2	WBGene00001425	-0.418038	4.85866	-2.06351	0.0483402	0.0673027	-5.62568
fkb-1	WBGene00001426	0.264406	7.67212	2.09972	0.0447878	0.0627548	-5.74024
fkb-2	WBGene00001427	-0.417798	8.01115	-3.27907	0.00276107	0.00475153	-3.12079
fkb-3	WBGene00001428	-1.47098	6.11614	-8.5384	2.54679e-09	1.10047e-08	10.786
fkb-4	WBGene00001429	-4.26557	1.87087	-11.4748	3.67293e-12	2.51747e-11	17.8335
fkb-5	WBGene00001430	-3.80399	4.60464	-8.95577	1.49779e-09	6.6992e-09	11.6846
fkb-6	WBGene00001431	1.38876	6.69506	10.4229	3.37381e-11	1.97124e-10	15.1667
fkb-7	WBGene00001432	-3.16893	2.24683	-6.02775	1.62515e-06	4.59891e-06	4.99286
fkb-8	WBGene00001433	-0.785005	5.36235	-4.99286	2.74994e-05	6.47782e-05	1.47486
fkh-6	WBGene00001438	0.904889	2.86217	4.46691	0.000116433	0.000248619	0.481957
fkh-7	WBGene00001439	-1.02853	4.72699	-4.33548	0.000166685	0.000346634	-0.233102
fkh-9	WBGene00001441	-1.38023	6.57836	-5.55698	6.16353e-06	1.59835e-05	2.92185
fli-1	WBGene00001443	1.4731	5.68731	13.6312	5.78875e-14	5.49161e-13	21.6648
flp-1	WBGene00001444	4.45181	2.17073	6.56449	3.85226e-07	1.19099e-06	6.53125
flp-2	WBGene00001445	-1.8296	2.3067	-3.363	0.0022256	0.00388302	-1.95635
flp-3	WBGene00001446	-0.393233	2.51145	-0.714997	0.480468	0.53482	-6.70402
flp-4	WBGene00001447	-3.34064	2.98871	-7.82167	1.49026e-08	5.6914e-08	9.63927
flp-5	WBGene00001448	-2.4607	3.35476	-6.16595	1.11911e-06	3.23818e-06	5.21877
flp-6	WBGene00001449	2.08153	3.60097	9.33358	3.88175e-10	1.8922e-09	13.1725
flp-7	WBGene00001450	-2.52836	3.52763	-7.24576	6.46141e-08	2.24591e-07	7.98479
flp-8	WBGene00001451	-0.44274	2.21019	-0.895654	0.37799	0.433395	-6.53131
flp-9	WBGene00001452	-0.6228	4.81652	-2.0814	0.0467523	0.0652831	-5.57306
flp-10	WBGene00001453	-0.423567	5.08439	-2.31817	0.0278786	0.0404775	-5.10333
flp-11	WBGene00001454	-0.386973	3.75148	-1.32192	0.196777	0.241868	-6.55652
flp-12	WBGene00001455	0.108336	3.89554	0.285349	0.777505	0.809976	-7.38297
flp-13	WBGene00001456	2.78843	1.01464	4.95246	3.07291e-05	7.16409e-05	2.31441
flp-14	WBGene00001457	1.19978	4.35188	4.13574	0.000286791	0.000576735	-0.606428
flp-15	WBGene00001458	-2.89824	4.2498	-9.23282	4.90395e-10	2.34876e-09	12.7914
flp-16	WBGene00001459	-2.56533	3.90838	-7.95568	1.06565e-08	4.18055e-08	9.73647
flp-17	WBGene00001460	2.47362	0.652322	3.9407	0.000485242	0.000942862	-0.329659
flp-18	WBGene00001461	0.950328	4.24388	4.09717	0.000318337	0.000635854	-0.719116
flp-19	WBGene00001462	1.05155	1.76242	2.1573	0.0396145	0.0560289	-4.47201
flp-20	WBGene00001463	-3.09107	3.23609	-7.11382	9.09354e-08	3.08847e-07	7.77538
flp-21	WBGene00001464	-1.89905	2.06306	-4.17065	0.000260912	0.000527518	0.0306497
flr-1	WBGene00001465	0.493695	4.54095	2.84445	0.00817574	0.0130351	-3.86913
flr-2	WBGene00001466	-2.46733	1.55527	-4.62008	7.65481e-05	0.000168418	1.34339
flr-4	WBGene00001468	-1.2988	3.08758	-3.87938	0.000571916	0.00109974	-0.882664
baz-2	WBGene00001470	-1.71427	4.06701	-9.01122	8.23869e-10	3.81283e-09	12.1493
fmi-1	WBGene00001475	-3.79577	3.43762	-14.1126	2.44812e-14	2.50572e-13	22.7811
fmo-1	WBGene00001476	-0.749862	4.70376	-3.83075	0.000651289	0.00123984	-1.73065
fmo-2	WBGene00001477	2.1425	0.657411	2.44409	0.0212247	0.0314535	-3.89485
fmo-3	WBGene00001478	1.13936	4.39019	3.08835	0.0045228	0.00752551	-3.18922
fmo-4	WBGene00001479	-1.27352	5.88399	-8.18563	6.0259e-09	2.4551e-08	9.92319
fmo-5	WBGene00001480	-0.405955	4.53275	-3.12913	0.00404032	0.00676612	-3.28703
fog-1	WBGene00001481	3.50523	1.66126	14.51	1.22322e-14	1.32823e-13	23.4731
fog-2	WBGene00001482	4.80576	-0.578084	8.60025	2.19359e-09	9.53919e-09	11.5615
fog-3	WBGene00001483	6.7079	-1.87886	15.7835	1.45648e-15	1.88576e-14	25.1217
fox-1	WBGene00001484	-2.01488	2.33522	-7.63901	2.3626e-08	8.74891e-08	9.07241
fre-1	WBGene00001485	0.113509	4.30012	0.736763	0.467329	0.52191	-7.39196
frh-1	WBGene00001486	0.387681	2.93768	1.98749	0.0566191	0.0777743	-5.48269
frk-1	WBGene00001487	9.78273	-0.206186	14.0969	2.51699e-14	2.56884e-13	22.2992
frm-1	WBGene00001488	-0.0699515	8.21259	-0.29077	0.773368	0.806314	-7.79015
frm-2	WBGene00001489	-0.958125	5.63957	-6.58107	3.68628e-07	1.14189e-06	5.80583
frm-3	WBGene00001490	-3.06237	3.46935	-15.389	2.77385e-15	3.36541e-14	24.9449
frm-4	WBGene00001491	0.475093	6.69123	3.25214	0.00295777	0.00506682	-3.21019
frm-5.1	WBGene00001492	-0.508214	3.18537	-1.46319	0.154431	0.1941	-6.15368
frm-7	WBGene00001493	0.0660854	6.65196	0.32735	0.745812	0.782157	-7.78849
frm-8	WBGene00001494	-0.531548	3.37938	-2.15497	0.0398131	0.0562875	-5.28404
frm-9	WBGene00001495	-2.31088	2.30624	-7.17623	7.7343e-08	2.65783e-07	7.94116
frm-10	WBGene00001496	0.273574	6.54117	1.66928	0.106086	0.137891	-6.46957
fars-1	WBGene00001497	-0.577728	6.60165	-5.4182	8.55306e-06	2.16759e-05	2.54891
fars-3	WBGene00001498	-0.566606	6.46678	-3.99011	0.000424904	0.000832537	-1.32648
fsn-1	WBGene00001499	1.0098	3.66832	7.06149	1.04192e-07	3.49709e-07	7.17689
ftn-1	WBGene00001500	0.0390646	4.47683	0.0852727	0.932668	0.944722	-7.31048
ftn-2	WBGene00001501	0.887104	8.65734	5.5359	6.19688e-06	1.60612e-05	2.87837
ftt-2	WBGene00001502	-0.57216	9.07204	-4.16126	0.000267639	0.000540505	-0.836978
fum-1	WBGene00001503	0.124598	7.78479	0.795791	0.432776	0.487437	-7.51934
fut-1	WBGene00001505	0.456496	5.71069	2.78021	0.00955025	0.0150467	-4.26484
fut-2	WBGene00001506	-5.84542	-0.932013	-10.0535	7.59425e-11	4.17874e-10	14.7347
fut-8	WBGene00001508	-0.580377	5.50519	-2.99831	0.00560322	0.00919773	-3.73457
fzo-1	WBGene00001509	0.445124	5.92529	3.72306	0.000867356	0.00161919	-1.99277
fzr-1	WBGene00001510	0.488392	5.44931	2.38268	0.0241341	0.0353682	-5.10615
fzy-1	WBGene00001511	2.96596	3.0327	19.3508	7.32216e-18	1.97118e-16	30.8286
gab-1	WBGene00001512	-1.84459	0.545699	-4.36917	0.000152055	0.000318158	0.674983
gad-1	WBGene00001513	0.102654	4.68785	0.742234	0.46406	0.518781	-7.46137
xnd-1	WBGene00001514	3.54367	1.39973	7.11549	9.05418e-08	3.07584e-07	7.80732
gap-1	WBGene00001515	-1.88518	2.62846	-5.71842	3.76463e-06	1.00682e-05	4.0221
gap-2	WBGene00001516	-1.40002	5.28571	-7.4049	4.29064e-08	1.53508e-07	7.94834
gar-1	WBGene00001517	-1.3642	1.35592	-3.40971	0.00197251	0.00347325	-1.83606
gar-2	WBGene00001518	-0.760116	3.06782	-3.89198	0.000552957	0.00106674	-1.1321
gar-3	WBGene00001519	-2.41446	2.45043	-8.43061	3.30771e-09	1.40084e-08	11.0981
gas-1	WBGene00001520	0.149177	7.82466	1.22866	0.229314	0.277676	-7.07986
gbh-1	WBGene00001522	-0.480356	4.52841	-2.2724	0.0308477	0.0444177	-5.13732
gbh-2	WBGene00001523	0.234686	3.95924	0.689902	0.495873	0.549951	-7.1774
gck-1	WBGene00001526	1.1276	6.29814	7.12451	8.84446e-08	3.00889e-07	7.15868
gcs-1	WBGene00001527	0.855155	6.99266	6.68174	2.82301e-07	8.86805e-07	5.98192
gcy-3	WBGene00001530	0.168489	0.468585	0.280327	0.781265	0.813003	-6.55724
gcy-9	WBGene00001536	1.54868	1.06331	3.00355	0.00553079	0.00909139	-2.79396
gcy-11	WBGene00001537	0.224195	1.8557	0.559188	0.58043	0.631026	-6.74202
gcy-12	WBGene00001538	1.75537	6.8448	10.0524	7.6128e-11	4.18572e-10	14.3392
gcy-19	WBGene00001544	-1.40743	-0.194629	-2.42872	0.0217485	0.0321422	-3.9296
gcy-21	WBGene00001546	4.02701	-0.567298	5.42637	8.36369e-06	2.12488e-05	3.62122
gcy-22	WBGene00001547	1.90089	1.39259	5.03995	2.4161e-05	5.73975e-05	2.38847
gcy-32	WBGene00001552	-4.08908	-0.458045	-5.91395	2.21195e-06	6.13056e-06	4.85923
gcy-34	WBGene00001554	1.02295	0.220755	1.10222	0.279829	0.331997	-5.92223
gcy-35	WBGene00001555	-4.01021	0.726366	-7.39087	4.44776e-08	1.58572e-07	8.63571
gcy-36	WBGene00001556	-5.85992	-1.3135	-9.08863	6.86796e-10	3.21602e-09	12.6469
gcy-37	WBGene00001557	-2.50688	0.393639	-5.84134	2.69409e-06	7.35397e-06	4.59439
gdi-1	WBGene00001558	-0.383172	8.73776	-2.71981	0.0110382	0.0171898	-4.43164
gei-1	WBGene00001559	-0.419181	6.22307	-2.87159	0.00765292	0.0122619	-4.10225
gei-3	WBGene00001560	-0.137718	7.44225	-0.498788	0.621983	0.670377	-7.72989
gei-4	WBGene00001561	-0.707093	6.57511	-5.97637	1.86764e-06	5.23011e-06	4.08149
lin-66	WBGene00001562	-0.741253	6.21132	-3.22064	0.00320489	0.00545999	-3.26318
gei-6	WBGene00001563	1.27399	4.79932	7.20206	7.23414e-08	2.49859e-07	7.43384
icl-1	WBGene00001564	0.2544	9.59856	0.843472	0.406502	0.461341	-7.45064
gei-8	WBGene00001565	1.15561	5.79277	5.9162	2.19849e-06	6.0968e-06	3.92236
acdh-13	WBGene00001566	-0.240163	4.36673	-1.70884	0.0984228	0.128811	-6.34476
snpc-4	WBGene00001568	1.02643	4.43772	8.11006	7.26205e-09	2.92038e-08	9.75196
meg-3	WBGene00001569	-0.175607	1.75582	-0.606832	0.548798	0.601356	-6.84913
gei-13	WBGene00001570	-4.31043	3.0564	-11.9056	1.53871e-12	1.13576e-11	18.6588
gei-14	WBGene00001571	3.73455	1.55027	13.9273	3.40009e-14	3.39486e-13	22.4557
gei-15	WBGene00001572	-1.66055	4.95715	-10.2225	5.22818e-11	2.95897e-10	14.8279
gei-17	WBGene00001574	0.845551	6.12778	6.42284	5.61817e-07	1.694e-06	5.28987
gei-18	WBGene00001575	0.200684	0.600594	0.360268	0.721321	0.760441	-6.50229
gem-4	WBGene00001577	-1.0839	3.63569	-2.2638	0.0318754	0.0457728	-4.89742
ges-1	WBGene00001578	1.18135	6.82428	6.62156	3.31079e-07	1.03231e-06	5.83668
gex-2	WBGene00001579	0.0230364	5.54158	0.148911	0.88268	0.90209	-7.80839
gex-3	WBGene00001580	0.352968	5.27157	2.18915	0.0369886	0.0525337	-5.51529
gfi-1	WBGene00001581	1.16073	8.3214	3.7929	0.000791441	0.00148602	-1.90725
gfi-2	WBGene00001582	-0.208878	6.28706	-1.75797	0.0895623	0.118366	-6.32949
gfi-3	WBGene00001583	0.974873	3.58645	4.89356	3.61288e-05	8.3547e-05	1.42679
nrde-4	WBGene00001584	1.93857	4.71541	13.1862	1.30886e-13	1.17304e-12	20.8762
gfl-1	WBGene00001585	-0.321297	2.71365	-1.2608	0.217672	0.264996	-6.59306
ggr-1	WBGene00001586	-2.12807	0.655573	-4.40034	0.000139654	0.000293503	0.852047
ggr-2	WBGene00001587	-0.925115	0.0939744	-1.61746	0.11687	0.1507	-5.31381
ggr-3	WBGene00001588	-1.30225	1.02309	-3.75103	0.000805307	0.00151086	-1.06163
gip-1	WBGene00001589	0.394489	4.68729	3.49539	0.00157874	0.00282379	-2.5325
C45G3.3	WBGene00001590	0.406525	3.18023	2.58701	0.0151039	0.0229746	-4.40228
glc-1	WBGene00001591	6.33495	3.85283	17.1844	1.63476e-16	2.69029e-15	27.164
glc-2	WBGene00001592	2.00193	3.35569	5.75704	3.38866e-06	9.12252e-06	4.10405
glc-4	WBGene00001594	-0.863885	2.64629	-2.67463	0.0122903	0.0189679	-3.83564
gld-1	WBGene00001595	2.15395	2.74985	11.6022	2.83371e-12	1.9868e-11	17.8369
gld-2	WBGene00001596	1.60464	6.38674	7.58656	2.69894e-08	9.91687e-08	8.36464
gld-3	WBGene00001597	3.88355	0.71342	15.1128	4.38927e-15	5.15017e-14	24.4725
glh-1	WBGene00001598	2.8822	5.79613	15.2591	3.43921e-15	4.08582e-14	24.5434
glh-2	WBGene00001599	4.56489	-1.48027	13.0148	1.80195e-13	1.57153e-12	20.8027
glh-3	WBGene00001600	2.69882	0.750074	9.15321	5.9042e-10	2.79314e-09	12.6644
glh-4	WBGene00001601	5.16105	0.979343	21.4346	4.84238e-19	2.33416e-17	33.4325
gln-1	WBGene00001602	0.245578	4.54986	1.74498	0.0918358	0.121045	-6.14944
gln-2	WBGene00001603	13.3326	-0.346388	28.9118	1.45661e-22	9.8966e-20	37.7155
gln-3	WBGene00001604	0.392973	8.54824	2.19188	0.0367714	0.0522408	-5.5458
gln-4	WBGene00001605	7.87302	-0.661472	11.8587	1.68995e-12	1.23652e-11	18.4578
gln-5	WBGene00001606	3.83781	0.592075	7.37869	4.58893e-08	1.63401e-07	8.59675
gln-6	WBGene00001607	5.59658	-0.194643	10.7467	1.68044e-11	1.03705e-10	16.2786
glp-1	WBGene00001609	1.27958	3.49664	8.71123	1.68015e-09	7.4379e-09	11.3048
glr-1	WBGene00001612	-1.40026	0.749128	-3.7506	0.000806221	0.00151238	-0.904825
glr-2	WBGene00001613	-2.34878	0.926526	-7.80574	1.55112e-08	5.89856e-08	9.61021
glr-4	WBGene00001615	-0.0511776	2.80507	-0.202553	0.840933	0.866062	-7.27878
glr-5	WBGene00001616	-0.324965	2.00706	-1.25195	0.220832	0.268247	-6.34582
glr-6	WBGene00001617	-0.417943	3.82016	-1.80996	0.0809312	0.107959	-5.93967
glt-1	WBGene00001620	1.58513	7.45824	11.009	9.64414e-12	6.19553e-11	16.4432
glt-3	WBGene00001621	2.13702	1.80381	4.77371	5.02173e-05	0.000113857	1.73046
glt-4	WBGene00001622	0.2052	4.35224	0.790176	0.435994	0.490481	-7.2933
glt-5	WBGene00001623	-0.180674	1.55641	-0.496181	0.623597	0.671508	-6.80923
glt-6	WBGene00001624	2.55675	1.18981	5.09461	2.07905e-05	4.97967e-05	2.64933
gly-2	WBGene00001627	0.701833	3.84188	3.43957	0.00182557	0.00323167	-2.36025
gly-3	WBGene00001628	1.31691	6.19388	10.4317	3.30962e-11	1.93617e-10	15.186
gly-4	WBGene00001629	-0.0347596	6.57312	-0.245117	0.808134	0.837239	-7.82344
gly-5	WBGene00001630	-0.538827	7.44715	-3.27756	0.00277176	0.00476877	-3.14841
gly-6	WBGene00001631	-0.725707	5.97134	-3.71895	0.000876857	0.001635	-1.99844
gly-7	WBGene00001632	0.0449182	6.31272	0.355292	0.725005	0.763422	-7.78922
gly-8	WBGene00001633	-0.688973	7.16783	-3.66627	0.00100802	0.00185905	-2.17125
gly-10	WBGene00001635	0.762272	5.66017	6.25714	8.75697e-07	2.57193e-06	4.8454
gly-11	WBGene00001636	-0.636649	3.52075	-3.05435	0.00487372	0.00807083	-3.3559
gly-12	WBGene00001637	-1.8354	3.59422	-9.55553	2.33048e-10	1.18122e-09	13.5072
gly-13	WBGene00001638	0.521145	5.41151	4.27805	0.000194899	0.000400925	-0.493919
gly-14	WBGene00001639	4.95147	-1.86936	8.17699	6.1555e-09	2.50361e-08	10.562
gly-19	WBGene00001644	0.0894746	4.09165	0.304747	0.762788	0.797148	-7.40932
gly-20	WBGene00001645	1.18107	4.62269	7.5569	2.91032e-08	1.06364e-07	8.3272
gna-1	WBGene00001646	-0.354598	3.06461	-1.71947	0.096446	0.126491	-5.89258
gna-2	WBGene00001647	3.30313	0.67266	7.26114	6.21e-08	2.16319e-07	8.25384
goa-1	WBGene00001648	-0.805212	7.34792	-5.35691	1.0118e-05	2.53982e-05	2.38213
gob-1	WBGene00001649	0.191795	6.69978	1.89495	0.0683534	0.0925387	-6.10527
gon-1	WBGene00001650	-1.00711	6.38302	-4.27938	0.000196891	0.000404907	-0.559713
gon-2	WBGene00001651	0.652801	6.96307	2.9669	0.00605619	0.0098833	-3.8971
gon-4	WBGene00001653	0.465288	3.37826	2.91531	0.00687654	0.0111069	-3.74508
gop-1	WBGene00001660	0.805374	4.99173	5.90058	2.2937e-06	6.33497e-06	3.94966
gop-2	WBGene00001661	-0.6052	4.07445	-3.82978	0.000652982	0.00124256	-1.56344
gop-3	WBGene00001662	0.0982885	5.98692	0.781334	0.441091	0.495551	-7.54364
gpa-1	WBGene00001663	0.802652	0.104233	1.41414	0.168226	0.209959	-5.67595
gpa-2	WBGene00001664	-2.4037	-0.165548	-3.83376	0.000646087	0.00123076	-0.567426
gpa-3	WBGene00001665	-1.71495	1.03316	-3.35494	0.00227234	0.00396064	-2.06386
gpa-6	WBGene00001668	-4.41926	-1.27952	-5.38868	9.2738e-06	2.33655e-05	3.52166
gpa-7	WBGene00001669	-0.618525	3.65907	-2.76064	0.0100104	0.0157196	-4.01674
gpa-9	WBGene00001671	0.171347	1.29247	0.358094	0.722929	0.761686	-6.6865
gpa-12	WBGene00001674	-0.181586	3.46245	-0.769545	0.447944	0.502591	-7.10205
gpa-13	WBGene00001675	0.166656	0.53339	0.357063	0.723693	0.762209	-6.50524
gpa-15	WBGene00001677	1.60437	0.445259	3.71396	0.000888536	0.00165483	-1.01927
gpa-16	WBGene00001678	2.07807	3.44116	16.9426	2.35904e-16	3.71139e-15	27.3614
gpb-1	WBGene00001679	-1.1766	7.99174	-5.92164	2.16629e-06	6.01451e-06	3.94173
gpb-2	WBGene00001680	-0.924725	5.03748	-6.28812	8.0581e-07	2.37842e-06	5.05622
gpc-1	WBGene00001681	-3.40523	0.807126	-6.42662	5.56172e-07	1.6784e-06	6.18729
gpc-2	WBGene00001682	-0.686675	6.15721	-3.34513	0.00233048	0.00405355	-2.95917
gpd-1	WBGene00001683	2.69617	3.27833	10.0034	8.48874e-11	4.61751e-10	14.5681
gpd-2	WBGene00001684	-0.00718719	8.93073	-0.0430031	0.966001	0.972407	-7.81336
gpd-3	WBGene00001685	0.169034	9.36408	1.20503	0.238169	0.287301	-7.07743
gpd-4	WBGene00001686	3.46327	1.26347	14.1968	2.11073e-14	2.19184e-13	22.9327
gpn-1	WBGene00001687	2.44213	0.271692	3.35153	0.00229235	0.00399258	-1.78643
gpr-1	WBGene00001688	1.15647	1.36298	5.87618	2.4508e-06	6.73238e-06	4.1083
gpr-2	WBGene00001689	2.75713	1.55862	10.4105	3.46583e-11	2.0207e-10	15.2995
grd-1	WBGene00001690	-6.64414	2.27679	-11.7931	1.92706e-12	1.39499e-11	18.3692
grd-2	WBGene00001691	-8.21417	-1.20624	-13.2746	1.11126e-13	1.00926e-12	20.9021
grd-3	WBGene00001692	2.00233	6.80629	8.46852	3.22143e-09	1.36959e-08	10.5398
grd-4	WBGene00001693	2.7399	0.654766	5.08119	2.15718e-05	5.15901e-05	2.68577
grd-5	WBGene00001694	-0.14712	7.11928	-0.462609	0.647507	0.693427	-7.74403
grd-6	WBGene00001695	-9.45003	-0.983255	-10.1584	1.07027e-10	5.73653e-10	14.4756
grd-10	WBGene00001699	-0.548943	3.61835	-1.40618	0.171961	0.213983	-6.80111
grd-13	WBGene00001702	-1.44659	3.82026	-2.88833	0.00799786	0.0127758	-3.9028
grd-14	WBGene00001703	-3.22776	4.4925	-8.11899	1.253e-08	4.85019e-08	9.43262
grh-1	WBGene00001707	-3.17039	3.98268	-11.9368	1.4459e-12	1.07225e-11	18.6599
grk-1	WBGene00001708	-0.463668	4.94614	-2.39118	0.0236763	0.0347617	-5.03575
grk-2	WBGene00001709	-1.56454	3.35382	-8.11068	7.2508e-09	2.91667e-08	10.0849
grl-1	WBGene00001710	-3.82774	-0.623037	-7.33881	5.08403e-08	1.79774e-07	8.46233
grl-2	WBGene00001711	-4.97108	0.681133	-9.43898	3.04405e-10	1.50964e-09	13.4618
grl-3	WBGene00001712	-4.60582	-0.76451	-10.3822	3.68604e-11	2.13964e-10	15.5344
grl-4	WBGene00001713	-1.48072	6.02424	-6.43397	5.45363e-07	1.64857e-06	5.35691
grl-5	WBGene00001714	-8.4224	-0.431942	-11.9859	1.31141e-12	9.80161e-12	18.655
grl-7	WBGene00001716	-10.2515	0.584936	-12.8338	3.41072e-13	2.85253e-12	19.891
grl-9	WBGene00001718	-8.32795	-0.358158	-11.6865	2.38886e-12	1.69742e-11	18.0557
grl-10	WBGene00001719	-2.4396	2.76341	-7.84369	1.41013e-08	5.41142e-08	9.45602
grl-12	WBGene00001721	-6.37338	-1.787	-10.3549	3.91215e-11	2.26536e-10	15.3775
grl-14	WBGene00001723	-0.193313	1.33612	-0.427745	0.672073	0.716302	-6.76767
grl-15	WBGene00001724	-6.18977	1.79156	-8.20578	7.69734e-09	3.08759e-08	10.351
grl-16	WBGene00001725	-10.4205	2.04829	-9.80341	4.60711e-10	2.21925e-09	13.1476
grl-17	WBGene00001726	-6.97885	-1.19635	-13.2373	1.19064e-13	1.07655e-12	20.9129
grl-20	WBGene00001729	-8.97252	-1.29682	-11.1776	8.50403e-12	5.51274e-11	16.8678
grl-21	WBGene00001730	-6.37811	1.06617	-10.1646	5.93868e-11	3.33332e-10	15.0557
grl-22	WBGene00001731	-0.091974	1.01	-0.22345	0.82479	0.852267	-6.73689
grl-23	WBGene00001732	-7.4646	-1.2101	-7.26986	1.03601e-07	3.4797e-07	7.85805
grl-25	WBGene00001734	-7.70566	-0.780672	-7.46961	7.35836e-08	2.53781e-07	8.18999
gro-1	WBGene00001740	0.744691	2.8398	3.95715	0.000464279	0.000905582	-1.1011
grp-1	WBGene00001743	0.862327	4.66983	4.25956	0.000204953	0.000420395	-0.454169
gars-1	WBGene00001744	-0.149775	6.436	-1.06338	0.296597	0.349422	-7.28518
gsa-1	WBGene00001745	-1.55188	5.62668	-4.82253	5.03066e-05	0.000114041	0.923976
gsk-3	WBGene00001746	0.872286	6.94463	3.95508	0.000466871	0.000909891	-1.42328
gsp-1	WBGene00001747	-0.193621	7.27681	-1.0373	0.308377	0.361716	-7.31049
gsp-2	WBGene00001748	-0.329872	7.62045	-3.14406	0.00389111	0.00654004	-3.46909
gst-1	WBGene00001749	-0.503703	7.24907	-2.5347	0.0170571	0.0257089	-4.86379
gst-3	WBGene00001751	-0.635071	0.840429	-1.67088	0.105766	0.137513	-5.50906
gst-4	WBGene00001752	1.97307	5.55521	6.11758	1.72544e-06	4.85956e-06	4.26579
gst-5	WBGene00001753	0.980085	5.19902	5.00581	2.65374e-05	6.26155e-05	1.5632
gst-6	WBGene00001754	-0.0679032	5.16731	-0.303785	0.763513	0.797672	-7.64111
gst-7	WBGene00001755	-0.869896	5.26638	-4.02628	0.000385462	0.000760372	-1.05394
gst-9	WBGene00001757	1.99895	1.73684	3.41522	0.00194458	0.00342845	-1.88411
gst-10	WBGene00001758	0.19799	6.8698	0.756428	0.455862	0.510537	-7.565
gst-11	WBGene00001759	-2.44946	0.393659	-5.71432	3.80692e-06	1.01718e-05	4.28353
gst-13	WBGene00001761	0.562393	6.68201	3.17823	0.00356911	0.0060258	-3.38284
gst-15	WBGene00001763	1.685	1.62429	5.85389	2.60378e-06	7.12518e-06	4.54502
gst-16	WBGene00001764	-0.328002	0.381905	-0.642258	0.525873	0.579081	-6.40861
gst-20	WBGene00001768	-0.498023	4.82297	-2.34507	0.026257	0.0382593	-5.00489
gst-21	WBGene00001769	0.25418	0.691146	0.474848	0.638539	0.685219	-6.43697
gst-22	WBGene00001770	-0.941271	4.89551	-4.43328	0.000127641	0.000270566	0.0598013
gst-23	WBGene00001771	-1.95829	-0.438795	-3.80671	0.000694418	0.0013154	-0.724432
gst-24	WBGene00001772	-0.819789	4.82553	-4.75334	5.31058e-05	0.00012012	0.848991
gst-26	WBGene00001774	0.0578163	6.06493	0.37807	0.708199	0.748487	-7.76132
gst-27	WBGene00001775	0.3209	6.90232	1.94461	0.0618179	0.0843714	-6.02124
gst-28	WBGene00001776	1.56108	3.57088	6.19916	1.0234e-06	2.97693e-06	5.00009
gst-29	WBGene00001777	0.171075	2.73186	0.682917	0.50021	0.554158	-7.11987
gst-33	WBGene00001781	0.667978	0.380995	0.903048	0.374121	0.429441	-6.06702
gst-35	WBGene00001783	-1.66385	0.90274	-3.42634	0.0018893	0.0033391	-1.79432
gst-36	WBGene00001784	1.32244	6.20028	10.0741	7.25349e-11	4.0129e-10	14.4209
gst-38	WBGene00001786	-1.24288	3.51062	-3.79933	0.000708199	0.00134031	-1.36625
gst-39	WBGene00001787	0.346593	4.91039	2.16244	0.0391801	0.0554585	-5.40801
gst-40	WBGene00001788	-3.29017	0.395768	-7.04109	1.09879e-07	3.67155e-07	7.76462
gst-42	WBGene00001790	-0.043785	6.17269	-0.277482	0.783427	0.814752	-7.78963
gst-43	WBGene00001791	-0.296746	3.61703	-1.08019	0.289176	0.341695	-6.83583
gsy-1	WBGene00001793	-0.121656	7.03901	-0.838904	0.408551	0.463297	-7.49889
gta-1	WBGene00001794	0.518454	9.39649	4.4221	0.000131599	0.000278295	-0.128086
gtl-1	WBGene00001795	0.459735	6.65849	2.65942	0.0127406	0.0196118	-4.58758
gtl-2	WBGene00001796	1.16156	2.54581	5.10107	2.04251e-05	4.89873e-05	2.22934
lite-1	WBGene00001803	-2.05513	2.41236	-6.14589	1.18127e-06	3.41042e-06	5.21338
gur-4	WBGene00001805	-1.76467	1.3267	-3.87197	0.000583367	0.0011204	-0.567614
gut-2	WBGene00001808	-0.336694	3.23173	-1.67	0.105942	0.137716	-6.04786
haf-1	WBGene00001811	-0.390147	2.96465	-2.02806	0.0520574	0.0720772	-5.39977
haf-2	WBGene00001812	0.963563	5.38002	6.59814	3.52295e-07	1.09535e-06	5.83907
haf-3	WBGene00001813	-0.0663204	5.48671	-0.542882	0.59146	0.641697	-7.68539
haf-4	WBGene00001814	-1.18085	6.96423	-6.88479	1.65348e-07	5.38013e-07	6.53552
hmt-1	WBGene00001815	-0.330447	5.44758	-1.94285	0.0620403	0.0846425	-5.96366
haf-6	WBGene00001816	-0.126229	4.92603	-0.797986	0.431522	0.486293	-7.44032
haf-7	WBGene00001817	-1.31435	4.40266	-6.77415	2.21181e-07	7.06629e-07	6.51025
haf-9	WBGene00001819	-1.38723	7.27105	-11.3895	4.37449e-12	2.96087e-11	17.253
ham-1	WBGene00001820	-3.44208	0.872456	-5.90181	2.28601e-06	6.31497e-06	4.71162
ham-2	WBGene00001821	0.663608	3.07921	2.31077	0.0283402	0.0410975	-4.69127
hap-1	WBGene00001823	-0.729715	3.83977	-5.30787	1.1575e-05	2.88072e-05	2.49072
hbl-1	WBGene00001824	-1.71272	4.31227	-5.47993	7.22258e-06	1.85112e-05	3.0704
hcf-1	WBGene00001827	0.650511	4.98231	4.73929	5.51937e-05	0.000124546	0.708215
hcp-1	WBGene00001829	3.58961	2.59304	26.8383	1.11475e-21	3.24597e-19	39.5767
hcp-2	WBGene00001830	4.84769	3.34412	26.531	1.52591e-21	4.10787e-19	39.2662
hcp-3	WBGene00001831	1.45329	2.0304	7.49358	3.4199e-08	1.23877e-07	8.50441
hcp-4	WBGene00001832	2.83019	4.43037	23.1978	5.80507e-20	4.81551e-18	35.6594
hcp-6	WBGene00001833	2.37464	2.94304	16.0952	8.83439e-16	1.19684e-14	25.9542
hda-1	WBGene00001834	-0.635227	5.3624	-4.41283	0.000134974	0.000284715	-0.146285
hda-2	WBGene00001835	0.636702	3.12521	3.26816	0.00283922	0.00487662	-2.84309
hda-3	WBGene00001836	1.02597	3.96017	7.28598	5.82461e-08	2.0389e-07	7.68019
hda-4	WBGene00001837	-0.739312	5.48531	-3.84658	0.000624336	0.00119315	-1.60664
hda-10	WBGene00001838	0.332824	3.71066	1.65208	0.109569	0.142134	-6.20837
hdl-1	WBGene00001839	6.14798	-0.472086	12.0899	1.06743e-12	8.13142e-12	19.0303
hel-1	WBGene00001840	-0.386585	7.0925	-3.2988	0.00262506	0.00453443	-3.08665
hen-1	WBGene00001841	7.41342	0.966594	10.9311	1.13627e-11	7.21188e-11	16.5538
hgo-1	WBGene00001843	0.904263	7.20221	6.38746	6.17528e-07	1.85025e-06	5.19311
hid-1	WBGene00001844	-0.61925	4.81848	-3.08359	0.00453001	0.00753575	-3.40734
hif-1	WBGene00001851	-0.281695	7.97075	-1.56251	0.129278	0.165149	-6.64278
hil-1	WBGene00001852	2.32879	3.32658	6.46079	5.07697e-07	1.54124e-06	6.2222
hil-2	WBGene00001853	-0.225515	2.33629	-1.11737	0.273231	0.325115	-7.07766
hil-3	WBGene00001854	-3.09921	2.10079	-6.96058	1.35579e-07	4.46135e-07	7.34067
hil-4	WBGene00001855	4.31237	-0.77915	12.3786	6.06489e-13	4.82889e-12	19.5827
hil-5	WBGene00001856	2.83947	-0.0840053	19.6094	5.15666e-18	1.51701e-16	31.1919
him-1	WBGene00001860	0.990866	5.33121	8.28471	4.72339e-09	1.95683e-08	10.1403
him-3	WBGene00001862	4.70421	-0.832408	11.9673	1.36085e-12	1.0142e-11	18.8132
him-4	WBGene00001863	-1.48673	6.9654	-7.48191	3.52334e-08	1.27365e-07	8.10154
him-5	WBGene00001864	2.11137	-0.447284	3.29045	0.00272366	0.00469112	-2.20488
him-6	WBGene00001865	1.5199	2.82723	7.28277	5.87306e-08	2.05435e-07	7.87525
him-8	WBGene00001867	1.35343	1.65331	4.27195	0.00019816	0.000407222	0.0482421
him-10	WBGene00001869	3.18224	2.11685	13.6385	5.71244e-14	5.4373e-13	21.9216
him-14	WBGene00001872	4.20579	1.33345	11.835	1.77196e-12	1.29256e-11	18.5492
him-17	WBGene00001874	0.946031	4.88564	6.7986	2.07386e-07	6.6479e-07	6.36415
his-1	WBGene00001875	-0.519387	-0.441965	-0.574319	0.570422	0.621708	-6.43012
his-3	WBGene00001877	-2.46302	1.00921	-5.63281	4.75508e-06	1.25176e-05	3.94159
his-4	WBGene00001878	-4.43381	-1.06533	-5.44977	7.84445e-06	2.00044e-05	3.65341
his-5	WBGene00001879	-4.25758	0.361431	-5.68649	4.10707e-06	1.09185e-05	4.26592
his-6	WBGene00001880	-3.04542	-0.977861	-4.63146	7.41977e-05	0.000163448	1.49732
his-7	WBGene00001881	-0.139123	-0.265993	-0.166772	0.868735	0.890453	-6.45055
his-18	WBGene00001892	-3.81269	0.00174809	-5.56719	5.68879e-06	1.48062e-05	3.97785
his-24	WBGene00001898	-3.70055	4.45238	-14.1806	2.17151e-14	2.24678e-13	22.8646
his-35	WBGene00001909	-1.04891	6.62406	-7.93653	1.1178e-08	4.36835e-08	9.26969
C50F4.6	WBGene00001910	0.263246	1.08008	0.599977	0.553294	0.605538	-6.84233
his-37	WBGene00001911	-0.381774	6.67919	-1.8535	0.0742595	0.0997397	-6.16776
his-38	WBGene00001912	3.54032	2.4085	5.39878	9.02061e-06	2.27677e-05	3.41929
his-40	WBGene00001914	1.93306	2.12244	3.85598	0.000608854	0.00116606	-0.701061
his-41	WBGene00001915	-0.521194	6.7831	-4.14594	0.000278975	0.000562116	-0.905314
his-48	WBGene00001922	-3.13282	-1.03781	-5.29958	1.18411e-05	2.94284e-05	3.20769
his-57	WBGene00001931	0.612377	3.20668	2.31227	0.0282462	0.0409779	-4.92812
his-59	WBGene00001933	-3.21451	-0.737559	-6.8306	1.90642e-07	6.13321e-07	7.20515
his-60	WBGene00001934	-3.00834	-0.680993	-7.34417	5.01441e-08	1.77577e-07	8.49882
his-61	WBGene00001935	-1.41789	1.03059	-2.94678	0.0063644	0.0103413	-2.98848
his-62	WBGene00001936	-0.363286	0.110896	-0.460806	0.648464	0.694355	-6.50658
his-70	WBGene00001944	10.2335	-1.68418	23.4682	4.24763e-20	3.76429e-18	33.5646
his-71	WBGene00001945	-1.21401	5.89122	-8.4847	2.90054e-09	1.24503e-08	10.6902
his-72	WBGene00001946	-0.0515862	6.20387	-0.308875	0.759678	0.794363	-7.8082
hlh-1	WBGene00001948	-3.70264	1.88217	-9.39422	3.37445e-10	1.65966e-09	13.3956
hlh-2	WBGene00001949	-2.59241	-0.0546748	-3.81348	0.000681999	0.0012945	-0.767277
hlh-8	WBGene00001953	-0.3789	0.332285	-0.705167	0.486468	0.540739	-6.34533
hlh-11	WBGene00001955	-0.38456	6.93885	-2.38907	0.0237889	0.0349054	-5.16744
hlh-12	WBGene00001956	4.7736	-0.426791	8.38706	3.67778e-09	1.54544e-08	10.9846
hlh-13	WBGene00001957	4.36723	-0.837113	5.48068	7.20788e-06	1.84802e-05	3.77582
hmg-1.1	WBGene00001971	0.36509	7.63132	2.96537	0.00607916	0.00991738	-3.89308
hmg-1.2	WBGene00001972	-0.17219	5.97118	-1.69451	0.101144	0.132118	-6.41095
hmg-3	WBGene00001973	4.42244	-0.508092	18.7201	1.75192e-17	4.01406e-16	29.9487
hmg-4	WBGene00001974	-0.426666	5.03828	-2.56786	0.0157936	0.0239349	-4.74914
hmg-5	WBGene00001975	0.664555	3.13459	2.75455	0.0101578	0.0159458	-4.07462
hmg-11	WBGene00001976	-1.79788	4.56122	-8.51953	2.66576e-09	1.1484e-08	10.9082
hmg-12	WBGene00001977	1.09072	5.20168	6.77192	2.22484e-07	7.09841e-07	6.25342
hmp-1	WBGene00001978	-0.83837	5.44411	-8.17132	6.24217e-09	2.53597e-08	9.88644
hmp-2	WBGene00001979	-0.397437	5.02095	-3.18142	0.00354039	0.00598227	-3.30673
hmr-1	WBGene00001980	-1.61324	6.08893	-7.6676	2.19758e-08	8.18671e-08	8.58778
hoe-1	WBGene00001983	1.17203	6.19462	9.787	1.37829e-10	7.22195e-10	13.7362
hog-1	WBGene00001984	-3.87508	1.75395	-8.63089	2.03756e-09	8.89593e-09	11.6332
hop-1	WBGene00001985	4.05486	0.422201	9.0204	8.06239e-10	3.73609e-09	12.5443
hot-1	WBGene00001986	-0.983573	2.7074	-4.82287	4.38743e-05	0.000100221	1.40051
hot-2	WBGene00001987	-0.907655	0.110969	-1.93525	0.0630066	0.0857967	-4.82733
hot-4	WBGene00001989	-3.67325	0.00327124	-6.07188	1.4424e-06	4.11191e-06	5.25304
hot-5	WBGene00001990	-1.5634	1.05814	-3.44842	0.00178407	0.0031637	-1.61649
hot-6	WBGene00001991	0.674369	2.16053	1.7089	0.0984115	0.128808	-5.46128
hpd-1	WBGene00001993	-0.22185	8.578	-1.17399	0.250179	0.300417	-7.14477
hpk-1	WBGene00001994	-0.473223	6.99088	-1.95166	0.061131	0.0835057	-6.00476
hpl-1	WBGene00001995	-1.13311	2.5601	-4.06473	0.000347489	0.000689372	-0.384946
hpl-2	WBGene00001996	-0.183075	4.11298	-1.00656	0.322672	0.376562	-7.15152
hpr-9	WBGene00001997	1.51774	2.78097	9.19489	5.35682e-10	2.55038e-09	12.6527
hpr-17	WBGene00001998	3.37957	0.861794	8.2721	4.87178e-09	2.01305e-08	10.7565
hrp-1	WBGene00001999	-0.246664	7.26906	-2.13044	0.0419575	0.0590792	-5.66976
hrp-2	WBGene00002000	-0.48887	7.11209	-3.83323	0.00064699	0.00123231	-1.73396
hars-1	WBGene00002001	-0.576756	5.84451	-5.09924	2.05279e-05	4.9209e-05	1.69532
hsb-1	WBGene00002002	0.228606	5.02347	2.15698	0.0396417	0.0560619	-5.49768
hse-5	WBGene00002003	-0.0159707	4.39354	-0.0773778	0.938867	0.950189	-7.70044
hsf-1	WBGene00002004	-0.0940057	4.88287	-0.675521	0.504826	0.558621	-7.53568
hsp-1	WBGene00002005	-0.411803	10.2921	-2.53713	0.0169615	0.0255767	-4.77265
hsp-3	WBGene00002007	-1.19072	10.4755	-6.77051	2.23314e-07	7.12168e-07	6.28777
hsp-4	WBGene00002008	1.47942	8.7175	10.0435	7.7638e-11	4.26053e-10	14.3502
hsp-6	WBGene00002010	-0.0435614	8.42519	-0.207267	0.837285	0.862742	-7.78703
hsp-12.2	WBGene00002011	1.54295	3.75159	4.96094	3.00212e-05	7.01511e-05	1.79281
hsp-12.3	WBGene00002012	-0.0554017	2.78125	-0.0855986	0.932414	0.944596	-6.98574
hsp-12.6	WBGene00002013	1.4259	-1.45445	1.03104	0.311902	0.3654	-5.82277
hsp-16.2	WBGene00002016	-2.57206	4.57657	-3.65685	0.00128524	0.00233187	-1.99469
hsp-16.41	WBGene00002018	-3.13864	4.0074	-4.19056	0.000317719	0.000634903	-0.40944
hsp-17	WBGene00002021	-0.934254	6.48558	-4.58045	8.53313e-05	0.000186563	0.287976
hsp-25	WBGene00002023	-0.236169	7.36737	-1.71539	0.0972018	0.127353	-6.41076
hsp-43	WBGene00002024	2.35532	6.35473	16.0209	9.94605e-16	1.335e-14	25.8384
hsp-60	WBGene00002025	-1.07033	7.8584	-5.90033	2.29522e-06	6.33795e-06	3.90131
hsp-70	WBGene00002026	0.466125	3.49812	0.863006	0.396053	0.451241	-6.94657
hsr-9	WBGene00002027	0.969439	5.83466	7.54509	2.99909e-08	1.09356e-07	8.25715
hst-1	WBGene00002028	0.144406	4.09976	0.858114	0.398037	0.453175	-7.2515
hst-2	WBGene00002029	0.145824	2.9504	0.664896	0.511497	0.565345	-7.04016
hst-3.1	WBGene00002030	-2.37472	0.411585	-4.7141	5.91455e-05	0.000132479	1.6079
hst-6	WBGene00002031	-0.237568	1.9705	-0.852348	0.401175	0.456274	-6.65595
htp-1	WBGene00002032	4.28026	0.156387	10.9342	1.12882e-11	7.16778e-11	16.7029
htp-2	WBGene00002033	5.94393	-1.91064	15.9399	1.13236e-15	1.50293e-14	25.3441
htp-3	WBGene00002034	5.05638	-1.58875	16.7908	2.97649e-16	4.55671e-15	26.9385
hum-1	WBGene00002035	-0.11365	6.3014	-0.800281	0.430213	0.485048	-7.51338
hum-2	WBGene00002036	0.308649	6.54931	2.40118	0.0231483	0.0340565	-5.14673
hum-4	WBGene00002037	-1.94476	6.0556	-11.4678	3.72574e-12	2.55081e-11	17.4449
hum-5	WBGene00002038	-0.115896	7.88208	-0.861216	0.396355	0.451548	-7.47449
hum-6	WBGene00002039	-2.23785	5.37306	-11.4352	3.98301e-12	2.71652e-11	17.4527
hum-7	WBGene00002040	-1.09751	4.60988	-5.82164	2.84235e-06	7.73352e-06	3.78954
hum-8	WBGene00002041	-0.209231	6.7466	-1.22242	0.231627	0.280144	-7.09948
hus-1	WBGene00002042	2.00698	1.32362	5.59853	5.2218e-06	1.3653e-05	3.78215
hyl-1	WBGene00002043	-0.367647	5.83324	-2.32217	0.027632	0.0401357	-5.25105
hyl-2	WBGene00002044	0.521965	6.60977	2.72158	0.0109917	0.0171267	-4.44204
icd-1	WBGene00002045	-0.751578	9.05194	-4.48283	0.000111472	0.000238883	0.0388539
icln-1	WBGene00002046	-0.779313	4.42211	-5.00198	2.68183e-05	6.32468e-05	1.57981
icp-1	WBGene00002047	0.326842	2.49267	1.90875	0.0664801	0.0901635	-5.90992
ida-1	WBGene00002048	-2.59648	6.14788	-10.8812	1.26259e-11	7.93596e-11	16.2238
ifa-1	WBGene00002050	-1.35308	5.96319	-5.66596	4.34369e-06	1.14961e-05	3.29227
ifa-4	WBGene00002052	-0.748761	5.03137	-3.59535	0.00121515	0.00221315	-2.26582
ifb-1	WBGene00002053	-0.486327	7.99572	-3.60197	0.00119419	0.00217803	-2.32546
ifb-2	WBGene00002054	-1.3055	8.22461	-8.75542	1.51159e-09	6.75459e-09	11.3097
ifc-1	WBGene00002055	-0.989234	4.38215	-4.71935	5.82994e-05	0.000130789	0.692861
ifc-2	WBGene00002056	-0.367506	8.60301	-1.94896	0.0612717	0.0836659	-5.99138
ifd-1	WBGene00002057	-1.74133	5.42395	-12.3293	6.67547e-13	5.27092e-12	19.2424
ifd-2	WBGene00002058	-1.69925	5.31923	-8.18033	6.10507e-09	2.48452e-08	9.99827
ife-1	WBGene00002059	1.94039	6.14407	13.0946	1.55212e-13	1.37336e-12	20.6579
ife-2	WBGene00002060	-1.10067	6.0363	-6.46015	5.08568e-07	1.54322e-06	5.4314
ife-3	WBGene00002061	1.0333	4.9064	8.53183	2.58764e-09	1.1161e-08	10.7683
ife-4	WBGene00002062	-0.830215	3.35571	-4.07647	0.000336645	0.000669537	-0.629947
ife-5	WBGene00002063	2.6598	1.3253	10.0702	7.31732e-11	4.04038e-10	14.8449
iff-1	WBGene00002064	4.01707	2.00896	28.5421	2.07255e-22	1.18285e-19	41.2334
iff-2	WBGene00002065	-1.93935	8.53806	-13.7836	4.39704e-14	4.27363e-13	21.9526
ifg-1	WBGene00002066	0.397604	8.04452	2.08998	0.0457194	0.0639596	-5.73061
ifp-1	WBGene00002067	-6.04522	3.5171	-16.353	5.87761e-16	8.38617e-15	26.3955
ify-1	WBGene00002068	5.03495	2.96528	22.2169	1.85455e-19	1.12599e-17	34.4719
ikb-1	WBGene00002069	-0.66407	3.94816	-3.50117	0.00155508	0.00278498	-2.25484
ile-1	WBGene00002070	0.633981	7.25258	4.80551	4.60168e-05	0.000104816	0.875088
ile-2	WBGene00002071	-0.362079	6.17249	-2.75402	0.0101707	0.0159643	-4.37224
ima-1	WBGene00002072	2.19364	4.04975	16.0307	9.79158e-16	1.3155e-14	25.9308
ima-2	WBGene00002073	-0.751698	2.97058	-3.46797	0.00169565	0.00301512	-2.58821
ima-3	WBGene00002074	-0.499848	7.52315	-2.1997	0.0361688	0.0514205	-5.54155
imb-1	WBGene00002075	-0.181936	5.47667	-1.08206	0.288359	0.340898	-7.24256
imb-2	WBGene00002076	-0.228065	5.67656	-1.51204	0.141606	0.179626	-6.69499
imb-3	WBGene00002077	-0.938734	7.46963	-3.89529	0.000559101	0.00107713	-1.58146
xpo-1	WBGene00002078	0.0728669	7.02857	0.378687	0.707745	0.748064	-7.78288
xpo-2	WBGene00002079	0.0039269	5.2971	0.0203247	0.983927	0.98704	-7.84402
xpo-3	WBGene00002080	-0.399819	5.52192	-2.30238	0.0288719	0.0418006	-5.30505
ina-1	WBGene00002081	0.380945	6.64555	2.92133	0.00677554	0.0109595	-4.00147
inf-1	WBGene00002083	-0.337347	8.27212	-1.72703	0.0950601	0.124914	-6.35812
ins-1	WBGene00002084	-0.799125	0.816789	-1.8491	0.0749112	0.100546	-5.08952
ins-7	WBGene00002090	8.5538	2.72267	10.5292	3.29661e-11	1.93144e-10	15.5769
ins-10	WBGene00002093	-0.48521	-1.16906	-0.516025	0.609844	0.658837	-6.23642
ins-17	WBGene00002100	-2.07041	3.19383	-5.50084	6.82076e-06	1.75539e-05	3.41415
ins-18	WBGene00002101	-1.85573	0.774378	-4.14187	0.000282066	0.000567634	0.0894178
ins-19	WBGene00002102	3.96257	0.950254	2.66488	0.0132585	0.0203783	-3.2645
ins-26	WBGene00002109	2.05885	-0.610696	2.96629	0.00606528	0.00989701	-2.61333
ins-27	WBGene00002110	-2.65149	3.67571	-5.69894	4.75672e-06	1.25196e-05	3.63792
ins-35	WBGene00002118	-0.0280381	0.842809	-0.0483177	0.961813	0.968883	-7.05169
ins-37	WBGene00002120	7.66437	-0.290247	16.8135	2.87453e-16	4.42913e-15	26.267
inx-1	WBGene00002123	-2.58101	3.64304	-11.5101	3.41791e-12	2.35989e-11	17.7872
inx-5	WBGene00002127	-0.89909	5.3429	-5.54517	6.04171e-06	1.56876e-05	2.95867
inx-7	WBGene00002129	-0.686057	2.78742	-2.50785	0.0181485	0.027237	-4.31451
inx-8	WBGene00002130	8.48215	5.796	13.7977	4.28744e-14	4.1728e-13	22.0229
inx-9	WBGene00002131	6.3021	4.33332	13.2228	1.223e-13	1.10302e-12	21.0525
inx-10	WBGene00002132	-0.930071	4.08533	-4.95321	3.06652e-05	7.15155e-05	1.55222
inx-11	WBGene00002133	-0.53112	3.39183	-1.99078	0.0562368	0.0773385	-5.36525
inx-12	WBGene00002134	-1.53623	6.38815	-10.1725	5.83618e-11	3.27898e-10	14.6211
inx-13	WBGene00002135	-1.41087	6.06668	-8.44291	3.21024e-09	1.36524e-08	10.5515
inx-14	WBGene00002136	5.90206	-0.451306	9.25071	5.05612e-10	2.41597e-09	13.0036
inx-15	WBGene00002137	-0.491483	6.65779	-3.0941	0.00441223	0.00735183	-3.58839
inx-16	WBGene00002138	-0.334174	6.75133	-2.35213	0.0258462	0.0377146	-5.24168
inx-17	WBGene00002139	-0.00849103	5.82076	-0.0598256	0.952715	0.961407	-7.81806
inx-18	WBGene00002140	-1.88182	1.09923	-4.8898	3.65036e-05	8.43592e-05	1.98165
inx-20	WBGene00002142	-4.00531	0.0496856	-9.23901	4.83377e-10	2.31904e-09	13.0284
inx-21	WBGene00002143	3.55931	0.907524	9.59385	2.13535e-10	1.08864e-09	13.7719
inx-22	WBGene00002144	6.03693	-2.09521	12.2219	8.23345e-13	6.38798e-12	19.0804
ipp-5	WBGene00002146	-0.478844	5.41945	-2.96588	0.00607149	0.009906	-3.78625
ire-1	WBGene00002147	1.08473	6.20502	8.6355	2.01507e-09	8.80314e-09	11.0014
gon-14	WBGene00002148	-0.0347536	5.28006	-0.200127	0.842812	0.867747	-7.77372
irk-1	WBGene00002149	-2.71253	0.290311	-5.74678	3.48461e-06	9.36141e-06	4.35379
irk-2	WBGene00002150	0.11925	0.925274	0.214935	0.831359	0.857626	-6.56747
irk-3	WBGene00002151	-0.229526	1.29214	-0.608231	0.547883	0.600492	-6.6487
iars-1	WBGene00002152	-0.406706	7.34526	-2.88833	0.00734625	0.0117996	-4.07244
iars-2	WBGene00002153	-0.0218935	5.38788	-0.183058	0.856057	0.879481	-7.81961
isp-1	WBGene00002162	-0.0833334	8.6231	-0.519763	0.60727	0.656403	-7.68555
ist-1	WBGene00002163	-0.466303	3.21603	-1.64367	0.111306	0.144256	-6.03077
isw-1	WBGene00002169	1.52282	5.24988	11.4216	4.09617e-12	2.78703e-11	17.3258
itr-1	WBGene00002173	0.133875	8.23713	1.04177	0.306335	0.359677	-7.29771
itx-1	WBGene00002174	-0.910819	6.99389	-4.48703	0.000110199	0.000236298	0.00554328
jac-1	WBGene00002175	-1.18129	5.20883	-6.5858	3.6402e-07	1.12866e-06	5.8302
jip-1	WBGene00002176	-1.59228	2.67732	-5.19558	1.57543e-05	3.83849e-05	2.45317
jnk-1	WBGene00002178	-1.20328	2.17331	-3.64257	0.00107309	0.0019695	-1.57586
jph-1	WBGene00002179	-0.913498	5.71648	-7.34799	4.96542e-08	1.7606e-07	7.75739
jtr-1	WBGene00002180	0.61047	3.53699	2.95475	0.00624055	0.0101586	-3.50715
kal-1	WBGene00002181	-4.20463	1.68975	-8.99215	8.61738e-10	3.98034e-09	12.4708
kap-1	WBGene00002182	-1.27314	2.01562	-4.16642	0.00026392	0.000533221	-0.194293
kat-1	WBGene00002183	0.153557	7.40258	0.869679	0.39179	0.447277	-7.46734
kel-1	WBGene00002184	0.473023	2.02575	1.61968	0.116389	0.150148	-5.73136
kel-3	WBGene00002185	0.306369	5.28974	1.84343	0.0757593	0.101563	-6.10236
kel-10	WBGene00002186	7.33378	1.72063	20.0264	2.95447e-18	9.55882e-17	31.3555
kgb-1	WBGene00002187	-1.09785	6.40115	-9.86884	1.1466e-10	6.11577e-10	13.9411
kgb-2	WBGene00002188	0.124958	3.65393	0.454457	0.652965	0.698484	-7.24658
kin-1	WBGene00002189	-0.818592	7.20191	-4.3888	0.000144124	0.000302407	-0.261906
kin-2	WBGene00002190	-0.740739	7.75829	-3.81106	0.00068641	0.00130132	-1.79291
kin-3	WBGene00002191	0.0146894	7.60209	0.127411	0.899516	0.916735	-7.8418
kin-4	WBGene00002192	1.03376	6.59316	6.52069	4.32814e-07	1.32833e-06	5.55694
kin-5	WBGene00002193	8.6197	0.0132769	15.8225	1.36767e-15	1.78047e-14	25.1391
kin-9	WBGene00002195	-2.03471	0.957239	-4.39616	0.00014126	0.000296659	0.795109
kin-10	WBGene00002196	0.0133837	6.63936	0.104911	0.917186	0.93208	-7.85234
kin-14	WBGene00002198	5.43863	2.76481	19.3325	7.50703e-18	2.01335e-16	30.6433
kin-15	WBGene00002199	0.24449	2.40161	0.56452	0.57688	0.627644	-7.07054
kin-16	WBGene00002200	0.728383	3.29778	2.68427	0.0120124	0.0185872	-4.00961
kin-18	WBGene00002201	1.17078	6.28809	6.2287	9.45228e-07	2.76193e-06	4.76459
kin-19	WBGene00002202	0.808824	8.09673	4.8518	4.0522e-05	9.30129e-05	1.01411
kin-20	WBGene00002203	-1.80784	5.99908	-9.36506	3.60931e-10	1.76604e-09	12.8057
kin-21	WBGene00002204	9.99625	-1.88299	23.9785	2.37627e-20	2.53019e-18	34.0065
kin-24	WBGene00002206	10.4269	-1.61809	21.6492	3.70983e-19	1.91782e-17	31.8598
sid-3	WBGene00002207	-0.282794	6.08003	-1.04818	0.303684	0.356886	-7.24583
kin-26	WBGene00002208	9.96354	-1.64581	17.3738	1.23018e-16	2.11473e-15	27.0056
kin-29	WBGene00002210	-0.818906	5.77716	-4.18716	0.000249487	0.000505852	-0.731658
kin-31	WBGene00002212	9.87325	-0.876654	14.998	5.3218e-15	6.19849e-14	23.6791
kin-32	WBGene00002213	-1.89451	4.16174	-10.393	3.60001e-11	2.09226e-10	15.3634
klc-1	WBGene00002214	4.2631	1.84474	22.7964	9.28669e-20	6.52721e-18	34.9567
klc-2	WBGene00002215	-0.479121	6.28031	-4.81935	4.42997e-05	0.000101082	0.920248
klp-3	WBGene00002216	-0.91437	4.50803	-6.10165	1.33097e-06	3.80872e-06	4.60357
klp-4	WBGene00002217	-0.462953	6.80102	-2.78035	0.00954718	0.0150435	-4.31964
klp-7	WBGene00002219	1.46172	5.6762	10.132	6.38197e-11	3.56531e-10	14.5225
gcc-1	WBGene00002220	0.642185	4.68419	4.71889	5.8373e-05	0.000130933	0.758984
klp-10	WBGene00002221	3.55129	-0.689491	8.4413	3.22283e-09	1.36978e-08	11.1656
klp-11	WBGene00002222	-1.93818	2.59593	-7.03562	1.11457e-07	3.71905e-07	7.4933
klp-12	WBGene00002223	0.699532	6.88135	5.77378	3.23765e-06	8.74405e-06	3.52277
klp-13	WBGene00002224	-1.37751	1.20277	-3.47383	0.00166996	0.00297392	-1.70883
klp-15	WBGene00002225	1.42508	2.39342	4.98911	2.7784e-05	6.53298e-05	1.90355
klp-16	WBGene00002226	1.13033	4.33044	7.33292	5.16156e-08	1.8229e-07	7.84255
klp-17	WBGene00002227	3.64068	2.99704	20.6461	1.31539e-18	4.9131e-17	32.5268
klp-18	WBGene00002228	1.28984	1.33479	5.56537	5.7171e-06	1.48772e-05	3.14287
klp-19	WBGene00002229	1.9124	4.45035	10.1724	5.83727e-11	3.27898e-10	14.62
klp-20	WBGene00002230	-1.28399	2.67944	-4.52279	9.99273e-05	0.000215829	0.710697
knl-1	WBGene00002231	2.16437	3.76479	11.7787	1.98378e-12	1.43242e-11	18.093
kpc-1	WBGene00002232	-0.529971	5.48463	-3.83772	0.000639281	0.00121958	-1.66524
kqt-1	WBGene00002233	-2.42069	0.958829	-6.42101	5.64568e-07	1.70157e-06	6.10422
kqt-2	WBGene00002234	-0.41824	5.52989	-2.72823	0.0108185	0.016879	-4.32296
kqt-3	WBGene00002235	0.775878	4.07986	4.19175	0.0002464	0.000499805	-0.46629
kars-1	WBGene00002238	-0.245686	7.18853	-1.32877	0.194535	0.239401	-6.96615
ksr-1	WBGene00002239	-0.929037	4.34599	-5.76641	3.30329e-06	8.90951e-06	3.75174
ksr-2	WBGene00002240	2.25867	3.47597	11.1865	6.65542e-12	4.39018e-11	17.0511
kup-1	WBGene00002241	0.532837	4.17896	4.33635	0.00016629	0.000345965	-0.307882
kvs-1	WBGene00002242	-0.551813	2.44921	-1.6623	0.107488	0.139573	-5.65119
lad-2	WBGene00002243	-3.78497	1.93431	-8.68775	1.77742e-09	7.84659e-09	11.7431
laf-1	WBGene00002244	0.115224	6.79089	0.593704	0.557425	0.609545	-7.67548
lag-1	WBGene00002245	-0.050813	4.44822	-0.33531	0.739863	0.776603	-7.62105
lam-1	WBGene00002247	-0.852371	7.17656	-5.87057	2.48838e-06	6.82905e-06	3.79835
lam-3	WBGene00002248	2.89069	4.32329	8.30677	4.53541e-09	1.88443e-08	10.5316
lap-1	WBGene00002249	0.263421	6.62732	1.60818	0.118894	0.152978	-6.57992
lap-2	WBGene00002250	1.65648	7.66611	10.5286	2.68302e-11	1.59572e-10	15.4026
lat-1	WBGene00002251	1.68157	6.14082	10.0732	7.26948e-11	4.02019e-10	14.407
lat-2	WBGene00002252	-1.02079	2.88154	-3.95067	0.000472434	0.000919979	-0.801301
lbp-1	WBGene00002253	1.48599	5.68575	7.11629	9.0353e-08	3.07015e-07	7.22581
lbp-2	WBGene00002254	0.929902	9.61596	4.53681	9.61638e-05	0.000208362	0.175123
lbp-3	WBGene00002255	0.387713	6.83387	2.04577	0.0501705	0.0696199	-5.83897
lbp-4	WBGene00002256	-0.809099	3.86202	-3.49807	0.00156774	0.00280518	-2.38379
lbp-5	WBGene00002257	0.0645381	5.05879	0.192818	0.848532	0.872692	-7.61719
lbp-6	WBGene00002258	-0.0192073	8.96823	-0.158737	0.875003	0.895676	-7.81037
lbp-7	WBGene00002259	1.13316	5.63665	3.99297	0.000442946	0.000866817	-1.2832
lbp-8	WBGene00002260	5.20065	1.38737	7.64848	2.30658e-08	8.55481e-08	9.28217
ldb-1	WBGene00002261	-2.02423	4.90293	-9.51814	2.5385e-10	1.27713e-09	13.2721
ldh-1	WBGene00002262	0.113925	6.33931	0.831483	0.41266	0.467473	-7.50582
lea-1	WBGene00002263	1.96261	8.1822	9.61979	2.01286e-10	1.03122e-09	13.3607
lec-1	WBGene00002264	-0.341712	9.16681	-2.05752	0.048952	0.0680548	-5.77332
lec-2	WBGene00002265	0.373481	8.22004	1.11618	0.274712	0.326606	-7.21905
lec-3	WBGene00002266	-0.823465	5.95751	-3.72943	0.00085282	0.00159351	-1.98008
lec-4	WBGene00002267	-0.148846	6.70302	-0.97974	0.335514	0.39002	-7.36564
lec-5	WBGene00002268	0.0647319	8.86606	0.561013	0.579202	0.629979	-7.66643
lec-6	WBGene00002269	1.54655	9.73167	9.80594	1.32071e-10	6.95088e-10	13.804
lec-7	WBGene00002270	-0.796317	1.00281	-1.65833	0.108292	0.140567	-5.39643
lec-8	WBGene00002271	0.667454	8.32725	4.24516	0.00021313	0.000435666	-0.651823
lec-9	WBGene00002272	-0.461288	8.58099	-3.41468	0.00194726	0.00343261	-2.79531
lec-10	WBGene00002273	-0.716475	8.07633	-4.72925	5.67367e-05	0.000127664	0.664423
lec-11	WBGene00002274	-0.222147	5.8648	-1.57856	0.125547	0.160726	-6.47944
lem-2	WBGene00002275	-0.919517	4.58861	-5.59457	5.27863e-06	1.37839e-05	3.14576
lem-3	WBGene00002276	2.58475	4.89728	11.0867	8.19501e-12	5.33911e-11	16.8365
lep-2	WBGene00002278	1.00841	4.28121	6.41009	5.81284e-07	1.74826e-06	5.40144
let-2	WBGene00002280	-0.42674	10.1832	-1.51754	0.140577	0.1784	-6.62865
let-4	WBGene00002282	-8.11905	0.533118	-8.69434	2.94856e-09	1.26374e-08	11.3047
let-19	WBGene00002295	-0.631781	6.48095	-3.16783	0.00366432	0.0061785	-3.40735
ect-2	WBGene00002297	4.70622	2.82245	23.8417	2.77349e-20	2.76672e-18	36.3469
let-23	WBGene00002299	1.46744	5.18866	6.76932	2.24017e-07	7.14251e-07	6.37765
let-49	WBGene00002324	0.966399	2.45797	3.86209	0.00059899	0.00114855	-1.08554
let-60	WBGene00002335	-0.488445	6.26227	-4.29964	0.000183778	0.0003798	-0.493044
let-70	WBGene00002344	0.122352	8.56061	0.977887	0.336413	0.390907	-7.34599
myo-1	WBGene00002348	1.22019	3.19466	2.53606	0.0172254	0.025939	-4.27885
let-92	WBGene00002363	-0.15445	7.56278	-1.42477	0.165156	0.20638	-6.84137
let-99	WBGene00002368	3.85042	1.30858	11.5857	2.93016e-12	2.04939e-11	18.0494
lpr-1	WBGene00002393	-6.12501	0.349537	-6.21352	1.42283e-06	4.05776e-06	5.28775
let-268	WBGene00002497	-0.854351	4.74046	-6.44994	5.22616e-07	1.58325e-06	5.4586
let-363	WBGene00002583	0.407677	7.04571	2.07871	0.0468198	0.0653644	-5.77975
let-413	WBGene00002632	-0.493765	5.76148	-3.49962	0.0015614	0.00279489	-2.5377
let-418	WBGene00002637	0.347011	7.45339	2.47408	0.019612	0.0292764	-4.9845
let-502	WBGene00002694	1.08514	6.40408	8.33595	4.16652e-09	1.73875e-08	10.2584
let-504	WBGene00002696	1.30918	4.93568	8.97779	8.91431e-10	4.10818e-09	11.8639
let-526	WBGene00002717	-0.0729432	7.35536	-0.279156	0.782221	0.813879	-7.80884
let-607	WBGene00002783	-0.301645	7.32533	-1.68712	0.10257	0.133772	-6.45456
let-630	WBGene00002804	-0.477967	4.82099	-2.88299	0.00744287	0.0119495	-4.05009
let-653	WBGene00002827	-2.48462	3.90619	-7.86443	1.33868e-08	5.15749e-08	9.37973
let-711	WBGene00002845	0.53794	7.68447	2.34626	0.0262006	0.0381848	-5.2442
let-716	WBGene00002850	0.433858	5.67078	2.26133	0.0316073	0.0454379	-5.42982
let-721	WBGene00002855	1.19373	7.08003	8.98135	8.83968e-10	4.07511e-09	11.8377
let-754	WBGene00002879	0.409637	7.26501	2.66697	0.0125152	0.0192815	-4.56682
let-756	WBGene00002881	-1.68813	3.46453	-9.26451	4.5557e-10	2.19671e-09	12.8493
let-765	WBGene00002889	0.0101624	6.50258	0.0507335	0.959894	0.967557	-7.85552
let-767	WBGene00002891	0.0899497	8.47868	0.566115	0.575776	0.626539	-7.66911
let-805	WBGene00002915	-0.539275	8.03203	-1.89052	0.0695225	0.0939078	-6.09968
let-858	WBGene00002957	-0.153751	5.41753	-1.09444	0.282987	0.335409	-7.22905
lev-1	WBGene00002974	-1.83975	3.01078	-7.23983	6.56108e-08	2.27881e-07	7.95686
lev-8	WBGene00002975	-0.671109	1.0649	-1.87381	0.0713121	0.0961423	-5.31105
lev-9	WBGene00002976	-0.581668	2.29305	-2.31035	0.0283665	0.0411314	-4.73627
lev-10	WBGene00002977	-0.704183	4.47902	-3.61815	0.00114441	0.00209285	-2.09991
lev-11	WBGene00002978	-1.01151	10.2533	-7.01525	1.17538e-07	3.90441e-07	6.9495
lfe-2	WBGene00002979	-0.126238	5.92705	-0.920986	0.36484	0.419869	-7.37704
lgg-1	WBGene00002980	0.757196	8.55351	2.99431	0.00574818	0.00941943	-3.82906
lgg-2	WBGene00002981	1.23207	6.58195	7.02375	1.14959e-07	3.82606e-07	6.93142
lgg-3	WBGene00002982	0.218457	2.97988	0.630055	0.533712	0.586852	-6.95693
lgx-1	WBGene00002983	-5.0304	-0.476995	-6.62339	3.29476e-07	1.02821e-06	6.71964
lig-1	WBGene00002985	1.51398	3.42868	11.2685	5.61447e-12	3.74683e-11	17.1304
lig-4	WBGene00002986	0.377515	4.45851	2.68364	0.0120303	0.0186089	-4.38723
lim-6	WBGene00002988	2.09546	1.98438	3.85895	0.000604032	0.00115729	-0.605461
lim-7	WBGene00002989	0.383182	3.44697	1.62768	0.114672	0.148161	-6.07963
lin-1	WBGene00002990	-0.410245	4.98436	-2.07003	0.0476826	0.066426	-5.62384
lin-2	WBGene00002991	-1.52789	4.7572	-9.59369	2.13613e-10	1.08864e-09	13.4695
lin-3	WBGene00002992	0.169327	3.3843	0.417089	0.679852	0.723164	-7.29619
lin-5	WBGene00002994	0.365043	5.5789	2.96218	0.00612727	0.00999016	-3.89118
lin-7	WBGene00002996	-0.806074	4.00707	-5.20635	1.52952e-05	3.73637e-05	2.16439
lin-8	WBGene00002997	-0.743489	2.62081	-2.93961	0.00647787	0.0105113	-3.21454
lin-9	WBGene00002998	1.66879	3.95535	10.454	3.15364e-11	1.85474e-10	15.3686
lin-10	WBGene00002999	0.06974	5.98064	0.506298	0.616568	0.665251	-7.70335
lin-11	WBGene00003000	1.20828	2.32051	2.95058	0.00630503	0.0102565	-3.10253
lin-12	WBGene00003001	-1.57503	3.39465	-5.54105	6.11025e-06	1.58511e-05	3.31282
lin-13	WBGene00003002	0.816987	6.74481	5.18536	1.62029e-05	3.9377e-05	1.90782
lin-14	WBGene00003003	-1.43275	5.06143	-6.03223	1.60554e-06	4.54612e-06	4.34946
lin-17	WBGene00003006	-2.11751	4.46518	-11.3349	4.89552e-12	3.29938e-11	17.322
lin-18	WBGene00003007	-0.639517	4.62254	-3.60956	0.00117059	0.00213798	-2.02602
lin-23	WBGene00003009	1.04335	6.16742	8.7976	1.36683e-09	6.14622e-09	11.3987
lin-24	WBGene00003010	-0.428697	4.64233	-3.01773	0.00533945	0.00880121	-3.53726
lin-25	WBGene00003011	-1.1627	3.89161	-5.84302	2.68178e-06	7.32598e-06	4.08132
lin-26	WBGene00003012	-2.22329	4.88806	-10.9243	1.15284e-11	7.30728e-11	16.3845
lin-28	WBGene00003014	1.26107	4.3897	8.16356	6.36281e-09	2.58131e-08	9.985
lin-29	WBGene00003015	-2.86998	4.32549	-9.52657	2.48996e-10	1.25536e-09	13.4261
lin-31	WBGene00003017	-3.16533	0.97102	-5.0807	2.16009e-05	5.1651e-05	2.61846
lin-33	WBGene00003019	1.11613	4.55966	7.78845	1.62005e-08	6.14429e-08	9.01657
lin-35	WBGene00003020	0.355092	4.4157	2.17655	0.0380085	0.053907	-5.519
lin-36	WBGene00003021	0.583039	4.72111	5.35704	1.01145e-05	2.53939e-05	2.44005
lin-37	WBGene00003022	-0.409195	3.12785	-2.33076	0.0271087	0.0394238	-4.82126
lin-39	WBGene00003024	1.18065	2.53686	4.27809	0.000194875	0.000400925	0.161697
lin-40	WBGene00003025	-0.50503	6.07982	-3.25633	0.00292635	0.0050172	-3.19311
lin-41	WBGene00003026	-1.98247	4.07317	-9.33905	3.8329e-10	1.86903e-09	12.7692
lin-44	WBGene00003029	-3.31463	2.53482	-12.1298	9.86605e-13	7.56821e-12	19.1297
lin-45	WBGene00003030	0.624358	5.77805	3.5936	0.00122075	0.00222192	-2.30874
lin-46	WBGene00003031	-2.03728	2.07406	-5.98128	1.84297e-06	5.16813e-06	4.70685
lin-48	WBGene00003033	-4.89028	0.508849	-8.83238	1.25816e-09	5.67545e-09	12.1075
lin-49	WBGene00003034	1.51798	5.35285	10.8664	1.30288e-11	8.17119e-11	16.1626
lin-52	WBGene00003035	1.34011	2.96971	5.57788	5.5249e-06	1.4398e-05	3.3974
lin-53	WBGene00003036	-0.671969	5.04516	-4.01744	0.000394757	0.000777203	-1.20099
lin-54	WBGene00003037	0.397685	2.55377	2.18084	0.0376582	0.0534263	-5.21196
lin-56	WBGene00003038	1.09996	2.75875	5.48248	7.1724e-06	1.83925e-05	3.09154
lin-59	WBGene00003040	-0.634093	6.3884	-3.60827	0.00117456	0.0021447	-2.31217
lin-61	WBGene00003041	1.64435	4.31624	10.6375	2.12257e-11	1.28653e-10	15.6995
lip-1	WBGene00003043	-0.883732	4.15126	-3.99053	0.000424426	0.000831776	-1.1353
lir-1	WBGene00003044	-0.874651	4.1912	-4.4586	0.000119109	0.000253915	0.0587537
lir-2	WBGene00003045	-0.355147	2.89974	-1.61343	0.117745	0.151623	-6.11205
lir-3	WBGene00003046	0.0999555	1.14236	0.219069	0.828168	0.855076	-6.67617
lis-1	WBGene00003047	-0.196909	6.09933	-1.06526	0.295759	0.348521	-7.25976
lit-1	WBGene00003048	-2.36482	5.60836	-12.5442	4.40374e-13	3.60072e-12	19.6561
lmn-1	WBGene00003052	-0.215938	7.11096	-2.13479	0.0415702	0.0585802	-5.66635
lmp-1	WBGene00003053	-0.128718	7.85023	-0.742573	0.463858	0.518637	-7.57543
lon-1	WBGene00003055	0.897878	6.64643	5.17457	1.66899e-05	4.04847e-05	1.90071
lon-2	WBGene00003056	-0.208458	5.555	-1.04194	0.306254	0.359611	-7.16693
lon-3	WBGene00003057	-8.27956	1.37977	-10.6882	2.8843e-11	1.70902e-10	15.7927
lpd-2	WBGene00003059	-0.234089	3.28463	-1.37055	0.181287	0.224375	-6.6628
lpd-3	WBGene00003060	0.69531	6.81419	4.17606	0.000257113	0.000520352	-0.836442
lpd-5	WBGene00003061	0.324666	6.62354	1.97622	0.0579474	0.079507	-5.9684
lpd-6	WBGene00003062	-0.610236	4.93211	-4.57225	8.72699e-05	0.000190451	0.248248
lpd-7	WBGene00003063	0.25378	6.96336	2.05828	0.0488737	0.0679658	-5.81686
lpd-8	WBGene00003064	0.254376	4.63089	0.955173	0.347738	0.402329	-7.3023
lpd-9	WBGene00003065	-0.115784	6.05694	-0.848144	0.403472	0.458485	-7.48168
lpl-1	WBGene00003066	-0.555002	5.06476	-3.87348	0.00058102	0.00111605	-1.5837
lrg-1	WBGene00003067	3.92359	0.943578	9.89901	1.0716e-10	5.74148e-10	14.5148
lrk-1	WBGene00003068	-0.446576	5.91666	-2.82659	0.00853795	0.0135656	-4.1878
lrp-1	WBGene00003071	-0.818528	7.79995	-6.49384	4.64883e-07	1.41912e-06	5.48846
lrp-2	WBGene00003072	-0.0957189	6.9562	-0.423775	0.674938	0.718819	-7.766
lars-1	WBGene00003073	-0.700621	6.61693	-7.01109	1.18819e-07	3.94533e-07	6.86329
lars-2	WBGene00003074	-0.00921256	3.57739	-0.0441434	0.9651	0.971638	-7.72717
lsm-1	WBGene00003076	-0.877024	3.86874	-3.83702	0.000640486	0.00122153	-1.32204
lsm-3	WBGene00003077	-0.772016	3.52862	-3.35408	0.00227737	0.00396747	-2.62304
lsm-4	WBGene00003078	-0.113854	3.98877	-0.652943	0.519061	0.572877	-7.42849
lsm-5	WBGene00003079	-0.208789	3.54511	-0.88332	0.384503	0.439943	-7.07207
lsm-6	WBGene00003080	-0.321278	2.78963	-0.989124	0.330982	0.385254	-6.87728
lsm-7	WBGene00003081	-0.00592842	3.52625	-0.0341202	0.973021	0.978094	-7.58481
lsm-8	WBGene00003082	-0.330215	3.9471	-1.59414	0.122009	0.156535	-6.36622
lst-1	WBGene00003083	2.33487	3.77147	17.2251	1.53755e-16	2.55685e-15	27.7879
lst-2	WBGene00003084	-0.700067	5.47565	-3.9335	0.000494709	0.000959558	-1.3946
ccar-1	WBGene00003085	-0.117915	6.88063	-0.777495	0.443316	0.497932	-7.54466
lst-4	WBGene00003086	-0.272266	5.60261	-1.69257	0.101516	0.132568	-6.3873
lsy-2	WBGene00003087	0.0717518	4.30715	0.374741	0.710645	0.750573	-7.55993
ltd-1	WBGene00003089	-3.60948	2.97672	-13.6317	5.78308e-14	5.48989e-13	21.9354
lys-1	WBGene00003090	1.67566	10.75	10.2546	4.87202e-11	2.77501e-10	14.8411
lys-2	WBGene00003091	1.55948	9.0624	8.08467	7.73311e-09	3.1002e-08	9.64812
lys-3	WBGene00003092	-0.520047	1.66114	-1.40875	0.169799	0.211571	-5.96352
lys-4	WBGene00003093	-0.634949	7.67625	-1.14815	0.262616	0.313794	-7.16251
lys-5	WBGene00003094	-1.77225	0.751044	-1.40337	0.172398	0.214453	-5.53645
lys-6	WBGene00003095	-0.8483	2.23352	-1.42808	0.164209	0.205269	-5.68814
lys-7	WBGene00003096	7.71663	8.24459	13.1875	3.28192e-13	2.75126e-12	20.2565
lys-8	WBGene00003097	2.95444	9.11431	12.9641	1.98195e-13	1.71281e-12	20.4174
lys-10	WBGene00003099	3.94662	-0.597401	4.21219	0.0002331	0.00047465	0.473365
mab-3	WBGene00003100	-1.81237	0.907208	-3.70005	0.000921877	0.00171156	-1.04159
mab-5	WBGene00003102	-2.48131	2.76106	-9.83627	1.23359e-10	6.53577e-10	14.3419
mab-7	WBGene00003104	-6.67533	1.33216	-9.05695	8.71402e-10	4.02368e-09	12.4743
mab-9	WBGene00003106	-4.2802	1.0503	-7.61441	2.51467e-08	9.27114e-08	9.1703
mab-10	WBGene00003107	-1.5516	4.86334	-5.38835	9.42083e-06	2.37233e-05	2.671
mab-20	WBGene00003111	-1.59286	3.14368	-7.86265	1.34467e-08	5.17834e-08	9.44359
mab-21	WBGene00003112	-0.863311	3.14414	-2.86791	0.00772187	0.0123666	-3.65684
mac-1	WBGene00003119	0.168344	4.25764	1.12633	0.269484	0.321031	-7.16941
mag-1	WBGene00003123	-0.629497	6.09696	-3.704	0.000912289	0.00169597	-2.07382
mai-1	WBGene00003124	0.873375	4.62514	4.63507	7.34666e-05	0.000161988	0.621549
map-1	WBGene00003129	-0.0722119	4.39255	-0.396487	0.694718	0.736258	-7.66342
map-2	WBGene00003130	-0.140554	6.57974	-0.791711	0.435113	0.489721	-7.53789
mat-1	WBGene00003132	0.966151	6.02406	8.07922	7.83831e-09	3.13972e-08	9.62445
mat-2	WBGene00003133	0.871434	4.89092	6.58438	3.65396e-07	1.13244e-06	5.76642
mat-3	WBGene00003134	-0.0487363	3.5127	-0.376493	0.709358	0.749601	-7.56524
mau-2	WBGene00003136	1.96209	3.72243	11.7162	2.24999e-12	1.60997e-11	18.148
mau-8	WBGene00003142	-0.324319	3.48119	-1.79925	0.0826474	0.10996	-5.97451
max-1	WBGene00003143	-1.07064	3.48823	-4.35135	0.000159625	0.000332826	-0.0225519
max-2	WBGene00003144	-0.389365	6.35902	-1.99357	0.0559136	0.0769163	-5.93158
mbf-1	WBGene00003148	-0.626165	6.52539	-4.23558	0.000218756	0.000446526	-0.670284
mbk-1	WBGene00003149	-0.825045	5.19775	-5.90961	2.23813e-06	6.19349e-06	4.0038
mbk-2	WBGene00003150	-0.105774	6.38165	-0.537241	0.595299	0.645371	-7.71003
mca-1	WBGene00003151	0.985748	6.72209	4.6625	6.81414e-05	0.000151016	0.49427
mca-3	WBGene00003153	-0.325823	8.35063	-1.53546	0.135774	0.172827	-6.66048
mcm-2	WBGene00003154	0.708709	1.01251	2.80125	0.00907789	0.0143642	-4.15336
mcm-3	WBGene00003155	0.594474	2.35695	2.30874	0.0284814	0.0412812	-5.20137
mcm-4	WBGene00003156	0.39113	2.83627	2.44986	0.0207278	0.0307842	-4.93515
mcm-5	WBGene00003157	0.956552	1.92803	3.27986	0.00283394	0.00486813	-3.06222
mcm-6	WBGene00003158	0.43545	3.97211	1.9657	0.0592107	0.0810533	-5.8734
mcm-7	WBGene00003159	0.607496	3.15162	3.12485	0.00408406	0.00683534	-3.34503
mdf-1	WBGene00003160	0.957437	5.42628	8.01578	9.17517e-09	3.63239e-08	9.49845
mdf-2	WBGene00003161	0.740369	0.951012	2.12817	0.0423367	0.0595661	-5.32791
mdh-2	WBGene00003162	-0.207239	8.87352	-1.1188	0.27263	0.324509	-7.1813
mdl-1	WBGene00003163	0.241814	6.71424	1.80243	0.0821352	0.109432	-6.25816
mdt-6	WBGene00003164	0.596268	3.21104	3.38234	0.00211724	0.00370888	-2.53441
mec-1	WBGene00003165	-3.2633	3.77777	-14.2173	2.03629e-14	2.12071e-13	22.9632
mec-2	WBGene00003166	-2.52673	3.26109	-10.8638	1.31018e-11	8.21336e-11	16.5094
mec-3	WBGene00003167	0.746787	2.02693	2.21983	0.0346083	0.0493791	-4.65475
mec-4	WBGene00003168	-6.35633	0.529514	-14.1964	2.11235e-14	2.19193e-13	22.3173
mec-5	WBGene00003169	-1.67074	4.92059	-7.63837	2.36641e-08	8.76074e-08	8.64735
mec-6	WBGene00003170	-0.441643	1.72409	-1.22696	0.229944	0.278368	-6.2109
mec-7	WBGene00003171	-3.16332	4.84846	-14.7199	8.52885e-15	9.58186e-14	23.7276
mec-8	WBGene00003172	-2.409	4.3892	-11.5487	3.15929e-12	2.19032e-11	17.8169
mec-9	WBGene00003173	-1.78992	2.33442	-6.27872	8.26401e-07	2.43668e-06	5.51565
mec-10	WBGene00003174	-2.83382	2.06748	-9.27246	4.47237e-10	2.15872e-09	13.0914
mec-12	WBGene00003175	-2.88972	5.39345	-14.0224	2.8715e-14	2.89954e-13	22.4548
mec-15	WBGene00003177	1.06478	3.64765	6.42793	5.54241e-07	1.67399e-06	5.52574
mec-17	WBGene00003178	-2.37988	5.0921	-13.9133	3.48628e-14	3.46153e-13	22.2848
mec-18	WBGene00003179	-3.73852	2.85908	-12.2003	8.59008e-13	6.65382e-12	19.2676
mef-2	WBGene00003182	-0.31809	4.57588	-2.18542	0.0372877	0.0529375	-5.38853
mei-1	WBGene00003183	0.66694	3.92945	3.66624	0.00100809	0.00185905	-1.96962
mei-2	WBGene00003184	2.54476	-1.03073	4.71286	5.93474e-05	0.000132847	1.51881
mek-1	WBGene00003185	-0.712259	5.2935	-3.88544	0.000562721	0.00108396	-1.45135
mek-2	WBGene00003186	-0.518769	5.59317	-4.27644	0.000195756	0.00040263	-0.518798
mel-11	WBGene00003196	1.0425	6.04595	6.01955	1.6616e-06	4.69552e-06	4.20211
mel-26	WBGene00003209	0.359682	5.21315	2.44725	0.0208512	0.030945	-4.92349
mel-28	WBGene00003210	0.954425	5.86841	5.91595	2.19999e-06	6.09976e-06	3.91019
mel-32	WBGene00003214	-0.432827	9.27828	-2.83091	0.00844899	0.0134378	-4.16137
memi-1	WBGene00003216	4.25772	-1.7278	6.52997	4.22254e-07	1.29815e-06	6.4463
mep-1	WBGene00003218	0.00858689	6.07413	0.0719205	0.943171	0.953665	-7.8546
mes-1	WBGene00003219	2.64361	1.70198	4.45461	0.000120416	0.00025647	0.917226
mes-2	WBGene00003220	1.20037	3.5357	7.65305	2.28001e-08	8.46285e-08	8.66796
mes-3	WBGene00003221	1.08723	5.12571	7.90585	1.20686e-08	4.69194e-08	9.25218
mes-4	WBGene00003222	2.17925	2.40858	10.9567	1.07651e-11	6.86339e-11	16.5136
mes-6	WBGene00003224	0.861065	3.24663	3.85061	0.000617648	0.00118131	-1.46857
mev-1	WBGene00003225	-0.129574	6.54098	-0.818678	0.419808	0.47463	-7.51432
mex-1	WBGene00003228	3.48097	-0.786643	6.14299	1.19056e-06	3.43557e-06	5.396
mex-3	WBGene00003229	-0.122086	2.08248	-0.602686	0.551515	0.603916	-7.28894
mex-5	WBGene00003230	8.3834	-0.591246	14.016	2.90417e-14	2.93046e-13	22.274
mex-6	WBGene00003231	8.19222	-2.15168	18.7197	1.75271e-17	4.01406e-16	28.5962
mgl-1	WBGene00003232	0.159447	1.26321	0.433143	0.668193	0.71254	-6.63583
mgl-2	WBGene00003233	0.501266	4.66201	2.53824	0.0169181	0.025514	-4.6558
mif-1	WBGene00003234	0.523204	4.98957	3.0739	0.00464132	0.00771283	-3.49083
mif-2	WBGene00003235	0.458939	5.74894	2.21264	0.0351535	0.0500712	-5.483
mif-3	WBGene00003236	0.259396	3.28595	1.06775	0.294656	0.347422	-6.71707
mig-1	WBGene00003238	-0.19769	4.23929	-0.967845	0.341318	0.395772	-7.08183
mig-2	WBGene00003239	-0.283299	5.0129	-1.2145	0.234591	0.283344	-6.96298
mig-5	WBGene00003241	0.426335	3.94166	3.1108	0.00423096	0.00707127	-3.37139
mig-6	WBGene00003242	-1.3924	8.4349	-6.21473	9.81428e-07	2.86243e-06	4.75593
mig-10	WBGene00003243	-1.377	6.04829	-9.28238	4.37061e-10	2.11389e-09	12.5967
mig-13	WBGene00003245	3.41707	2.60862	5.29333	1.20459e-05	2.99011e-05	3.14454
mig-14	WBGene00003246	-1.94404	3.09487	-7.48256	3.51752e-08	1.27187e-07	8.50299
mig-15	WBGene00003247	-1.0074	6.2638	-6.12211	1.25951e-06	3.62021e-06	4.49077
mig-17	WBGene00003248	-0.122024	3.9937	-0.463209	0.646756	0.692943	-7.52078
mig-18	WBGene00003249	-1.10558	3.57098	-4.24577	0.00021278	0.000435011	-0.176637
mig-21	WBGene00003252	3.84668	-0.0508393	6.39747	6.01227e-07	1.80406e-06	6.14627
mig-22	WBGene00003253	0.0243698	5.77554	0.14928	0.882391	0.901973	-7.81383
mig-23	WBGene00003254	-1.1418	5.05267	-6.27715	8.2987e-07	2.44539e-06	5.1084
cogc-1	WBGene00003258	0.389172	4.84648	2.91538	0.00687539	0.0111069	-3.9326
mir-238	WBGene00003331	-1.57998	-0.0863343	-2.71611	0.011136	0.0173315	-3.15362
mir-262	WBGene00003356	-0.0597062	1.73236	-0.098126	0.922524	0.936504	-6.598
mix-1	WBGene00003367	0.76486	5.00243	4.98443	2.8144e-05	6.60893e-05	1.36814
mkk-4	WBGene00003368	-0.407563	3.47101	-2.03963	0.0508182	0.0704503	-5.44781
mlc-1	WBGene00003369	-1.12514	9.21187	-7.08706	9.74854e-08	3.28668e-07	7.11091
mlc-2	WBGene00003370	-0.7804	9.70684	-4.02004	0.000392004	0.000772423	-1.18685
mlc-3	WBGene00003371	-1.38328	9.65449	-7.25295	6.34266e-08	2.20778e-07	7.55282
mlc-4	WBGene00003372	1.22	7.13164	8.36865	3.84669e-09	1.61188e-08	10.3431
mlh-1	WBGene00003373	1.12955	3.5855	6.77305	2.21822e-07	7.08044e-07	6.54207
mlk-1	WBGene00003374	-0.170394	6.12923	-0.967356	0.341558	0.396014	-7.34005
mlp-1	WBGene00003375	-0.373942	6.36537	-2.78899	0.00935033	0.0147594	-4.29625
mls-1	WBGene00003376	-1.79415	0.644276	-4.40954	0.000136193	0.000286861	0.721316
mml-1	WBGene00003378	-0.562048	5.18009	-3.81119	0.00068617	0.00130108	-1.69453
mnm-2	WBGene00003380	2.09507	-0.0967709	3.17582	0.003591	0.00605918	-2.09518
moc-1	WBGene00003384	0.574879	3.83725	3.19938	0.00338279	0.00573976	-2.95776
moc-2	WBGene00003385	-0.446775	3.67077	-1.72019	0.0963138	0.126352	-5.90478
mod-1	WBGene00003386	-0.870148	1.20803	-2.12317	0.042613	0.0599194	-4.62097
mod-5	WBGene00003387	1.81612	1.3423	4.50407	0.00010518	0.00022618	0.970036
moe-3	WBGene00003388	-2.60968	4.6397	-10.9122	1.18257e-11	7.48243e-11	16.4508
mog-1	WBGene00003389	0.659338	5.83497	6.07102	1.44577e-06	4.12023e-06	4.34429
mog-2	WBGene00003390	-0.537337	4.07254	-4.08653	0.000327621	0.000653319	-0.914577
mog-3	WBGene00003391	-0.152851	4.833	-0.843927	0.405785	0.460708	-7.39172
mog-4	WBGene00003392	0.0476184	4.64806	0.347509	0.730779	0.768876	-7.71813
mog-5	WBGene00003393	0.935733	5.32677	7.95311	1.0725e-08	4.20511e-08	9.31551
mom-1	WBGene00003394	-1.9572	1.25179	-3.84296	0.000630398	0.00120328	-0.831879
mom-2	WBGene00003395	3.55498	0.760218	6.98577	1.26938e-07	4.19539e-07	7.58841
mom-4	WBGene00003396	0.150665	4.43742	1.35488	0.186169	0.229959	-6.76993
mom-5	WBGene00003397	2.36176	5.83367	11.6605	2.51786e-12	1.77582e-11	17.9523
dapk-1	WBGene00003400	-1.60189	6.39281	-8.98563	8.75097e-10	4.0372e-09	11.8742
mpk-1	WBGene00003401	-0.236316	5.77903	-1.66616	0.106711	0.138665	-6.45526
mpk-2	WBGene00003402	-1.05325	4.82628	-4.66257	6.81289e-05	0.000151012	0.747225
mpz-1	WBGene00003404	-1.83957	4.88478	-7.78379	1.63914e-08	6.2101e-08	8.98821
mre-11	WBGene00003405	1.66801	2.02497	9.41841	3.19156e-10	1.57623e-09	13.0691
mrg-1	WBGene00003406	-0.0129528	4.41517	-0.0852387	0.932672	0.944722	-7.74566
mrp-1	WBGene00003407	-0.40487	6.87919	-2.62967	0.0136664	0.0209535	-4.65918
mrp-2	WBGene00003408	-1.50439	3.99059	-6.17311	1.09774e-06	3.17762e-06	4.94266
mrp-3	WBGene00003409	0.380822	5.58238	1.79637	0.0831156	0.110552	-6.19226
mrp-4	WBGene00003410	-0.0258784	5.09569	-0.10217	0.919342	0.93374	-7.67796
mrp-5	WBGene00003411	0.785054	7.79953	4.59731	8.14793e-05	0.000178716	0.297927
mrp-6	WBGene00003412	2.29915	3.89894	5.76129	3.34964e-06	9.02769e-06	4.03613
mrp-7	WBGene00003413	1.20616	4.95764	5.46926	7.43672e-06	1.90361e-05	2.77905
mrp-8	WBGene00003414	1.73629	2.82054	6.00735	1.71738e-06	4.83878e-06	4.76893
mars-1	WBGene00003415	-0.854476	6.95871	-6.38431	6.22757e-07	1.86474e-06	5.18709
mrt-2	WBGene00003417	-0.551559	2.55307	-2.36744	0.0249744	0.0364873	-4.72444
msh-2	WBGene00003418	1.56912	2.33061	8.89967	1.07234e-09	4.89136e-09	11.7985
msh-5	WBGene00003421	2.1722	2.7069	13.4976	7.37955e-14	6.8818e-13	21.5827
msh-6	WBGene00003422	2.24259	2.97036	12.0552	1.14318e-12	8.63468e-12	18.7513
msi-1	WBGene00003423	0.339705	6.9362	1.87372	0.0713256	0.096143	-6.14537
msp-3	WBGene00003424	13.0291	-0.075238	29.9701	5.43085e-23	5.16582e-20	38.39
msp-10	WBGene00003425	10.3154	-0.926539	17.3764	1.22549e-16	2.1092e-15	27.0128
msp-19	WBGene00003426	10.1803	-1.06688	15.1026	4.465e-15	5.23472e-14	23.8397
msp-31	WBGene00003429	12.1447	2.99096	24.4281	1.43772e-20	1.84805e-18	34.7855
msp-33	WBGene00003431	12.4086	1.78671	17.6738	7.88301e-17	1.4312e-15	27.4264
msp-36	WBGene00003432	12.5839	0.781259	26.1557	2.24925e-21	5.00349e-19	35.8447
msp-38	WBGene00003434	12.9743	0.918877	20.5272	1.53374e-18	5.56829e-17	30.7063
msp-40	WBGene00003435	11.7515	0.667661	22.4747	1.36061e-19	8.90512e-18	32.9946
msp-42	WBGene00003437	8.87326	-2.07378	16.0049	1.02034e-15	1.3644e-14	25.1294
msp-45	WBGene00003438	12.8906	0.803779	22.2779	1.72295e-19	1.08234e-17	32.4684
msp-49	WBGene00003442	13.0239	0.373542	26.2984	1.93947e-21	4.80876e-19	35.8833
msp-50	WBGene00003443	11.9406	0.745622	20.9855	8.52098e-19	3.57581e-17	31.2363
msp-51	WBGene00003444	10.186	-0.734103	28.0238	3.42266e-22	1.57531e-19	37.1251
msp-53	WBGene00003446	10.3963	-0.946638	17.4176	1.15234e-16	2.00508e-15	27.0668
msp-55	WBGene00003448	10.0285	-0.550597	18.7833	1.60348e-17	3.73831e-16	28.7501
msp-56	WBGene00003449	11.8056	-0.601604	9.86148	4.09128e-10	1.98688e-09	13.2177
msp-57	WBGene00003450	10.9343	-0.0168798	21.8985	2.73055e-19	1.49844e-17	32.1089
msp-59	WBGene00003452	11.261	-0.0464622	21.2753	5.90977e-19	2.72002e-17	31.4894
msp-63	WBGene00003456	8.37875	-2.27986	22.133	2.05247e-19	1.21428e-17	32.2369
msp-64	WBGene00003457	13.359	-0.122337	26.8933	1.05414e-21	3.24597e-19	36.3217
msp-65	WBGene00003458	6.72777	-1.71291	12.539	4.44769e-13	3.63457e-12	19.5162
msp-71	WBGene00003460	9.19322	-2.16473	23.0452	6.93388e-20	5.5299e-18	33.1497
msp-74	WBGene00003462	8.16731	-2.45683	21.0118	8.24104e-19	3.47967e-17	31.1086
msp-76	WBGene00003463	13.2286	0.739317	20.2256	2.27237e-18	7.62876e-17	30.3819
msp-77	WBGene00003464	12.0028	-0.520534	26.9175	1.02864e-21	3.24597e-19	36.3518
msp-78	WBGene00003465	12.2385	0.284154	17.7283	7.27572e-17	1.33948e-15	27.4651
msp-79	WBGene00003466	11.3649	-0.702282	25.4332	4.81781e-21	8.38299e-19	35.2245
msp-81	WBGene00003467	14.1071	0.518897	22.3989	1.48978e-19	9.6182e-18	32.5746
msp-113	WBGene00003468	10.464	-0.683847	18.8838	1.39361e-17	3.28661e-16	28.8737
msp-142	WBGene00003469	12.4514	-0.189241	33.0946	3.53484e-24	7.49414e-21	40.1714
msp-152	WBGene00003470	13.3005	0.468904	19.3074	7.76895e-18	2.04622e-16	29.3605
mtd-1	WBGene00003471	-3.09137	2.09645	-10.4043	3.51298e-11	2.04542e-10	15.6087
mtk-1	WBGene00003472	0.432299	5.90304	2.50787	0.0181475	0.027237	-4.90592
mtl-1	WBGene00003473	1.95053	4.49152	2.84248	0.00906385	0.0143469	-3.84742
mtl-2	WBGene00003474	3.29117	4.77919	3.23361	0.00364612	0.00614999	-2.72517
mtm-1	WBGene00003475	0.345643	4.63582	2.83097	0.00844772	0.0134372	-4.08076
mtm-3	WBGene00003476	0.419887	7.05746	2.87036	0.00767579	0.0122971	-4.12161
mtm-5	WBGene00003477	-0.202766	5.13234	-1.46361	0.154317	0.194008	-6.65416
mtm-6	WBGene00003478	-0.16649	4.42839	-0.98499	0.332973	0.387319	-7.21793
mtm-9	WBGene00003479	-0.518089	3.61429	-2.61882	0.0140196	0.0214488	-4.36915
klf-3	WBGene00003480	-1.02128	4.82727	-3.45267	0.00176521	0.00313258	-2.4491
mua-3	WBGene00003482	-1.45628	7.43329	-7.32701	5.24069e-08	1.84856e-07	7.71007
mua-6	WBGene00003485	-0.0762745	7.21488	-0.424402	0.674481	0.718439	-7.76393
mup-2	WBGene00003495	-1.50938	9.3158	-9.15356	5.89937e-10	2.79178e-09	12.3079
mup-4	WBGene00003497	-0.445734	7.76204	-1.37446	0.181073	0.22415	-6.89814
mut-2	WBGene00003499	2.16957	2.80615	6.95588	1.37256e-07	4.51446e-07	7.22514
mut-7	WBGene00003504	1.5557	3.82933	10.8438	1.36671e-11	8.54149e-11	16.1859
mut-14	WBGene00003507	0.869737	3.96682	4.75517	5.28393e-05	0.000119536	1.01133
mut-16	WBGene00003508	4.86492	5.35125	17.6961	7.62844e-17	1.39721e-15	28.4437
mxl-1	WBGene00003509	0.321035	3.15609	0.864249	0.394715	0.45004	-6.9406
mxl-2	WBGene00003510	-0.527063	4.00104	-2.60647	0.0144315	0.022027	-4.33162
mxl-3	WBGene00003511	-0.0560138	6.73266	-0.299219	0.766959	0.800803	-7.8108
myo-2	WBGene00003514	1.69686	3.28274	2.94016	0.00676534	0.0109454	-3.36836
myo-3	WBGene00003515	-2.13875	7.7321	-9.94038	9.76889e-11	5.26966e-10	14.1066
nab-1	WBGene00003516	-1.30058	4.49699	-6.9246	1.48963e-07	4.87814e-07	6.83428
nac-1	WBGene00003517	1.57123	3.60538	7.46988	3.63336e-08	1.31242e-07	8.49024
nac-2	WBGene00003518	-0.0571779	4.49341	-0.301003	0.765612	0.799748	-7.49616
nac-3	WBGene00003519	-0.360759	4.45666	-2.62333	0.0138717	0.021234	-4.5143
nas-3	WBGene00003522	-1.36174	3.29319	-2.74521	0.0103879	0.0162623	-3.60761
nas-5	WBGene00003524	-0.748791	3.53417	-1.52913	0.137721	0.175041	-6.07891
nas-7	WBGene00003526	-2.7797	3.1733	-7.61677	2.55934e-08	9.42122e-08	8.81951
nas-8	WBGene00003527	0.0056251	0.145091	0.0125886	0.990044	0.991643	-6.80239
nas-9	WBGene00003528	2.51893	4.5009	10.6898	1.89733e-11	1.15837e-10	16.0974
nas-10	WBGene00003529	3.26141	-0.37569	4.90118	3.53801e-05	8.19655e-05	2.22655
nas-11	WBGene00003530	2.06849	5.99751	10.8819	1.2609e-11	7.92881e-11	16.3201
nas-20	WBGene00003539	9.18858	3.58052	14.6599	9.45181e-15	1.05112e-13	23.1515
nas-21	WBGene00003540	3.42501	-1.12722	3.97093	0.0004474	0.000874813	-0.132119
nas-23	WBGene00003542	-4.98237	-1.04623	-8.29654	4.5884e-09	1.90367e-08	10.8491
nas-27	WBGene00003545	-5.43	-1.09899	-5.97837	2.12759e-06	5.91399e-06	4.90996
nas-29	WBGene00003547	-6.15755	0.717474	-8.676	1.82826e-09	8.0586e-09	11.7401
nas-30	WBGene00003548	-8.62304	0.271755	-11.6264	2.69751e-12	1.8969e-11	17.9449
nas-31	WBGene00003549	-2.9028	2.04719	-8.50473	2.76309e-09	1.18782e-08	11.3196
nas-32	WBGene00003550	-0.621255	2.25457	-1.73464	0.0936813	0.12325	-5.59252
nas-33	WBGene00003551	-0.507497	1.68954	-1.3568	0.185567	0.229316	-6.07033
nas-36	WBGene00003552	-3.9475	1.65835	-8.58088	2.29844e-09	9.96126e-09	11.4817
nas-37	WBGene00003553	-1.01167	5.62988	-3.41346	0.00205889	0.00361331	-2.80141
nas-38	WBGene00003554	-4.22347	2.31241	-8.43452	3.27641e-09	1.39047e-08	11.1104
nas-39	WBGene00003555	0.719986	3.6751	2.93961	0.00647787	0.0105113	-3.49462
nca-2	WBGene00003558	-1.16419	2.14746	-5.00982	2.62465e-05	6.19802e-05	1.98491
ncl-1	WBGene00003559	0.0762382	8.08413	0.296102	0.76938	0.802743	-7.80774
ncr-1	WBGene00003561	0.144762	5.58079	0.654477	0.518087	0.571964	-7.56444
ncr-2	WBGene00003562	7.51727	1.43514	17.7664	6.87988e-17	1.27649e-15	27.8641
ncs-1	WBGene00003563	-0.591584	0.135207	-1.20209	0.239289	0.28853	-5.97232
ncs-2	WBGene00003564	-0.807697	8.23408	-5.44591	7.92773e-06	2.02059e-05	2.63446
ncs-3	WBGene00003565	-0.269369	2.62234	-1.11832	0.272832	0.324722	-6.71006
ncx-1	WBGene00003566	-1.43319	5.08258	-8.75938	1.49735e-09	6.6992e-09	11.4007
ncx-2	WBGene00003567	-2.71901	5.55966	-15.799	1.42056e-15	1.8426e-14	25.4937
ncx-3	WBGene00003568	-1.43875	2.66543	-4.04928	0.000362286	0.000717034	-0.508586
ncx-4	WBGene00003569	-1.07053	2.16622	-4.3856	0.000145391	0.00030484	0.397952
ncx-6	WBGene00003571	1.6494	3.59983	5.24064	1.39207e-05	3.42153e-05	2.6129
ncx-7	WBGene00003572	2.72962	4.86057	7.21868	7.20424e-08	2.48947e-07	7.79896
ncx-9	WBGene00003574	2.48132	-0.465728	2.64327	0.0132356	0.0203454	-3.24124
ndc-80	WBGene00003576	1.96246	3.42936	12.9652	1.97764e-13	1.71012e-12	20.4831
ndg-4	WBGene00003577	1.89734	6.71938	10.5604	2.50513e-11	1.50056e-10	15.5267
ndx-1	WBGene00003578	-3.31999	2.93896	-10.3473	3.97765e-11	2.30236e-10	15.468
ndx-2	WBGene00003579	2.08541	3.5553	14.3374	1.65044e-14	1.74175e-13	23.073
ndx-3	WBGene00003580	0.194798	3.639	1.06699	0.294991	0.347759	-7.01007
ndx-4	WBGene00003581	0.161275	4.74325	0.800722	0.429962	0.484879	-7.35014
dcap-2	WBGene00003582	0.481531	4.96797	2.7083	0.0113455	0.0176298	-4.39461
ndx-6	WBGene00003583	-0.563516	3.7634	-2.8442	0.00818065	0.0130415	-3.79326
ndx-7	WBGene00003584	-0.110502	4.04133	-0.777278	0.443442	0.498034	-7.3185
ndx-8	WBGene00003585	1.39663	2.1618	4.53533	9.65558e-05	0.000209148	0.926676
ndx-9	WBGene00003586	0.381581	4.89078	2.3181	0.0278828	0.0404795	-5.1914
ned-8	WBGene00003587	0.211294	5.29936	1.39045	0.175227	0.217555	-6.81703
nex-1	WBGene00003588	1.74293	8.48836	12.6933	3.30913e-13	2.77244e-12	19.8904
nex-2	WBGene00003589	1.14617	6.71794	10.5802	2.40065e-11	1.44403e-10	15.5113
nex-3	WBGene00003590	-0.632511	4.85942	-2.27592	0.0306714	0.0441817	-5.21961
nex-4	WBGene00003591	-0.900272	0.692307	-2.30324	0.0288172	0.0417256	-4.32874
nfi-1	WBGene00003592	0.081535	5.05691	0.557396	0.581638	0.632146	-7.62735
nfm-1	WBGene00003593	-0.130735	5.30434	-0.641627	0.526277	0.579481	-7.55192
nft-1	WBGene00003594	0.203961	5.36861	1.46733	0.153309	0.192928	-6.75
ngp-1	WBGene00003596	-0.563107	6.39831	-5.21845	1.4795e-05	3.62394e-05	2.00292
nhl-1	WBGene00003597	-2.02031	4.39306	-9.65932	1.83988e-10	9.4634e-10	13.638
nhl-2	WBGene00003598	-0.63885	5.73435	-3.13923	0.00393874	0.00661697	-3.45235
nhl-3	WBGene00003599	-1.05008	3.46181	-5.1446	1.81224e-05	4.37439e-05	2.33371
nhr-1	WBGene00003600	-0.655042	5.91608	-3.85345	0.000612987	0.00117303	-1.64653
nhr-3	WBGene00003602	-1.21998	4.97986	-7.16609	7.94032e-08	2.72338e-07	7.3778
nhr-4	WBGene00003603	-0.542723	4.18579	-2.62147	0.0139326	0.0213225	-4.33523
nhr-5	WBGene00003604	0.596063	3.80017	2.31219	0.0282509	0.0409804	-4.88129
nhr-6	WBGene00003605	-3.01348	1.20239	-5.33771	1.0665e-05	2.66867e-05	3.19617
nhr-7	WBGene00003606	1.35276	-0.0718062	2.02618	0.0522619	0.0723322	-4.59223
nhr-8	WBGene00003607	-0.243764	6.01348	-1.90871	0.0664851	0.0901635	-6.03786
nhr-10	WBGene00003609	0.189474	4.70423	1.08077	0.288922	0.341423	-7.10201
nhr-11	WBGene00003610	-0.286929	3.42689	-0.884689	0.383777	0.439323	-6.90644
nhr-12	WBGene00003611	-0.737833	2.36776	-2.21794	0.0347509	0.0495578	-4.76849
nhr-13	WBGene00003612	-1.00102	3.32594	-5.27926	1.25202e-05	3.10028e-05	2.64947
nhr-14	WBGene00003613	-0.282482	5.2226	-1.55051	0.132127	0.168531	-6.50784
nhr-15	WBGene00003614	1.18882	0.745018	3.51606	0.0014958	0.00268589	-1.76544
nhr-16	WBGene00003615	0.328793	2.48854	0.770947	0.447126	0.501782	-6.82883
nhr-17	WBGene00003616	-0.709478	3.16609	-3.19598	0.00341208	0.00578534	-2.74094
nhr-18	WBGene00003617	-0.204588	3.41799	-0.761073	0.452907	0.507626	-6.89342
nhr-19	WBGene00003618	-0.375895	3.07321	-1.35992	0.184587	0.228243	-6.35796
nhr-20	WBGene00003619	-0.0948391	3.86989	-0.525407	0.603391	0.652805	-7.38436
nhr-21	WBGene00003620	-1.23249	3.06298	-2.98359	0.00581134	0.00951637	-3.23142
nhr-22	WBGene00003621	-0.510025	4.13032	-3.16519	0.0036889	0.00621775	-3.10073
nhr-23	WBGene00003622	0.977252	4.23968	4.40526	0.000137793	0.000289932	-0.204511
nhr-25	WBGene00003623	-4.70375	2.07693	-11.025	9.32542e-12	5.99617e-11	16.9156
nhr-28	WBGene00003624	-0.180002	4.36045	-1.14159	0.263187	0.31437	-6.92673
nhr-31	WBGene00003625	-0.167478	6.10919	-1.62549	0.115141	0.148714	-6.53002
nhr-32	WBGene00003626	-0.638785	3.96751	-3.09418	0.00441138	0.00735128	-3.22576
nhr-34	WBGene00003627	-0.418849	4.73353	-2.81896	0.0086972	0.0138033	-4.06569
nhr-35	WBGene00003628	-0.462574	5.15379	-3.5062	0.0015348	0.00275073	-2.44849
nhr-40	WBGene00003630	-1.56335	4.23536	-9.98098	8.92261e-11	4.84244e-10	14.4191
nhr-42	WBGene00003632	-0.505493	3.34394	-1.74513	0.0918093	0.121021	-5.84877
nhr-43	WBGene00003633	-0.0886764	3.57157	-0.405182	0.688389	0.730853	-7.43066
nhr-44	WBGene00003634	-0.949006	2.21028	-3.25344	0.00294798	0.00505125	-2.42781
nhr-45	WBGene00003635	-0.852518	5.15829	-6.33271	7.14995e-07	2.12444e-06	5.16798
nhr-46	WBGene00003636	-0.70731	5.68413	-3.94482	0.000479913	0.00093327	-1.37477
nhr-47	WBGene00003637	0.389976	3.79177	1.85486	0.0740595	0.0995179	-5.86819
nhr-48	WBGene00003638	-0.16969	5.21929	-0.893405	0.379172	0.43468	-7.37263
nhr-49	WBGene00003639	-0.194937	6.41349	-1.35832	0.18509	0.228805	-6.91936
nhr-50	WBGene00003640	-0.694846	3.36526	-2.28728	0.0298523	0.0430845	-4.89302
nhr-53	WBGene00003643	2.12536	1.2923	4.08555	0.00032849	0.000654777	-0.100428
nhr-54	WBGene00003644	-0.104701	1.39663	-0.236577	0.814689	0.842928	-6.79081
nhr-55	WBGene00003645	0.236787	3.78693	1.06662	0.295156	0.347925	-6.77712
nhr-56	WBGene00003646	-0.701012	2.52186	-2.08378	0.0463216	0.0647133	-4.87958
nhr-57	WBGene00003647	0.51801	2.74124	1.26805	0.215109	0.262098	-6.31247
nhr-58	WBGene00003648	-0.308613	3.14151	-1.35531	0.186033	0.229832	-6.36401
nhr-59	WBGene00003649	-1.24746	1.65176	-3.04536	0.00498438	0.00824641	-2.68958
nhr-60	WBGene00003650	-1.12642	0.332578	-2.36646	0.0250294	0.0365564	-4.16313
nhr-61	WBGene00003651	-0.245028	3.78617	-1.1723	0.250848	0.301144	-6.80065
nhr-62	WBGene00003652	0.996196	3.76758	3.97046	0.00044796	0.000875787	-0.997213
nhr-63	WBGene00003653	-0.656064	2.24461	-2.1656	0.0389146	0.0550991	-4.85313
nhr-64	WBGene00003654	0.24349	4.06467	1.45369	0.15703	0.197123	-6.45866
nhr-65	WBGene00003655	0.0124173	3.62001	0.0560716	0.955679	0.964125	-7.49781
nhr-66	WBGene00003656	-0.723948	5.17315	-3.64083	0.00107802	0.00197804	-2.14988
nhr-68	WBGene00003658	-0.589966	6.5037	-4.38323	0.000146334	0.000306682	-0.276574
nhr-69	WBGene00003659	0.49428	5.46124	2.49152	0.0188428	0.028196	-4.83467
nhr-70	WBGene00003660	-1.17669	4.12826	-6.84003	1.8597e-07	5.99915e-07	6.74481
nhr-71	WBGene00003661	-0.815334	4.07206	-4.05926	0.000352664	0.000699347	-0.781146
nhr-74	WBGene00003664	1.32526	2.90062	3.41044	0.0019688	0.00346757	-2.15511
nhr-78	WBGene00003668	0.451263	2.46573	1.18757	0.244873	0.294789	-6.43791
nhr-79	WBGene00003669	-0.467133	3.9073	-2.30214	0.0288876	0.041819	-5.03521
nhr-80	WBGene00003670	0.106491	5.06873	0.817835	0.420282	0.475089	-7.37772
nhr-83	WBGene00003673	-0.815799	1.64691	-2.12528	0.0424211	0.0596731	-4.64266
nhr-84	WBGene00003674	-0.107082	3.18473	-0.500191	0.620806	0.669362	-7.27879
nhr-85	WBGene00003675	-2.1153	3.49507	-7.40057	4.33853e-08	1.55066e-07	8.2964
nhr-86	WBGene00003676	-0.0836263	4.49683	-0.61159	0.545689	0.598409	-7.44629
nhr-87	WBGene00003677	-2.18216	2.56024	-7.17576	7.74374e-08	2.66043e-07	7.95371
nhr-88	WBGene00003678	0.0134635	5.73814	0.0632324	0.950026	0.959145	-7.75841
nhr-90	WBGene00003680	-0.117384	4.0097	-0.618648	0.541095	0.593891	-7.33116
nhr-91	WBGene00003681	-3.2409	2.9202	-7.77798	1.66329e-08	6.29325e-08	9.37503
nhr-92	WBGene00003682	0.785989	2.60899	3.38156	0.0021215	0.00371588	-2.15804
nhr-93	WBGene00003683	2.31803	0.0931833	4.17418	0.000258425	0.000522786	0.342657
nhr-94	WBGene00003684	-1.09875	1.60347	-3.19651	0.00340753	0.0057783	-2.4673
nhr-95	WBGene00003685	-0.245004	3.89159	-1.61627	0.117127	0.15099	-6.18475
nhr-96	WBGene00003686	0.649083	3.44312	2.59732	0.0147441	0.0224657	-4.17121
nhr-97	WBGene00003687	-0.758909	7.37129	-6.25933	8.70559e-07	2.55842e-06	4.84809
nhr-98	WBGene00003688	-0.20883	2.43726	-0.605952	0.549375	0.601941	-6.80713
nhr-99	WBGene00003689	-1.48698	3.04408	-3.60705	0.00117833	0.00215076	-1.49244
nhr-100	WBGene00003690	-0.230835	4.36434	-0.866706	0.39339	0.448744	-7.21219
nhr-101	WBGene00003691	-0.579025	4.49534	-2.70671	0.0113884	0.017687	-4.25018
nhr-102	WBGene00003692	-0.181984	2.44863	-0.698018	0.49086	0.544984	-6.85005
nhr-103	WBGene00003693	-0.0923645	2.90425	-0.326548	0.746411	0.782671	-7.02248
nhr-104	WBGene00003694	-0.14298	4.48803	-0.627526	0.535344	0.588421	-7.44997
nhr-105	WBGene00003695	-0.0456943	3.81003	-0.221883	0.825997	0.853144	-7.50834
nhr-106	WBGene00003696	0.539127	3.21532	2.44841	0.0207963	0.0308763	-4.23927
nhr-107	WBGene00003697	-0.0279093	3.69485	-0.0839949	0.933652	0.945648	-7.45959
nhr-108	WBGene00003698	-0.250489	2.00513	-0.738136	0.466507	0.521231	-6.57794
nhr-109	WBGene00003699	-0.567811	3.67471	-2.11014	0.0438093	0.0614985	-5.21437
nhr-110	WBGene00003700	0.400516	3.58502	1.0298	0.311824	0.36534	-6.75299
nhr-112	WBGene00003702	-1.94359	2.00431	-4.07136	0.000341326	0.000677995	-0.162128
nhr-113	WBGene00003703	-3.20115	0.448896	-5.37746	9.56349e-06	2.40613e-05	3.37858
nhr-114	WBGene00003704	-0.882226	5.8535	-5.20915	1.51777e-05	3.70941e-05	1.99315
nhr-115	WBGene00003705	-1.59839	2.72908	-4.91595	3.39721e-05	7.88538e-05	1.72787
nhr-116	WBGene00003706	-1.15664	2.47863	-2.97138	0.0059896	0.00978358	-3.10384
nhr-117	WBGene00003707	0.216503	2.88688	0.830402	0.41326	0.468116	-6.9099
nhr-119	WBGene00003709	-0.268422	4.69894	-1.19765	0.240986	0.290404	-6.91537
nhr-120	WBGene00003710	-0.2144	3.04323	-0.820899	0.418563	0.473334	-6.91927
nhr-121	WBGene00003711	0.889661	3.71678	3.85141	0.000616327	0.00117926	-1.13719
nhr-122	WBGene00003712	-0.194399	3.35601	-0.862897	0.395445	0.450728	-6.89361
nhr-123	WBGene00003713	-1.96721	1.84694	-6.39915	5.98531e-07	1.79824e-06	6.02058
nhr-125	WBGene00003715	0.151434	2.12091	0.457464	0.650829	0.696574	-6.80653
nhr-126	WBGene00003716	-0.366586	3.32464	-1.85512	0.074021	0.0994755	-5.65848
nhr-128	WBGene00003718	0.185806	2.21276	0.642592	0.525659	0.578924	-6.79234
nhr-129	WBGene00003719	-1.45567	1.29709	-3.00756	0.00547609	0.00901186	-2.66595
nhr-130	WBGene00003720	-0.20955	4.49147	-1.1083	0.277058	0.329039	-6.97857
nhr-131	WBGene00003721	-0.152022	3.77195	-0.684285	0.499359	0.553269	-7.12516
nhr-132	WBGene00003722	-0.536798	3.26747	-2.56421	0.0159282	0.0241231	-4.41629
[truncated: 12,269 more rows]

## Sheet: Glp1 D1 vs L4
external_gene_name	Row.names	logFC	AveExpr	t	P.Value	adj.P.Val	B
aap-1	WBGene00000001	-0.102739	4.12981	-0.811322	0.42395	0.48888	-7.32235
aat-1	WBGene00000002	0.513088	5.24366	4.45939	0.00011885	0.000282389	-0.131845
aat-2	WBGene00000003	-1.29846	4.33151	-6.29821	7.84289e-07	2.69126e-06	5.04769
aat-3	WBGene00000004	-0.355661	3.71616	-1.90013	0.0676449	0.0968451	-5.86869
aat-4	WBGene00000005	0.147313	4.97172	1.12563	0.269774	0.33349	-7.2538
aat-5	WBGene00000006	-0.661507	3.23832	-3.79188	0.000722406	0.00149511	-1.55022
aat-6	WBGene00000007	-0.952882	4.83775	-8.49506	2.82859e-09	1.55523e-08	10.7167
aat-7	WBGene00000008	-0.578951	1.23046	-1.66968	0.106006	0.145623	-5.62182
aat-8	WBGene00000009	-1.0106	0.83725	-3.1969	0.00340416	0.00625828	-2.48477
aat-9	WBGene00000010	-0.454913	3.95195	-3.28255	0.00273664	0.00511613	-2.88242
abf-2	WBGene00000013	5.81748	2.95694	9.63843	2.96684e-10	2.02929e-09	13.5443
abf-5	WBGene00000016	6.21804	0.899572	11.3107	5.1453e-12	5.56581e-11	17.4074
abf-6	WBGene00000017	4.03854	0.420579	8.64017	1.99259e-09	1.13358e-08	11.6593
abl-1	WBGene00000018	-0.0221557	4.88692	-0.168486	0.867399	0.893062	-7.84018
abt-1	WBGene00000019	1.81702	0.327891	3.94547	0.000479076	0.00102558	-0.273849
abt-2	WBGene00000020	0.238409	5.80152	1.15326	0.2587	0.321079	-7.20581
abt-3	WBGene00000021	-0.823277	-0.87205	-1.30229	0.203314	0.260379	-5.6039
abt-4	WBGene00000022	-0.0407612	7.1049	-0.256045	0.799768	0.837344	-7.90847
abt-5	WBGene00000023	-0.694248	-1.36729	-1.28528	0.20911	0.266796	-5.62798
ace-1	WBGene00000035	0.986899	3.62935	7.42539	4.0712e-08	1.75439e-07	8.16011
ace-2	WBGene00000036	-0.267444	4.73464	-2.10836	0.0439747	0.0654733	-5.71135
ace-3	WBGene00000037	1.30718	0.235748	4.20688	0.000236489	0.000533728	0.305513
acn-1	WBGene00000039	-4.72765	4.26743	-21.0123	8.23588e-19	1.17509e-16	32.9919
aco-1	WBGene00000040	-0.615431	7.91	-3.85013	0.000618444	0.00129497	-1.75909
aco-2	WBGene00000041	0.187772	9.45196	1.50876	0.142441	0.189975	-6.75511
acr-2	WBGene00000042	-0.807359	0.707241	-2.22886	0.0339339	0.0516558	-4.51839
acr-5	WBGene00000044	-1.95198	0.208264	-4.44591	0.000123311	0.000292017	0.861969
acr-7	WBGene00000046	-0.145804	0.586865	-0.338862	0.737215	0.781702	-6.72732
acr-8	WBGene00000047	-1.58898	1.05221	-5.28029	1.2485e-05	3.48059e-05	2.80031
acr-11	WBGene00000050	-0.0491131	0.996022	-0.148073	0.883335	0.904963	-6.89817
acr-12	WBGene00000051	-0.629686	1.96909	-2.65008	0.0130248	0.0214817	-3.92191
acr-15	WBGene00000054	-0.507665	2.44516	-2.43361	0.0215086	0.0340113	-4.51209
acr-16	WBGene00000055	-0.277586	2.96585	-1.60785	0.118964	0.161655	-6.25123
acr-18	WBGene00000057	1.05359	1.26318	3.13986	0.00393257	0.00714139	-2.54339
acr-19	WBGene00000058	-0.404172	0.134788	-0.826821	0.415254	0.480288	-6.39636
acr-20	WBGene00000059	-1.3108	0.0216469	-3.10855	0.00425501	0.00767806	-2.43652
acr-21	WBGene00000060	-1.74779	-0.118209	-3.81144	0.000685709	0.00142453	-0.833234
acr-23	WBGene00000062	-2.53194	-0.00734442	-5.93287	2.1013e-06	6.67141e-06	4.84574
act-1	WBGene00000063	-1.36707	7.61337	-9.93679	9.84762e-11	7.61267e-10	14.0223
act-2	WBGene00000064	-0.165109	7.92253	-0.960311	0.345029	0.4112	-7.46375
act-3	WBGene00000065	-1.12729	8.34535	-6.75322	2.33727e-07	8.82226e-07	6.13376
act-4	WBGene00000066	-0.4372	10.5363	-2.71706	0.011111	0.0185612	-4.43961
act-5	WBGene00000067	-1.0332	9.81354	-8.77788	1.43266e-09	8.38782e-09	11.3373
acy-1	WBGene00000068	-0.8675	4.42346	-7.28357	5.86087e-08	2.45733e-07	7.6467
acy-2	WBGene00000069	1.1462	0.791039	3.25478	0.00293792	0.00546094	-2.1883
acy-3	WBGene00000070	-0.891646	5.09896	-8.35222	4.00412e-09	2.12427e-08	10.2902
acy-4	WBGene00000071	2.08552	4.28551	12.9745	1.94331e-13	3.19805e-12	20.5362
add-1	WBGene00000072	0.224866	4.91358	1.87111	0.0716993	0.102096	-6.16933
add-2	WBGene00000073	0.669118	4.84844	4.47907	0.000112624	0.00026849	-0.027451
adm-2	WBGene00000074	-0.590337	4.60592	-3.96713	0.000451987	0.000972985	-1.29858
adm-4	WBGene00000075	-0.536948	3.9954	-4.36132	0.000155344	0.000361928	-0.22109
adr-1	WBGene00000079	-0.366576	4.9474	-2.60424	0.014507	0.023726	-4.66412
adr-2	WBGene00000080	-0.58941	4.1908	-5.15211	1.77525e-05	4.82646e-05	2.00051
ads-1	WBGene00000081	0.189902	8.41333	2.54988	0.0164676	0.0266304	-4.88822
adt-1	WBGene00000082	-3.55995	2.97667	-8.53073	5.44857e-09	2.80246e-08	10.4126
adt-2	WBGene00000083	0.815126	6.61794	7.55539	2.92149e-08	1.29533e-07	8.20118
aex-1	WBGene00000084	0.692531	4.32294	5.70909	3.86158e-06	1.17004e-05	3.40348
aex-2	WBGene00000085	0.796808	0.734525	2.18136	0.0376165	0.056789	-4.57293
aex-3	WBGene00000086	0.168472	4.32081	0.891267	0.380299	0.445676	-7.31883
aex-5	WBGene00000088	-0.00971094	5.54634	-0.118948	0.906156	0.922975	-7.92219
aex-6	WBGene00000089	0.108867	3.80475	0.921111	0.364776	0.43024	-7.2084
age-1	WBGene00000090	-0.586285	4.0953	-3.38743	0.00208955	0.00399273	-2.59977
ags-3	WBGene00000092	0.501381	4.76503	3.64284	0.00107233	0.00214887	-2.19779
agt-1	WBGene00000093	-0.580043	2.75816	-2.6776	0.0122039	0.0202119	-4.01917
agt-2	WBGene00000094	0.36012	2.32571	1.52851	0.137483	0.183946	-6.03229
aha-1	WBGene00000095	0.276122	4.27941	2.64852	0.0130729	0.0215585	-4.54137
ahr-1	WBGene00000096	-2.53309	0.289286	-5.99704	1.76596e-06	5.68763e-06	5.03815
aip-1	WBGene00000097	0.319917	4.44366	2.59394	0.014861	0.0242577	-4.61847
air-1	WBGene00000098	-2.73383	4.16657	-15.8562	1.2954e-15	4.5301e-14	25.7007
air-2	WBGene00000099	-4.78996	0.331064	-9.05392	7.45102e-10	4.63431e-09	12.6004
ajm-1	WBGene00000100	0.0254887	7.65442	0.170484	0.865842	0.891845	-7.91518
aka-1	WBGene00000101	0.0549761	6.27379	0.625127	0.536895	0.598703	-7.72878
akt-1	WBGene00000102	0.763705	6.31592	7.17364	7.7864e-08	3.20347e-07	7.20862
akt-2	WBGene00000103	1.02354	4.97732	9.501	2.64011e-10	1.82814e-09	13.0554
alg-1	WBGene00000105	-0.907305	7.00616	-4.68196	6.82754e-05	0.000168655	0.40836
alg-2	WBGene00000106	-0.938451	4.80392	-5.85165	2.61966e-06	8.18242e-06	3.77252
alh-1	WBGene00000107	0.524991	8.43447	5.63609	4.71265e-06	1.41119e-05	3.09599
alh-3	WBGene00000109	-0.356276	7.18036	-3.60155	0.00119551	0.00237538	-2.41686
alh-4	WBGene00000110	0.99104	7.81823	8.23036	5.39762e-09	2.78127e-08	9.92876
alh-5	WBGene00000111	-0.888622	3.79681	-5.39375	9.1458e-06	2.60724e-05	2.64934
alh-6	WBGene00000112	0.166117	6.76218	1.52413	0.138571	0.18528	-6.78821
alh-7	WBGene00000113	0.402798	6.46318	4.65553	6.9457e-05	0.000171455	0.375735
alh-8	WBGene00000114	0.43886	10.2778	3.25564	0.00293149	0.0054497	-3.20745
alh-9	WBGene00000115	2.95653	8.07383	17.5568	9.37005e-17	5.08334e-15	28.1566
alh-10	WBGene00000116	1.19565	4.72259	8.33071	4.22033e-09	2.22773e-08	10.2927
alh-11	WBGene00000117	1.6861	6.05723	13.7344	4.80424e-14	9.76452e-13	21.7997
alh-12	WBGene00000118	0.89542	7.85096	8.63961	1.99527e-09	1.13466e-08	10.953
aly-1	WBGene00000120	-0.467942	4.41956	-3.32561	0.0024505	0.0046285	-2.9828
aly-2	WBGene00000121	-1.54826	4.54925	-13.3656	9.39688e-14	1.70644e-12	21.2705
aly-3	WBGene00000122	-0.733903	6.22311	-7.47044	3.62814e-08	1.5768e-07	7.99636
ama-1	WBGene00000123	-0.618172	6.78849	-2.79287	0.0095357	0.0161394	-4.38872
amt-1	WBGene00000133	5.05902	3.04082	13.6407	5.6896e-14	1.12906e-12	21.8606
amt-3	WBGene00000135	-0.974664	1.3903	-2.98892	0.00573507	0.0101172	-2.93467
amt-4	WBGene00000136	-1.22684	6.36491	-11.6277	2.69033e-12	3.1541e-11	17.6787
amx-1	WBGene00000137	0.587707	3.71111	3.95752	0.00046382	0.000996205	-1.21808
amx-2	WBGene00000138	0.64371	4.15881	2.59514	0.0149708	0.0244229	-4.57656
amx-3	WBGene00000139	0.506205	4.09475	3.0909	0.00444774	0.00800056	-3.55337
anc-1	WBGene00000140	0.713718	7.29766	4.79662	4.71541e-05	0.000119058	0.763568
aos-1	WBGene00000142	-1.16123	4.55194	-7.34259	5.03486e-08	2.13484e-07	7.84079
apc-2	WBGene00000143	-0.222989	4.01596	-1.52675	0.13792	0.184497	-6.44118
apc-10	WBGene00000144	-0.0988974	-0.367124	-0.231162	0.818851	0.85411	-6.49285
apc-11	WBGene00000145	-0.325579	2.26515	-1.39401	0.17416	0.226746	-6.18097
ape-1	WBGene00000146	-0.124027	5.69712	-1.2895	0.207661	0.265184	-7.07426
aph-1	WBGene00000147	-0.446882	2.8303	-2.69039	0.011839	0.0196555	-4.04064
aph-2	WBGene00000148	0.319595	4.51745	2.70933	0.0113174	0.0188686	-4.41359
apl-1	WBGene00000149	0.381594	8.39063	2.76567	0.00989033	0.016702	-4.41931
apm-1	WBGene00000150	-0.248799	6.36237	-3.00245	0.00554588	0.00980528	-3.89112
apn-1	WBGene00000151	0.0853633	4.0478	0.424266	0.674579	0.72593	-7.5381
app-1	WBGene00000155	0.778703	7.52832	7.46232	3.70421e-08	1.60741e-07	7.96982
apr-1	WBGene00000156	-0.999292	4.5249	-7.27337	6.01714e-08	2.5162e-07	7.63757
aps-2	WBGene00000157	0.673243	4.24124	3.95237	0.000470269	0.00100945	-1.34649
apg-1	WBGene00000158	-0.135246	6.68773	-1.2187	0.233015	0.293231	-7.19272
aps-1	WBGene00000159	0.301936	5.14512	2.47133	0.0197355	0.031448	-4.99008
apb-1	WBGene00000160	-0.29561	6.21203	-2.07535	0.0471518	0.0696657	-5.85634
apa-2	WBGene00000161	0.0352726	5.95551	0.239898	0.812138	0.848286	-7.8975
apd-3	WBGene00000162	-0.15958	5.30891	-1.32014	0.197364	0.253579	-7.00703
apb-3	WBGene00000163	-0.384903	5.39991	-3.24258	0.00303078	0.00562257	-3.2751
apm-3	WBGene00000164	-0.389243	4.28954	-3.9769	0.000440279	0.000950506	-1.26271
aps-3	WBGene00000165	0.25884	5.58358	2.03372	0.0514476	0.0754889	-5.91261
apt-9	WBGene00000166	-1.21263	1.1028	-3.6139	0.00115729	0.00230425	-1.4255
apx-1	WBGene00000168	2.59429	2.14062	5.93363	2.097e-06	6.65924e-06	4.7654
aqp-1	WBGene00000169	2.117	5.67364	6.32252	1.45616e-06	4.75761e-06	4.41002
aqp-2	WBGene00000170	-1.4934	5.86473	-14.3986	1.48357e-14	3.53381e-13	23.0005
aqp-3	WBGene00000171	4.29123	-0.293264	8.13863	6.76677e-09	3.40438e-08	10.4634
aqp-4	WBGene00000172	-0.910048	5.48104	-9.26866	4.51193e-10	2.93821e-09	12.4816
aqp-6	WBGene00000174	-0.166328	1.00903	-0.410751	0.684347	0.734479	-6.81713
aqp-7	WBGene00000175	0.599266	7.59146	3.51484	0.00150055	0.00293004	-2.6376
aqp-8	WBGene00000176	0.430165	4.94714	1.89028	0.0692833	0.0989637	-6.04878
aqp-9	WBGene00000177	1.69719	3.51744	6.65068	3.21074e-07	1.18435e-06	6.08984
aqp-10	WBGene00000178	0.053137	6.41266	0.531376	0.599304	0.65862	-7.79792
aqp-11	WBGene00000179	0.370599	6.68497	4.23306	0.000220257	0.000500245	-0.768233
arc-1	WBGene00000180	0.284686	5.02512	2.21477	0.034991	0.0531571	-5.53004
ard-1	WBGene00000181	0.19464	7.33035	1.8243	0.0786796	0.111149	-6.30621
arf-1.2	WBGene00000182	-0.498698	8.46217	-4.3053	0.000180964	0.000417327	-0.545979
arf-3	WBGene00000183	-0.603149	8.53756	-4.98807	2.78633e-05	7.31604e-05	1.3119
arf-6	WBGene00000184	0.0697409	4.70953	0.529621	0.600504	0.659736	-7.63086
ark-1	WBGene00000186	-0.474874	4.90317	-2.90638	0.00702875	0.0121966	-3.95976
arl-1	WBGene00000187	-0.332887	5.20841	-2.55933	0.01611	0.0261119	-4.83038
arl-3	WBGene00000188	0.178167	1.46057	0.806285	0.4268	0.491572	-6.65737
arl-5	WBGene00000189	-0.561236	2.78346	-2.32834	0.0272553	0.0423094	-4.89056
arf-1.1	WBGene00000190	-0.313225	2.62756	-1.0918	0.284128	0.348666	-6.62789
arl-7	WBGene00000191	0.748363	1.94031	2.46588	0.0199831	0.0318035	-4.38831
arl-8	WBGene00000192	0.5445	6.08419	6.21116	9.90889e-07	3.33601e-06	4.64178
arr-1	WBGene00000195	-0.273405	3.85094	-1.58957	0.12304	0.166496	-6.42018
aars-1	WBGene00000196	-0.625832	4.03264	-4.84426	4.13702e-05	0.0001055	1.12501
aars-2	WBGene00000197	-1.26231	7.3425	-10.4642	3.08431e-11	2.69982e-10	15.1891
art-1	WBGene00000198	-0.268459	8.10559	-2.04595	0.050152	0.073732	-5.89441
arx-1	WBGene00000199	-0.112311	6.4488	-0.984151	0.333378	0.399919	-7.44689
arx-2	WBGene00000200	-0.085205	6.33494	-1.00312	0.3243	0.3912	-7.42537
arx-3	WBGene00000201	0.052538	6.23199	0.467868	0.643461	0.698646	-7.82185
exos-4.2	WBGene00000202	-1.12099	3.62422	-7.91744	1.17239e-08	5.61519e-08	9.49131
arx-5	WBGene00000203	0.119957	5.24166	1.38427	0.177093	0.230103	-6.92021
arx-6	WBGene00000204	-0.575395	5.2122	-6.27905	8.25659e-07	2.82235e-06	4.89037
arx-7	WBGene00000205	-0.619733	4.1033	-5.51253	6.60599e-06	1.93025e-05	2.94156
asb-1	WBGene00000206	-0.70407	5.28734	-6.21431	9.82534e-07	3.31101e-06	4.77568
asb-2	WBGene00000207	-0.202318	8.93326	-1.71125	0.097973	0.135677	-6.45402
trip-4	WBGene00000208	-0.232607	4.92813	-1.82555	0.0784845	0.110939	-6.15817
asg-1	WBGene00000209	0.234664	6.6556	1.31606	0.198782	0.255171	-7.07411
asg-2	WBGene00000210	-0.105619	7.48325	-0.782434	0.440456	0.504987	-7.6157
asm-1	WBGene00000211	1.5703	4.00488	9.60436	2.08481e-10	1.48138e-09	13.5028
asm-2	WBGene00000212	3.84921	4.21377	13.361	9.47788e-14	1.71395e-12	21.4107
asm-3	WBGene00000213	5.14188	4.90769	13.6608	1.74471e-13	2.91493e-12	20.8429
asp-1	WBGene00000214	0.0333181	11.9521	0.149918	0.88192	0.904033	-7.7948
asp-2	WBGene00000215	0.0159445	10.4405	0.131528	0.896288	0.915276	-7.84376
asp-3	WBGene00000216	0.813415	10.7043	3.9356	0.000504845	0.00107461	-1.47886
asp-4	WBGene00000217	2.27621	10.5607	18.1747	3.80212e-17	2.48847e-15	29.1105
asp-5	WBGene00000218	0.684106	10.6651	4.40757	0.000136927	0.000321857	-0.207112
asp-6	WBGene00000219	1.28642	11.4468	6.01721	1.84168e-06	5.9023e-06	4.13059
atf-2	WBGene00000220	-2.27651	2.13821	-6.18213	1.10416e-06	3.68519e-06	5.17125
atf-5	WBGene00000221	0.0159243	7.52642	0.109403	0.913655	0.929021	-7.92643
atf-6	WBGene00000222	-0.592883	4.08819	-4.42406	0.000130896	0.0003088	-0.0294218
atf-7	WBGene00000223	0.365866	7.36915	4.12476	0.000295445	0.000655992	-1.05281
atgp-1	WBGene00000224	0.09779	6.58297	0.896135	0.377738	0.443184	-7.53385
atgp-2	WBGene00000225	-0.340769	5.4302	-2.11217	0.0436213	0.0650422	-5.76508
atl-1	WBGene00000226	-0.459563	5.33026	-4.00072	0.000412939	0.00089429	-1.28922
atm-1	WBGene00000227	0.60532	4.44071	2.93986	0.0064738	0.0113266	-3.75719
atn-1	WBGene00000228	-0.185084	7.8777	-1.68752	0.102493	0.141264	-6.51949
atp-2	WBGene00000229	-0.55125	10.6918	-3.5769	0.0012755	0.00252166	-2.38855
atp-3	WBGene00000230	-0.378728	9.14472	-3.04387	0.00500288	0.00891483	-3.74979
atx-2	WBGene00000231	0.0938574	7.77285	0.551113	0.58588	0.646457	-7.78027
avr-14	WBGene00000232	-0.742842	2.75489	-3.56472	0.00131692	0.00259707	-2.02176
avr-15	WBGene00000233	3.07422	3.60954	13.6392	5.70575e-14	1.13069e-12	21.9438
baf-1	WBGene00000235	-0.579016	6.21344	-4.00625	0.000406842	0.000882457	-1.3607
bag-1	WBGene00000236	-0.05795	4.6062	-0.377901	0.708323	0.75626	-7.69809
bam-2	WBGene00000237	0.677512	5.62898	4.56399	8.92679e-05	0.000216024	0.162134
bar-1	WBGene00000238	-0.57698	5.12912	-3.87413	0.00058002	0.00122123	-1.62662
bas-1	WBGene00000239	1.06503	5.80505	10.8994	1.21495e-11	1.18814e-10	16.1449
pah-1	WBGene00000240	-0.0667694	7.28269	-0.798046	0.431488	0.496169	-7.60981
bbs-8	WBGene00000244	-0.244942	0.570598	-0.792896	0.434434	0.499154	-6.54112
bca-1	WBGene00000245	0.0690244	4.93061	0.491675	0.62674	0.683716	-7.73441
bcc-1	WBGene00000246	0.557372	3.66864	2.93728	0.00651508	0.0113904	-3.74149
bec-1	WBGene00000247	0.636385	4.89795	4.02622	0.000385528	0.000839548	-1.22757
ben-1	WBGene00000248	-1.46991	5.5033	-10.7133	1.80443e-11	1.67724e-10	15.83
bir-1	WBGene00000249	-0.505367	3.31855	-2.70943	0.0113149	0.0188686	-3.9907
bir-2	WBGene00000250	-1.9594	-0.998034	-3.45323	0.00176192	0.0034073	-1.48066
bli-1	WBGene00000251	-6.74452	2.37235	-12.1208	3.72763e-12	4.19778e-11	17.8767
bli-2	WBGene00000252	-11.1063	0.655354	-13.3041	4.86126e-13	7.09208e-12	19.6615
bli-3	WBGene00000253	0.800701	5.38683	6.21583	9.7853e-07	3.29907e-06	4.6846
bli-4	WBGene00000254	0.443537	7.72288	4.32055	0.000173602	0.00040119	-0.525273
bli-5	WBGene00000255	-0.658822	1.80955	-2.07967	0.0467252	0.0691213	-5.06582
bli-6	WBGene00000256	-7.57188	2.27481	-15.9025	6.64168e-15	1.85447e-13	24.1343
bmk-1	WBGene00000257	-3.59637	2.29818	-8.82452	1.28193e-09	7.61791e-09	12.087
bpl-1	WBGene00000259	0.0354447	4.62015	0.26173	0.795425	0.833697	-7.75644
bra-1	WBGene00000262	-0.113263	2.29844	-0.38142	0.705739	0.754325	-7.11595
F23H11.5	WBGene00000263	-0.105677	8.11406	-0.803062	0.42863	0.493431	-7.59085
brc-1	WBGene00000264	-0.869654	1.19135	-1.73797	0.0930845	0.129523	-5.24718
brd-1	WBGene00000265	-4.63693	0.561871	-9.70957	1.64173e-10	1.20124e-09	14.0696
bre-1	WBGene00000266	-0.560988	6.64264	-5.22542	1.45146e-05	3.99642e-05	1.94034
bre-2	WBGene00000267	1.40277	3.18675	7.26587	6.13464e-08	2.56298e-07	7.84161
bre-3	WBGene00000268	0.734682	6.11445	6.55391	3.96204e-07	1.43369e-06	5.58982
bre-4	WBGene00000269	0.498191	4.01729	3.64818	0.00105733	0.00212149	-1.98156
bre-5	WBGene00000270	0.201144	2.84215	1.08086	0.288882	0.35383	-6.71576
brf-1	WBGene00000271	-0.516155	4.14163	-5.66208	4.38992e-06	1.32282e-05	3.40532
bro-1	WBGene00000272	-4.17246	-0.947941	-7.71359	1.9564e-08	8.95823e-08	9.44119
brp-1	WBGene00000273	2.78314	9.78966	27.3132	6.90694e-22	4.47946e-19	40.0784
btf-1	WBGene00000274	-0.380604	4.9216	-2.84547	0.00815544	0.0139892	-4.11834
bub-1	WBGene00000275	-5.09487	2.71651	-10.161	5.98604e-11	4.91138e-10	15.0887
byn-1	WBGene00000276	-1.61425	6.00448	-17.1188	1.80509e-16	8.67574e-15	27.5147
cab-1	WBGene00000277	0.45381	7.77513	3.18783	0.00348339	0.00639241	-3.44536
cah-1	WBGene00000279	-0.317503	0.905126	-0.822378	0.417735	0.482689	-6.58406
cah-2	WBGene00000280	-0.0786601	0.905722	-0.205001	0.839038	0.87109	-6.80691
cah-3	WBGene00000281	-0.425617	6.88525	-4.20525	0.000237533	0.000535828	-0.839844
cah-4	WBGene00000282	1.04946	7.69665	7.04291	1.09359e-07	4.40028e-07	6.87221
cah-5	WBGene00000283	2.6445	5.22943	15.7967	1.42584e-15	4.93782e-14	25.4645
cah-6	WBGene00000284	-0.578365	2.07043	-2.10435	0.0443507	0.0659644	-5.06682
cal-1	WBGene00000285	1.05301	3.56853	4.25206	0.00021059	0.000480214	-0.395193
cal-2	WBGene00000286	-0.280445	3.75057	-1.25219	0.220748	0.279644	-6.85733
cal-3	WBGene00000287	5.20053	0.245667	9.39899	3.33759e-10	2.24838e-09	13.3802
cal-4	WBGene00000288	-0.402311	2.61063	-2.1023	0.0445436	0.0662305	-5.2665
cam-1	WBGene00000289	1.2905	5.25102	8.95357	9.43898e-10	5.7751e-09	11.755
cap-1	WBGene00000292	0.134011	6.41366	1.47317	0.151737	0.200834	-6.86028
cap-2	WBGene00000293	0.247892	7.08474	3.37918	0.00213457	0.00407385	-2.98274
cas-1	WBGene00000294	0.348098	7.23123	3.0721	0.00466224	0.00835583	-3.72797
cat-1	WBGene00000295	1.94734	0.167982	5.44925	7.85572e-06	2.26344e-05	3.60261
cat-4	WBGene00000298	3.17496	6.0013	17.4431	1.10934e-16	5.79108e-15	28.0025
cav-2	WBGene00000302	-0.0272996	2.94591	-0.151124	0.88095	0.903472	-7.51072
cbp-1	WBGene00000366	-0.207134	7.3181	-1.14406	0.262256	0.325238	-7.27922
cca-1	WBGene00000367	-0.0929245	4.53643	-0.548836	0.587421	0.647844	-7.64087
ccb-1	WBGene00000368	-0.912212	4.16973	-8.66782	1.86449e-09	1.06709e-08	11.161
ccf-1	WBGene00000369	-0.511292	5.69983	-3.71737	0.000880522	0.00179296	-2.08116
ccg-1	WBGene00000370	1.53032	7.77731	16.0645	9.27718e-16	3.41151e-14	25.8168
cox-5B	WBGene00000371	0.2608	8.64084	2.44364	0.0210233	0.0333142	-5.10262
cyp-14A5	WBGene00000373	1.81807	5.4408	11.5451	3.18197e-12	3.6702e-11	17.5984
cyp-31A1	WBGene00000374	-0.364908	4.59047	-2.69631	0.0116738	0.0194051	-4.47552
cyp-44A1	WBGene00000375	0.94875	4.60287	6.00925	1.70856e-06	5.5206e-06	4.20682
ccr-4	WBGene00000376	-0.739558	6.77671	-5.27168	1.27834e-05	3.55474e-05	2.06743
cct-1	WBGene00000377	-2.05259	7.01226	-15.7943	1.43134e-15	4.94489e-14	25.3797
cct-2	WBGene00000378	-1.74881	6.80589	-14.0232	2.86751e-14	6.27509e-13	22.3233
cct-4	WBGene00000379	-1.5774	7.43205	-13.9031	3.55008e-14	7.48192e-13	22.0994
cct-5	WBGene00000380	-1.70493	7.83843	-17.5866	8.96543e-17	4.8824e-15	28.1966
cct-6	WBGene00000381	-1.69954	7.03355	-15.9347	1.14179e-15	4.07277e-14	25.6055
cdc-6	WBGene00000382	-0.621601	4.0866	-4.86998	3.85473e-05	9.86531e-05	1.25441
cdc-14	WBGene00000383	0.237692	5.58781	2.1309	0.0419168	0.062671	-5.72599
cdc-25.1	WBGene00000386	-0.346681	3.81579	-1.80224	0.0821657	0.115615	-5.8046
cdc-25.2	WBGene00000387	-3.57511	1.14154	-9.42308	3.15745e-10	2.13915e-09	13.4592
cdc-25.4	WBGene00000389	0.0833849	-2.07377	0.182396	0.856572	0.884595	-6.40825
cdc-42	WBGene00000390	-0.0645415	7.34692	-0.704826	0.486677	0.549882	-7.68369
cdd-1	WBGene00000391	-1.41678	3.27539	-7.50767	3.29914e-08	1.44748e-07	8.39945
cdd-2	WBGene00000392	0.411665	4.77516	3.01071	0.0054334	0.00961834	-3.78537
cdf-1	WBGene00000393	0.0336176	5.46336	0.288669	0.774938	0.815399	-7.85357
cdh-3	WBGene00000395	-3.70639	2.89759	-10.9721	1.04232e-11	1.04217e-10	16.7822
cdh-4	WBGene00000396	-1.58308	4.79458	-8.6338	2.02335e-09	1.14697e-08	11.1253
cdh-7	WBGene00000399	-5.31711	1.52031	-11.3305	5.45668e-12	5.86706e-11	17.4494
cdh-9	WBGene00000401	-1.15205	1.37592	-2.84799	0.00810563	0.0139121	-3.33977
cdh-10	WBGene00000402	-4.58543	2.72583	-14.0246	2.86019e-14	6.27509e-13	22.6281
casy-1	WBGene00000403	0.107236	5.78099	0.849207	0.402891	0.468114	-7.54237
cdk-1	WBGene00000405	-4.04561	2.42324	-8.47423	2.9751e-09	1.62576e-08	11.2479
cdk-4	WBGene00000406	0.0964678	2.73324	0.470762	0.641418	0.697011	-7.34318
cdk-5	WBGene00000407	-0.126965	4.34916	-0.645197	0.523994	0.586013	-7.43404
cdk-7	WBGene00000408	0.0101852	3.97978	0.0580953	0.954081	0.962037	-7.59198
cdk-8	WBGene00000409	0.176573	4.57414	1.1535	0.25835	0.320757	-7.14885
cdk-9	WBGene00000410	0.187267	5.04845	1.43538	0.162136	0.212899	-6.77613
cdl-1	WBGene00000411	-2.56682	3.42474	-11.1149	7.72694e-12	8.00058e-11	17.05
cdr-1	WBGene00000412	2.50331	1.14306	7.63669	2.37651e-08	1.07202e-07	9.20646
cdt-1	WBGene00000413	-1.7309	2.41288	-6.7676	2.25036e-07	8.51358e-07	6.85863
cec-1	WBGene00000414	-0.505522	5.36717	-3.18312	0.00352518	0.00645748	-3.43905
ced-1	WBGene00000415	1.56944	6.63521	12.6123	3.86411e-13	5.76104e-12	19.6663
ced-2	WBGene00000416	0.140077	4.00204	1.24775	0.222346	0.281444	-6.81944
ced-3	WBGene00000417	-0.912163	1.67	-3.3716	0.00217677	0.00414883	-1.90599
ced-4	WBGene00000418	-0.257407	2.8107	-1.59284	0.122302	0.165608	-5.99626
ced-5	WBGene00000419	0.0139133	5.45667	0.120434	0.90499	0.922117	-7.87058
ced-6	WBGene00000420	0.795665	5.29958	6.53603	4.15499e-07	1.4975e-06	5.58666
ced-7	WBGene00000421	0.133641	7.08809	1.00886	0.321589	0.388422	-7.42508
ced-8	WBGene00000422	1.15835	0.534047	1.99869	0.0553259	0.0805499	-4.82701
ced-9	WBGene00000423	0.575787	3.25442	3.912	0.000524084	0.00111142	-1.21059
ced-10	WBGene00000424	-0.166363	5.81772	-1.53605	0.135628	0.181703	-6.74806
ced-11	WBGene00000425	-0.6499	2.48601	-2.95743	0.00619952	0.01088	-3.40598
ced-12	WBGene00000426	0.987782	4.75896	8.23178	5.37874e-09	2.77254e-08	10.0405
ceh-6	WBGene00000431	-2.03878	0.491766	-5.79446	3.06046e-06	9.44347e-06	4.41327
ceh-13	WBGene00000437	2.44825	2.5933	11.0922	8.10163e-12	8.36426e-11	17.0316
ceh-14	WBGene00000438	-0.755139	2.40644	-2.47518	0.0195626	0.0312074	-4.39926
ceh-18	WBGene00000441	0.14537	4.78752	1.29648	0.20528	0.262449	-7.00236
ceh-19	WBGene00000442	0.35869	1.43742	1.48408	0.148836	0.197434	-6.02682
ceh-20	WBGene00000443	-0.714465	4.85679	-7.20649	7.15163e-08	2.95767e-07	7.39842
ceh-21	WBGene00000444	-0.273714	2.47669	-1.15474	0.257853	0.320335	-6.51634
pros-1	WBGene00000448	-1.44235	1.87236	-5.17378	1.67265e-05	4.56667e-05	2.6469
ceh-32	WBGene00000453	3.06832	1.90329	9.38847	3.41954e-10	2.29738e-09	13.3659
ceh-37	WBGene00000458	4.0962	3.06851	12.6021	3.93981e-13	5.86777e-12	20.0326
ceh-38	WBGene00000459	-0.0818978	5.22024	-0.863261	0.395249	0.460435	-7.49193
ceh-39	WBGene00000460	-1.18813	1.06905	-3.17744	0.00357627	0.00654602	-2.39959
ceh-41	WBGene00000462	0.0129393	2.99576	0.0660448	0.947806	0.957011	-7.44873
ceh-43	WBGene00000463	-1.94347	0.406092	-5.83244	2.76008e-06	8.57782e-06	4.57939
ceh-44	WBGene00000464	0.323108	5.80125	2.08947	0.0457695	0.0678765	-5.81445
cpg-1	WBGene00000465	0.822946	-1.31498	1.32651	0.195274	0.251211	-5.57291
cel-1	WBGene00000466	-0.434142	4.82839	-3.90406	0.000535349	0.0011343	-1.50191
cep-1	WBGene00000467	-0.272768	1.86524	-0.982896	0.333985	0.400478	-6.32096
cey-1	WBGene00000472	0.0915707	8.91992	0.803014	0.428657	0.493431	-7.56177
cey-2	WBGene00000473	-0.644512	0.810895	-1.13727	0.26496	0.328335	-5.83494
cey-3	WBGene00000474	0.613861	0.522449	0.984615	0.333154	0.399695	-5.99988
cey-4	WBGene00000475	0.902073	9.236	7.96755	1.03457e-08	5.00892e-08	9.29422
cfi-1	WBGene00000476	-0.102789	1.39852	-0.364528	0.718173	0.765264	-6.91546
cft-1	WBGene00000477	0.615499	1.67917	2.04549	0.0502002	0.0737801	-5.02659
cfz-2	WBGene00000478	-1.33054	0.442142	-3.39512	0.00204841	0.00391884	-1.83299
cgh-1	WBGene00000479	-0.18377	6.19023	-1.20109	0.239669	0.300481	-7.17642
cgp-1	WBGene00000480	-0.099055	6.02868	-0.766346	0.449814	0.513888	-7.62972
cha-1	WBGene00000481	-0.524014	1.96351	-2.21108	0.0352727	0.0535338	-4.85372
chd-3	WBGene00000482	-0.284636	5.83626	-2.13632	0.0414344	0.0620147	-5.73602
che-3	WBGene00000485	-1.71313	2.54695	-6.91339	1.53402e-07	6.01137e-07	7.16256
che-11	WBGene00000490	-0.770731	1.47974	-2.6459	0.0131538	0.0216844	-3.67169
che-12	WBGene00000491	-0.728339	0.994313	-2.23649	0.0333738	0.0508845	-4.50711
che-13	WBGene00000492	1.06129	1.12235	2.61226	0.0142371	0.0233247	-3.7845
che-14	WBGene00000493	-4.37225	1.24627	-11.8188	1.83049e-12	2.23415e-11	18.5149
chs-1	WBGene00000496	2.77525	2.09641	8.54965	2.4785e-09	1.37707e-08	11.4396
chs-2	WBGene00000497	-1.76886	0.951118	-4.47962	0.000112455	0.000268133	0.959667
chk-1	WBGene00000498	-2.04488	2.47279	-6.3803	6.29477e-07	2.19862e-06	5.89938
chk-2	WBGene00000499	-1.96432	-0.222223	-3.16219	0.00371693	0.00678347	-2.23617
chn-1	WBGene00000500	0.841804	5.16521	4.85893	3.97358e-05	0.000101495	1.02073
cho-1	WBGene00000501	-0.284207	1.22489	-0.895201	0.378228	0.44365	-6.50265
chp-1	WBGene00000502	-1.25794	4.95474	-8.57381	2.33799e-09	1.30766e-08	10.9198
cht-1	WBGene00000503	-3.76248	0.210962	-2.82513	0.00936809	0.0158858	-3.07885
cic-1	WBGene00000506	-0.00964099	3.3174	-0.0654812	0.948251	0.957377	-7.49627
cit-1.1	WBGene00000507	-0.47984	4.13122	-3.216	0.00324295	0.00598582	-3.08985
cit-1.2	WBGene00000508	0.13089	5.23652	1.17246	0.250784	0.313024	-7.15477
cka-1	WBGene00000509	0.751703	5.58501	6.44143	5.34622e-07	1.88765e-06	5.30092
cka-2	WBGene00000510	-0.519805	3.14051	-4.22695	0.000223942	0.000507577	-0.429843
ckb-1	WBGene00000511	-0.129962	3.58593	-0.949477	0.350414	0.416486	-7.10741
ckb-2	WBGene00000512	-1.17614	4.86289	-9.05551	7.4233e-10	4.6211e-09	12.0726
ckb-4	WBGene00000514	-1.07584	4.04695	-6.44227	5.33414e-07	1.88385e-06	5.53888
ckc-1	WBGene00000515	0.123061	5.98799	1.15837	0.256394	0.318911	-7.26163
cki-1	WBGene00000516	-1.27856	3.00798	-7.32309	5.29378e-08	2.23665e-07	8.04591
cki-2	WBGene00000517	-0.198644	3.74849	-1.19214	0.243105	0.304372	-6.71654
ckk-1	WBGene00000518	-1.28994	3.03053	-8.10621	7.3316e-09	3.66528e-08	10.0601
cku-70	WBGene00000519	-0.184821	4.69487	-1.95544	0.0604664	0.0873743	-5.86807
cku-80	WBGene00000520	-0.497114	3.68973	-2.87031	0.00767672	0.0132284	-3.83176
clc-1	WBGene00000522	2.18519	7.03358	13.1957	1.28602e-13	2.23223e-12	20.7874
clc-2	WBGene00000523	-0.453519	1.64438	-1.78359	0.0852148	0.119529	-5.52429
clc-3	WBGene00000524	-0.398784	2.83212	-2.04271	0.050492	0.0741707	-5.44454
clc-5	WBGene00000526	1.01522	2.64763	4.84477	4.13122e-05	0.000105389	1.49744
cle-1	WBGene00000527	2.76408	6.36851	18.5065	2.36727e-17	1.69721e-15	29.577
clh-1	WBGene00000528	1.78016	6.44885	10.5647	2.48229e-11	2.22191e-10	15.4307
clh-2	WBGene00000529	-0.81314	1.87304	-3.75867	0.000789125	0.00161957	-1.233
clh-3	WBGene00000530	1.95278	4.92237	14.9645	5.63134e-15	1.60056e-13	24.1229
clh-4	WBGene00000531	0.0141167	2.13877	0.060187	0.95243	0.96076	-7.18322
clh-5	WBGene00000532	-0.144691	5.41563	-1.3006	0.203884	0.260992	-7.03643
clh-6	WBGene00000533	-0.00134935	4.88674	-0.0132441	0.989526	0.991472	-7.83292
cpi-2	WBGene00000534	1.72893	8.1963	15.3313	3.05141e-15	9.42372e-14	24.6094
cpi-1	WBGene00000535	4.07914	7.62543	22.6701	1.07826e-19	2.40448e-17	35.015
clk-1	WBGene00000536	-0.189608	4.45581	-1.43586	0.162	0.212739	-6.72845
clk-2	WBGene00000537	0.236154	3.49271	1.23129	0.228347	0.28817	-6.73362
cln-3.1	WBGene00000539	-0.591789	3.97627	-3.82042	0.000669486	0.00139245	-1.69329
cln-3.2	WBGene00000540	0.730357	3.80706	4.77146	5.05275e-05	0.000126879	0.985025
cln-3.3	WBGene00000541	-2.81082	3.38744	-16.8454	2.73727e-16	1.17992e-14	27.2392
clp-1	WBGene00000542	0.453285	7.79778	4.57281	8.71368e-05	0.00021144	0.167371
clp-2	WBGene00000543	-0.55932	4.53534	-4.34215	0.000163681	0.000379863	-0.227734
clp-3	WBGene00000544	-1.55711	-0.920938	-2.29761	0.0291785	0.044988	-4.02193
clp-4	WBGene00000545	1.80392	6.68166	17.2185	1.55297e-16	7.69366e-15	27.6362
clp-6	WBGene00000546	-2.62566	-0.824133	-5.13189	1.87662e-05	5.07498e-05	2.84386
clp-7	WBGene00000547	0.600333	6.35419	5.15138	1.7788e-05	4.83426e-05	1.73743
clr-1	WBGene00000548	-0.222882	6.07692	-1.51689	0.140383	0.187528	-6.77687
cls-2	WBGene00000549	-0.48412	5.21036	-3.5585	0.00133856	0.00263684	-2.40389
clu-1	WBGene00000550	-1.77031	6.61218	-10.2329	5.1094e-11	4.27631e-10	14.6887
clx-1	WBGene00000551	5.72493	-0.350494	9.34718	3.76151e-10	2.49392e-09	13.2478
cmd-1	WBGene00000552	-0.302621	8.81914	-2.74329	0.0104358	0.0175359	-4.45821
cmk-1	WBGene00000553	-1.69519	2.35137	-7.77605	1.67138e-08	7.77039e-08	9.39792
cnb-1	WBGene00000554	0.123601	6.13474	1.31215	0.200011	0.256631	-7.07125
cnc-2	WBGene00000556	3.73502	1.06382	3.38742	0.00246298	0.00464962	-2.00736
cnc-3	WBGene00000557	0.831562	4.2942	3.34634	0.00240115	0.00454371	-2.90759
cnc-4	WBGene00000558	1.08147	2.94287	1.85518	0.0758535	0.107518	-5.70906
cnc-6	WBGene00000560	2.72133	-1.69908	2.90053	0.00731122	0.0126628	-2.7677
cng-1	WBGene00000562	2.68519	3.32098	7.8342	1.4441e-08	6.79789e-08	9.49679
cnk-1	WBGene00000564	-0.39004	4.85408	-2.74975	0.0102755	0.0172808	-4.31597
cnt-1	WBGene00000565	0.349356	5.56945	3.27722	0.00277416	0.00518018	-3.19438
cnt-2	WBGene00000566	0.509799	5.64629	4.61124	7.8427e-05	0.000192135	0.285115
cnx-1	WBGene00000567	-0.852004	7.19293	-8.44761	3.17378e-09	1.72443e-08	10.4621
cof-2	WBGene00000583	0.0731889	1.78193	0.348278	0.730208	0.775425	-7.12364
cog-1	WBGene00000584	-0.400854	1.32475	-1.16031	0.255616	0.318026	-6.21798
cogc-2	WBGene00000585	-0.679942	4.88533	-6.19833	1.02569e-06	3.44262e-06	4.75087
coh-1	WBGene00000591	-0.453484	3.95209	-2.45885	0.0203066	0.0322645	-4.83999
coh-3	WBGene00000592	2.35539	-0.444849	3.78053	0.000744557	0.00153716	-0.680594
col-2	WBGene00000593	-1.77871	0.677899	-2.20384	0.0369109	0.0558182	-4.5778
col-3	WBGene00000594	-4.42485	0.842263	-9.38211	3.48362e-10	2.33354e-09	13.353
col-7	WBGene00000596	-2.93	-0.375882	-2.23102	0.0356029	0.0539946	-4.43563
col-8	WBGene00000597	9.81306	6.99993	14.1145	7.14142e-13	9.95056e-12	19.5662
col-10	WBGene00000599	-5.40288	4.13929	-30.1544	4.58908e-23	7.27522e-20	42.6294
col-12	WBGene00000601	-3.37611	3.62246	-11.9593	3.99323e-12	4.4669e-11	17.4947
col-13	WBGene00000602	-5.00737	3.39424	-16.4478	5.06563e-16	2.02455e-14	26.6321
col-14	WBGene00000603	-8.98265	2.46685	-20.9752	8.63285e-19	1.21049e-16	32.2808
col-17	WBGene00000606	-8.94047	1.80445	-19.6143	5.12312e-18	5.00662e-16	30.4854
col-19	WBGene00000608	6.54434	6.7715	10.0381	1.02674e-09	6.23119e-09	11.9508
col-20	WBGene00000609	7.27043	6.71593	10.1242	8.77538e-10	5.40385e-09	12.1199
col-33	WBGene00000610	-5.95427	-2.00728	-8.78887	1.71442e-09	9.87938e-09	11.8119
col-34	WBGene00000611	-3.67884	4.88205	-15.3272	5.399e-15	1.54573e-13	24.1762
col-36	WBGene00000613	-0.788225	1.72457	-1.54645	0.135084	0.18106	-6.34982
col-37	WBGene00000614	-4.02289	-0.927265	-4.74458	6.67664e-05	0.000165242	1.52235
col-38	WBGene00000615	-9.66917	3.07033	-19.0266	1.98203e-17	1.4884e-15	29.3947
col-39	WBGene00000616	-4.35088	3.98131	-21.7503	3.27528e-19	5.63032e-17	33.9345
col-40	WBGene00000617	-1.16202	0.842661	-1.72808	0.0960194	0.133295	-5.52897
col-41	WBGene00000618	-7.19167	1.17677	-7.9097	2.94644e-08	1.30558e-07	9.08839
col-43	WBGene00000620	-0.15871	3.9149	-0.533283	0.598276	0.657794	-7.51162
col-45	WBGene00000622	-0.497309	0.959369	-0.862411	0.395708	0.460858	-6.3378
col-46	WBGene00000623	-4.20374	-0.388537	-6.33706	8.4168e-07	2.8723e-06	5.74531
col-47	WBGene00000624	-2.77738	-1.42777	-5.94296	2.04457e-06	6.50868e-06	4.89773
col-48	WBGene00000625	-7.59848	3.04882	-26.9133	1.03297e-21	6.14103e-19	38.5362
col-49	WBGene00000626	-10.5935	0.751266	-13.9395	1.3274e-13	2.28736e-12	20.9293
col-50	WBGene00000627	-0.0195513	0.939599	-0.0347619	0.972516	0.977655	-6.81126
col-53	WBGene00000630	-0.902736	-0.0275748	-2.23543	0.0334512	0.0509972	-4.34803
col-54	WBGene00000631	-7.61304	-1.05209	-13.5274	6.98999e-14	1.3405e-12	21.4536
col-58	WBGene00000634	-7.07622	-0.195346	-13.0721	1.61877e-13	2.71406e-12	20.7099
col-60	WBGene00000636	-6.73573	0.535582	-8.33812	1.2762e-08	6.07567e-08	9.87252
col-61	WBGene00000637	-4.49273	-1.0875	-6.90311	1.75262e-07	6.78785e-07	7.30674
col-62	WBGene00000638	-0.891862	-0.130363	-0.701988	0.489614	0.552763	-6.49527
col-63	WBGene00000639	-11.4716	0.439818	-16.4767	1.61051e-15	5.52373e-14	25.0021
col-64	WBGene00000640	-2.85206	-0.0624191	-5.92664	2.13712e-06	6.77309e-06	4.7927
col-65	WBGene00000641	-9.26703	0.983109	-9.95912	3.559e-10	2.37845e-09	13.3977
col-68	WBGene00000644	-1.31567	1.45385	-4.6344	7.3602e-05	0.000181123	0.973281
col-69	WBGene00000645	-1.91289	-0.268513	-3.94895	0.00047462	0.00101766	-0.394733
col-71	WBGene00000647	-7.85326	3.82273	-16.5496	3.45756e-15	1.05637e-13	24.7966
col-73	WBGene00000649	-10.3211	3.11253	-24.18	1.89508e-20	6.14523e-18	35.6976
col-76	WBGene00000652	1.4552	5.6564	9.4781	2.78245e-10	1.91787e-09	12.9615
col-77	WBGene00000653	-9.09107	3.10019	-18.9835	1.96097e-17	1.48101e-15	29.5017
col-79	WBGene00000655	-9.39473	-0.0348882	-16.6756	3.555e-16	1.48747e-14	26.3372
col-80	WBGene00000656	4.82795	8.46918	16.3598	6.76972e-15	1.88653e-13	23.9762
col-81	WBGene00000657	0.0459729	3.70973	0.0661862	0.947822	0.957011	-7.92302
col-84	WBGene00000659	-2.69277	0.450767	-3.52516	0.00159697	0.00310514	-1.61661
col-85	WBGene00000660	-0.520037	-1.4653	-0.687303	0.497592	0.560572	-6.31516
col-88	WBGene00000663	-8.07599	-0.589646	-8.18261	1.92729e-08	8.83628e-08	9.51738
col-89	WBGene00000664	-7.01843	0.482923	-7.66217	5.06433e-08	2.14606e-07	8.55999
col-90	WBGene00000665	-5.49434	3.20242	-14.0237	2.86492e-14	6.27509e-13	22.61
col-91	WBGene00000666	-8.80162	0.477533	-10.2442	1.58475e-10	1.16793e-09	14.1649
col-92	WBGene00000667	-3.75959	3.197	-10.4583	8.34375e-11	6.59549e-10	14.5633
col-93	WBGene00000668	2.65661	8.4665	16.6227	3.85838e-16	1.59569e-14	26.7438
col-94	WBGene00000669	0.558322	4.77283	3.10218	0.00434744	0.00783198	-3.66448
col-95	WBGene00000670	13.2516	5.82381	31.6019	1.26282e-23	3.20243e-20	40.6425
col-96	WBGene00000671	3.3704	3.9887	11.1324	8.20795e-12	8.46178e-11	16.9191
col-97	WBGene00000672	-9.43463	1.74909	-17.6284	1.4511e-16	7.29027e-15	27.4729
col-98	WBGene00000673	2.46907	9.04334	10.5741	4.77767e-11	4.04317e-10	14.8505
col-99	WBGene00000674	-2.921	2.84955	-14.4664	1.31892e-14	3.21132e-13	23.3878
col-101	WBGene00000675	9.04773	8.63187	54.9116	2.6242e-30	3.74421e-26	57.9163
col-102	WBGene00000676	-4.16657	-0.713689	-4.308	0.000223334	0.000506281	0.367572
col-103	WBGene00000677	2.52492	9.13312	12.0451	1.76566e-12	2.1643e-11	18.1853
col-104	WBGene00000678	-8.41617	2.32161	-27.3712	6.51762e-22	4.42826e-19	38.6934
col-106	WBGene00000680	5.52699	8.53367	14.0965	5.63489e-13	8.04547e-12	19.5412
col-107	WBGene00000681	-6.53422	4.92479	-21.153	1.91883e-18	2.20789e-16	32.1952
col-109	WBGene00000683	-10.6012	0.591338	-20.754	1.14496e-18	1.50809e-16	31.5053
col-110	WBGene00000684	-6.70999	1.1266	-10.3802	1.00902e-10	7.77358e-10	14.627
col-111	WBGene00000685	-4.86902	3.37705	-11.6982	3.09651e-12	3.58612e-11	18.0083
col-113	WBGene00000687	-5.63075	2.77663	-14.0661	3.84902e-14	8.02892e-13	22.3521
col-114	WBGene00000688	-3.60835	-1.40413	-5.3139	1.13848e-05	3.19635e-05	3.29223
col-115	WBGene00000689	-6.30368	0.115443	-9.0564	1.33132e-09	7.86552e-09	12.0879
col-116	WBGene00000690	5.79813	0.890486	10.9135	1.17922e-11	1.15636e-10	16.6381
col-117	WBGene00000691	-6.11438	-0.329558	-12.3202	6.79505e-13	9.53312e-12	19.3662
col-118	WBGene00000692	-2.26449	5.90207	-10.3526	6.39771e-11	5.21019e-10	14.5157
col-119	WBGene00000693	9.22465	7.2024	11.4377	8.89122e-11	6.95885e-10	14.6067
col-120	WBGene00000694	-7.55714	0.85984	-10.6705	5.62657e-11	4.65391e-10	15.1977
col-122	WBGene00000696	4.82143	9.28423	13.1858	1.73839e-12	2.13271e-11	18.3726
col-123	WBGene00000697	-2.05852	1.76031	-4.51142	0.000103086	0.000247364	0.904831
col-124	WBGene00000698	5.01286	8.59077	9.78461	1.44451e-09	8.44683e-09	11.5418
col-125	WBGene00000699	-8.66455	3.81317	-23.9333	2.50062e-20	7.48975e-18	35.9022
col-128	WBGene00000702	-3.34351	1.05591	-6.23196	1.06368e-06	3.5634e-06	5.42122
col-129	WBGene00000703	-0.130022	4.82235	-0.236092	0.815526	0.851389	-7.91304
col-130	WBGene00000704	-8.88213	1.78313	-15.0535	9.53452e-15	2.49612e-13	23.5234
col-131	WBGene00000705	-8.8371	-0.141867	-14.329	2.35927e-14	5.31787e-13	22.5065
col-133	WBGene00000707	-7.77355	2.64179	-11.4985	1.31661e-11	1.27445e-10	16.6377
col-135	WBGene00000708	9.31009	1.65572	12.387	1.54291e-12	1.92518e-11	18.5648
col-137	WBGene00000710	-4.85619	-1.82219	-5.89018	3.15797e-06	9.7024e-06	4.50985
col-138	WBGene00000711	-8.26757	3.53035	-17.591	4.00252e-16	1.64576e-14	26.8551
col-139	WBGene00000712	2.04193	4.67939	3.62922	0.00146705	0.00286895	-2.53331
col-140	WBGene00000713	6.07235	8.18486	10.6187	3.62297e-10	2.41554e-09	12.9866
col-141	WBGene00000714	0.0143964	0.0550188	0.0410276	0.967562	0.973704	-6.80724
col-142	WBGene00000715	3.27594	6.13201	15.0778	9.65591e-15	2.51866e-13	23.4975
col-143	WBGene00000716	9.57856	7.48089	20.3969	4.10692e-17	2.60871e-15	29.1911
col-144	WBGene00000717	-4.97367	4.01069	-22.0184	2.35907e-19	4.45402e-17	34.244
col-145	WBGene00000718	-9.49583	0.70014	-17.1734	1.66208e-16	8.09373e-15	27.0331
col-146	WBGene00000719	-6.85392	1.78693	-15.1087	4.41971e-15	1.3056e-13	24.3102
col-147	WBGene00000720	-6.15343	3.67995	-17.1157	7.30728e-16	2.77288e-14	26.3166
col-149	WBGene00000722	-4.20796	3.40135	-10.9068	5.04994e-11	4.23838e-10	15.0733
col-150	WBGene00000723	-0.610419	3.15061	-3.79874	0.00070932	0.00146973	-1.58199
col-153	WBGene00000726	-2.53223	3.87597	-10.773	1.58868e-11	1.49816e-10	16.1138
col-154	WBGene00000727	-7.53309	2.06905	-13.1134	2.76901e-13	4.31785e-12	20.3458
col-155	WBGene00000728	0.258357	5.61016	1.19424	0.242811	0.304098	-7.21503
col-156	WBGene00000729	-6.90524	0.157471	-13.2362	1.19308e-13	2.09899e-12	21.0097
col-157	WBGene00000730	-7.66775	1.35387	-12.8913	3.72899e-13	5.57707e-12	20.0146
col-158	WBGene00000731	2.72186	5.42757	7.04045	2.75074e-07	1.02635e-06	6.17865
col-159	WBGene00000732	-2.22539	5.87877	-10.5098	4.37476e-11	3.72651e-10	14.8832
col-160	WBGene00000733	1.85467	8.68828	11.8207	1.82337e-12	2.22738e-11	18.1211
col-161	WBGene00000734	-9.58943	1.55644	-13.0515	6.45593e-13	9.0752e-12	19.4834
col-162	WBGene00000735	-9.57475	1.54215	-13.4173	2.5522e-13	4.0416e-12	20.3335
col-163	WBGene00000736	-1.36704	-2.60895	-2.31002	0.0283872	0.0438675	-4.00836
col-164	WBGene00000737	-2.37712	-1.66877	-3.7251	0.000862662	0.00175961	-0.846338
col-166	WBGene00000739	-3.11279	6.65753	-19.5375	5.68247e-18	5.44144e-16	31.0075
col-167	WBGene00000740	-8.99617	1.85241	-22.6808	1.06474e-19	2.40448e-17	33.8063
col-168	WBGene00000741	-7.7704	1.20227	-19.1251	9.97626e-18	8.27566e-16	29.8096
col-169	WBGene00000742	-9.07811	1.83498	-21.4931	4.50215e-19	7.12246e-17	32.4422
col-170	WBGene00000743	-9.5799	-0.42971	-31.5283	1.34669e-23	3.20243e-20	40.074
col-172	WBGene00000745	-6.92143	1.11422	-12.3722	9.44345e-13	1.25572e-11	19.1477
col-173	WBGene00000746	-7.25193	0.870223	-11.6077	4.33477e-12	4.78704e-11	17.6322
col-174	WBGene00000747	-5.8034	-0.938296	-9.10948	8.27239e-10	5.11176e-09	12.5301
col-175	WBGene00000748	-9.21254	1.892	-14.5696	4.0674e-14	8.42289e-13	22.2091
col-176	WBGene00000749	-4.79127	2.73517	-10.119	1.66381e-10	1.21491e-09	14.0329
col-178	WBGene00000751	6.28839	7.7191	11.6078	5.7884e-11	4.76841e-10	14.8656
col-179	WBGene00000752	6.32314	5.14788	13.0223	1.64213e-12	2.03561e-11	18.6455
col-180	WBGene00000753	-5.92664	3.41578	-18.8937	1.37445e-17	1.07751e-15	30.0917
col-181	WBGene00000754	5.62589	8.8267	12.7081	6.22763e-12	6.59657e-11	17.1058
col-182	WBGene00000755	-8.2685	-0.538302	-15.3861	2.7871e-15	8.75911e-14	24.4481
col-183	WBGene00000756	4.4486	1.06618	8.34147	4.19397e-09	2.21464e-08	10.925
col-184	WBGene00000757	4.83008	8.73651	13.8308	5.94322e-13	8.42921e-12	19.4524
col-186	WBGene00000759	-1.8886	1.38513	-5.143	1.82021e-05	4.9374e-05	2.53297
coq-1	WBGene00000761	1.12903	6.57264	10.7985	1.50476e-11	1.43324e-10	15.9166
coq-2	WBGene00000762	0.730646	4.40197	6.22077	9.65606e-07	3.26012e-06	4.83803
coq-3	WBGene00000763	0.0935575	4.17464	0.7132	0.48156	0.544877	-7.45716
coq-4	WBGene00000764	0.810365	3.62568	5.15581	1.75726e-05	4.7821e-05	2.10087
coq-5	WBGene00000765	-0.405861	4.92439	-2.70127	0.0115368	0.0192029	-4.5044
coq-6	WBGene00000766	-0.0719777	4.77877	-0.599002	0.553935	0.615829	-7.64162
coq-8	WBGene00000767	-0.775151	5.51924	-6.31949	7.40779e-07	2.55733e-06	4.97786
cor-1	WBGene00000768	-0.827209	4.8853	-6.368	6.50533e-07	2.26773e-06	5.10744
cpb-1	WBGene00000770	-0.823277	-1.34307	-1.63218	0.113717	0.15528	-5.1512
cpb-2	WBGene00000771	-0.638129	-1.41584	-1.24674	0.222709	0.281853	-5.66766
cpb-3	WBGene00000772	-3.50699	-0.115873	-6.82657	1.92672e-07	7.40782e-07	7.23223
cpf-1	WBGene00000773	-1.32392	3.65322	-9.16963	5.68202e-10	3.61118e-09	12.6105
cpf-2	WBGene00000774	-0.269644	4.28826	-1.60478	0.119642	0.162437	-6.39084
cpin-1	WBGene00000775	0.256124	4.14837	1.16642	0.253326	0.315636	-7.08182
cpl-1	WBGene00000776	1.36558	10.8209	9.4951	2.67607e-10	1.85081e-09	13.0569
cpn-1	WBGene00000777	0.976643	6.21914	7.99332	9.70232e-09	4.73436e-08	9.34239
cpn-2	WBGene00000778	-2.70034	2.64042	-15.0247	5.08862e-15	1.47271e-13	24.342
cpn-3	WBGene00000779	-0.154935	8.90808	-1.47148	0.152191	0.20136	-6.80728
cpn-4	WBGene00000780	3.58881	4.20271	12.405	5.76195e-13	8.20098e-12	19.5944
cpr-1	WBGene00000781	2.11975	8.84346	6.27004	1.7122e-06	5.53082e-06	4.22118
cpr-3	WBGene00000783	1.61445	5.98966	10.236	5.07483e-11	4.25427e-10	14.7055
cpr-4	WBGene00000784	0.237743	8.89103	0.953805	0.348909	0.415154	-7.43654
cpr-5	WBGene00000785	-1.21067	6.64657	-3.47186	0.00197609	0.00378911	-2.84865
cpr-6	WBGene00000786	2.10643	10.944	16.7722	3.06285e-16	1.30841e-14	26.999
cps-6	WBGene00000787	-1.43857	5.54805	-10.9784	1.02862e-11	1.0292e-10	16.3848
cpz-1	WBGene00000788	0.0808206	9.66577	0.625676	0.536539	0.598354	-7.67331
cpz-2	WBGene00000789	-0.0354337	8.73369	-0.344991	0.732651	0.777556	-7.83741
crb-1	WBGene00000792	0.0528711	2.91349	0.402299	0.690486	0.739962	-7.38005
crh-1	WBGene00000793	0.514394	5.38578	5.00257	2.67753e-05	7.06285e-05	1.37299
crn-1	WBGene00000794	-1.44436	3.83972	-9.42496	3.14385e-10	2.13298e-09	13.1659
crn-2	WBGene00000795	-0.793163	3.78917	-6.53993	4.11211e-07	1.48385e-06	5.90735
crn-3	WBGene00000796	-0.986272	4.91632	-9.19947	5.29989e-10	3.38794e-09	12.4464
crn-4	WBGene00000797	1.3035	1.85019	6.43719	5.40708e-07	1.90584e-06	5.98783
crn-5	WBGene00000798	-0.840208	2.9517	-3.62006	0.00113865	0.00226999	-1.85229
crn-6	WBGene00000799	7.58804	2.39942	14.6284	9.97623e-15	2.5647e-13	23.401
cars-1	WBGene00000800	-0.372358	6.69274	-3.38219	0.00211802	0.00404311	-2.97209
cars-2	WBGene00000801	-1.00317	2.27242	-4.44858	0.000122414	0.000290086	0.55451
crt-1	WBGene00000802	-1.68401	11.0907	-13.5569	6.62456e-14	1.27729e-12	21.5275
csb-1	WBGene00000803	0.532013	3.08633	4.00509	0.000408106	0.000884932	-0.887908
csc-1	WBGene00000804	-2.97683	1.59215	-7.55735	2.90702e-08	1.28972e-07	9.02294
csk-1	WBGene00000812	-0.094667	5.15274	-0.976146	0.33726	0.403524	-7.37078
csn-1	WBGene00000813	-0.106714	4.92506	-0.931864	0.359287	0.425097	-7.39426
csn-2	WBGene00000814	0.494167	5.72234	2.626	0.0138569	0.0227455	-4.73004
csn-3	WBGene00000815	0.287161	5.02115	2.46886	0.0198475	0.0316053	-5.00051
csn-4	WBGene00000816	-0.29389	4.95367	-2.62303	0.0138815	0.0227814	-4.64629
csn-5	WBGene00000817	-0.0984359	4.76982	-0.916888	0.366947	0.432408	-7.36346
csn-6	WBGene00000818	-0.414025	4.71896	-3.69503	0.0009342	0.00189231	-2.01973
csp-2	WBGene00000820	-2.35426	0.10003	-4.73409	5.59887e-05	0.000139854	1.78169
csq-1	WBGene00000822	0.451617	8.21535	5.22742	1.44351e-05	3.97682e-05	1.9763
ctb-1	WBGene00000829	0.606933	11.2673	3.44488	0.00180053	0.00347442	-2.70835
ctl-1	WBGene00000830	1.30371	4.17495	7.24699	6.44097e-08	2.68013e-07	7.67416
ctl-2	WBGene00000831	0.855777	7.76881	7.08315	9.8482e-08	3.98509e-07	6.98057
ctn-1	WBGene00000832	-0.988673	4.82176	-9.07699	7.05805e-10	4.41105e-09	12.0866
cts-1	WBGene00000833	-0.708495	9.30336	-4.08007	0.000333393	0.000732387	-1.12632
cua-1	WBGene00000834	0.702822	6.1331	5.88521	2.39139e-06	7.51217e-06	3.757
cuc-1	WBGene00000835	-1.00461	5.5094	-4.6233	8.26162e-05	0.000201464	0.258124
cul-1	WBGene00000836	-0.0838873	6.0743	-0.770946	0.447126	0.511227	-7.60361
cul-2	WBGene00000837	0.0522383	6.58764	0.469527	0.642289	0.697692	-7.82443
cul-3	WBGene00000838	-0.137861	6.6034	-1.16411	0.254098	0.316414	-7.24284
cul-4	WBGene00000839	-0.446175	4.94554	-4.47086	0.000115181	0.000274404	0.016775
cul-5	WBGene00000840	-0.157625	4.76013	-1.10627	0.277922	0.342107	-7.20008
cul-6	WBGene00000841	0.499226	4.24676	1.95601	0.0610653	0.0881595	-5.95975
cup-2	WBGene00000843	-0.112082	6.42671	-1.2709	0.214109	0.272443	-7.12705
cup-4	WBGene00000845	0.493257	3.88274	2.05578	0.049315	0.0726212	-5.66335
cup-5	WBGene00000846	0.416594	4.75142	3.30721	0.00256905	0.00482878	-3.05148
cut-1	WBGene00000851	-5.52207	-1.42441	-6.05282	2.28671e-06	7.19602e-06	4.84582
cut-6	WBGene00000853	0.734871	2.74917	3.50038	0.00155829	0.00303494	-2.17678
cux-7	WBGene00000854	-0.290408	4.2573	-2.6529	0.0129385	0.0213467	-4.47495
cwn-1	WBGene00000857	-1.66005	4.17513	-9.60266	2.09293e-10	1.48567e-09	13.392
cwn-2	WBGene00000858	-0.393636	2.47722	-1.72592	0.0952621	0.132321	-5.97193
cya-1	WBGene00000863	-0.837868	3.12433	-4.77599	4.99026e-05	0.000125442	1.3837
cyb-1	WBGene00000865	-2.30126	3.39149	-8.22666	5.44689e-09	2.80246e-08	10.6103
cyb-2.1	WBGene00000866	-0.0640083	-2.3848	-0.126515	0.900218	0.918501	-6.41695
cyb-2.2	WBGene00000867	-0.191816	-1.66871	-0.303271	0.763901	0.80539	-6.38259
cyb-3	WBGene00000868	-1.38463	3.5206	-7.02745	1.13856e-07	4.564e-07	7.38655
cyc-1	WBGene00000869	-0.280935	8.78434	-2.85313	0.00800498	0.0137575	-4.20284
cyd-1	WBGene00000870	-5.10778	-0.412852	-7.60314	3.13709e-08	1.38364e-07	8.98812
cye-1	WBGene00000871	-1.34433	2.55321	-5.5209	6.45653e-06	1.88929e-05	3.47978
cyk-1	WBGene00000872	2.03025	5.88784	12.2174	8.30625e-13	1.13085e-11	18.9293
cyk-3	WBGene00000874	-0.210385	5.71096	-2.22904	0.0339209	0.0516414	-5.52597
cyk-4	WBGene00000875	-1.84001	3.95225	-8.63883	1.999e-09	1.13632e-08	11.4543
cyl-1	WBGene00000876	0.0165793	5.32437	0.174119	0.863011	0.889635	-7.85971
cyn-1	WBGene00000877	-2.25937	5.6814	-20.7467	1.15575e-18	1.50809e-16	32.6339
cyn-2	WBGene00000878	0.146384	2.62689	0.433337	0.668054	0.720087	-6.77371
cyn-3	WBGene00000879	-0.206855	7.86214	-1.53797	0.135159	0.181143	-6.74944
cyn-4	WBGene00000880	-0.224823	4.7458	-1.83991	0.0762886	0.108092	-6.1493
cyn-5	WBGene00000881	0.104724	9.51499	1.09217	0.283966	0.34855	-7.27647
cyn-6	WBGene00000882	-0.793923	5.68164	-4.41576	0.000135095	0.000317971	-0.26702
cyn-7	WBGene00000883	0.272407	9.77876	2.63339	0.0135474	0.0222766	-4.66885
cyn-8	WBGene00000884	-0.938277	3.86772	-6.60801	3.43188e-07	1.25909e-06	5.972
cyn-9	WBGene00000885	-0.643242	0.268123	-1.27262	0.213504	0.271771	-5.8097
cyn-10	WBGene00000886	-1.31689	2.12144	-4.74846	5.38227e-05	0.00013475	1.46696
cyn-11	WBGene00000887	-0.303214	3.39257	-2.30601	0.0286408	0.0442259	-4.99533
cyn-12	WBGene00000888	-1.49205	2.83885	-6.58063	3.69058e-07	1.34433e-06	6.24559
cyn-13	WBGene00000889	-0.240186	5.28717	-2.23903	0.0331896	0.0506307	-5.4844
sig-7	WBGene00000890	-0.32191	4.02892	-2.79106	0.00930392	0.0157895	-4.10119
cyn-15	WBGene00000891	-0.871153	4.65152	-6.55892	3.90967e-07	1.41582e-06	5.74182
cyn-16	WBGene00000892	-0.557573	4.41659	-3.94113	0.00048468	0.00103617	-1.37554
dab-1	WBGene00000894	-0.0623662	6.80261	-0.539166	0.593988	0.653937	-7.79265
dac-1	WBGene00000895	-0.989602	1.69986	-3.88358	0.000565523	0.00119239	-0.959437
dad-1	WBGene00000896	-0.0281887	6.36396	-0.253414	0.80178	0.838941	-7.90674
daf-1	WBGene00000897	0.373281	4.63991	2.89407	0.00724381	0.0125491	-4.00945
daf-2	WBGene00000898	0.568643	6.53229	3.59832	0.00120568	0.00239392	-2.42894
daf-3	WBGene00000899	0.344314	5.03498	3.22638	0.00315842	0.00583963	-3.27946
daf-4	WBGene00000900	-0.0173585	4.95066	-0.16328	0.871458	0.896141	-7.83842
daf-5	WBGene00000901	0.807286	5.30093	5.87688	2.44613e-06	7.674e-06	3.79351
daf-6	WBGene00000902	-4.3576	1.3535	-11.8535	1.70768e-12	2.10407e-11	18.5712
daf-7	WBGene00000903	4.21065	0.240282	7.45467	3.77732e-08	1.63564e-07	8.80547
daf-8	WBGene00000904	0.253173	4.71341	2.38003	0.0242784	0.0380371	-5.1602
daf-9	WBGene00000905	-1.31665	1.4424	-3.71829	0.000878376	0.0017891	-1.20563
daf-10	WBGene00000906	-3.11211	0.292436	-5.58201	5.46283e-06	1.61776e-05	3.89781
daf-12	WBGene00000908	0.327633	5.93801	2.09284	0.045444	0.0674709	-5.81634
daf-14	WBGene00000910	0.380835	4.10597	2.62539	0.0138049	0.022666	-4.55731
daf-15	WBGene00000911	-0.0632271	6.4159	-0.478188	0.636189	0.692225	-7.81973
daf-16	WBGene00000912	0.310813	7.61225	2.78526	0.00943487	0.0159802	-4.39339
daf-18	WBGene00000913	-0.366667	4.54013	-2.63777	0.0134083	0.0220734	-4.47284
daf-19	WBGene00000914	-0.502486	3.55519	-3.44359	0.00180659	0.00348471	-2.4362
hsp-90	WBGene00000915	-1.27224	10.2542	-11.8484	1.725e-12	2.12175e-11	18.1748
daf-25	WBGene00000917	-0.336085	4.13898	-2.54319	0.0167251	0.027007	-4.70387
daf-28	WBGene00000920	2.60624	0.309495	6.72718	2.50357e-07	9.40024e-07	6.94676
daf-31	WBGene00000923	-1.10889	5.34856	-10.1631	5.95845e-11	4.89436e-10	14.5905
dao-2	WBGene00000928	-3.76472	5.92368	-13.4858	3.20292e-13	4.88763e-12	20.039
dao-3	WBGene00000929	-0.418415	6.26668	-3.62509	0.00112368	0.00224264	-2.35886
dao-4	WBGene00000930	-9.19504	-1.12802	-19.1537	9.59196e-18	8.09811e-16	29.5311
dao-5	WBGene00000931	-1.66737	6.55453	-7.96039	1.33774e-08	6.35168e-08	9.05686
dao-6	WBGene00000932	-0.506235	-0.901058	-0.731423	0.470533	0.534264	-6.27353
dap-3	WBGene00000933	-1.84915	4.90709	-16.1632	7.92971e-16	2.96958e-14	26.0702
daz-1	WBGene00000935	-0.537963	-0.999437	-1.04896	0.303067	0.368862	-5.88464
dbl-1	WBGene00000936	-0.937262	3.56085	-6.95123	1.38935e-07	5.48664e-07	6.90794
dbr-1	WBGene00000937	-0.985835	3.82429	-7.35447	4.88339e-08	2.07802e-07	8.00126
dcp-66	WBGene00000938	-0.317868	5.81658	-3.18122	0.00354224	0.0064854	-3.43089
dcr-1	WBGene00000939	-1.12103	5.6046	-10.8122	1.46159e-11	1.39772e-10	16.0167
dcs-1	WBGene00000940	-1.02614	4.04451	-7.33393	5.1482e-08	2.1793e-07	7.90975
ddp-1	WBGene00000941	-1.11327	5.40705	-5.97813	1.87139e-06	5.9881e-06	4.05393
deb-1	WBGene00000942	-0.472432	7.07432	-3.39197	0.00206516	0.00394876	-2.94354
deg-1	WBGene00000950	0.539495	2.69511	2.77242	0.00973118	0.0164488	-3.91589
deg-3	WBGene00000951	-0.695308	2.19662	-2.80002	0.00910486	0.0154909	-3.6111
del-1	WBGene00000952	-1.00385	1.44086	-3.73309	0.00084457	0.00172591	-1.172
del-2	WBGene00000953	-2.20771	-0.803047	-6.22346	9.58637e-07	3.23889e-06	5.65403
des-2	WBGene00000955	-1.30172	2.82185	-6.68362	2.80904e-07	1.04564e-06	6.4329
dgk-1	WBGene00000958	-1.08116	3.89197	-7.95307	1.07261e-08	5.1782e-08	9.42976
dgk-2	WBGene00000959	-0.0772766	5.802	-0.885127	0.383545	0.449	-7.52529
dgn-1	WBGene00000961	0.364812	5.72737	2.21329	0.035104	0.0533174	-5.5712
dhc-1	WBGene00000962	-0.418634	8.18217	-2.32892	0.0272573	0.0423094	-5.36148
dhp-1	WBGene00000963	1.18903	4.68658	11.7747	1.99978e-12	2.41599e-11	18.1087
dhp-2	WBGene00000964	-0.961363	4.34232	-9.82201	1.27378e-10	9.58559e-10	13.8324
dhs-1	WBGene00000965	0.0761244	4.54139	0.544825	0.590141	0.650303	-7.63074
dhs-2	WBGene00000966	2.02971	5.24622	13.2795	1.10126e-13	1.94948e-12	20.9923
dhs-3	WBGene00000967	1.85608	8.26721	16.1978	7.50699e-16	2.83359e-14	26.0443
dhs-4	WBGene00000968	-2.62827	2.86022	-8.70571	1.70252e-09	9.81872e-09	11.7271
dhs-5	WBGene00000969	-1.53809	3.978	-7.18749	7.51203e-08	3.09953e-07	7.5635
dhs-6	WBGene00000970	0.219858	5.82197	2.30574	0.0286583	0.0442481	-5.418
dhs-7	WBGene00000971	1.11821	3.83021	7.29406	5.70455e-08	2.39743e-07	7.66053
dhs-8	WBGene00000972	-1.75744	-0.700843	-3.44654	0.00179279	0.00346042	-1.58511
dhs-9	WBGene00000973	0.808019	6.10239	8.87837	1.12793e-09	6.78181e-09	11.5125
dhs-11	WBGene00000974	1.97101	1.02301	3.86975	0.000586854	0.0012339	-0.527803
dhs-12	WBGene00000975	1.16018	5.77187	12.1387	9.69517e-13	1.28322e-11	18.7276
dhs-13	WBGene00000976	0.311252	6.51846	2.82742	0.00852079	0.0145738	-4.29914
dhs-14	WBGene00000977	1.77748	5.21355	9.85861	1.17322e-10	8.93253e-10	13.8664
dhs-16	WBGene00000979	-3.28513	0.14189	-5.39065	9.83506e-06	2.79035e-05	3.32968
dhs-17	WBGene00000980	0.778677	2.24827	3.95933	0.000461564	0.000992106	-0.766377
dhs-18	WBGene00000981	0.73125	5.7103	6.76926	2.2405e-07	8.47945e-07	6.15217
dhs-19	WBGene00000982	1.11448	5.33769	7.98137	9.99535e-09	4.85749e-08	9.35685
dhs-20	WBGene00000983	1.96197	5.40102	13.522	7.05828e-14	1.34997e-12	21.4253
dhs-21	WBGene00000984	1.37034	4.9264	7.51496	3.23844e-08	1.42426e-07	8.17996
dhs-22	WBGene00000985	1.40505	7.1906	9.19343	5.37511e-10	3.43295e-09	12.2738
dhs-23	WBGene00000986	1.36635	0.708235	4.97782	2.86595e-05	7.50437e-05	2.15088
dhs-24	WBGene00000987	-1.36075	4.93962	-10.7095	1.81911e-11	1.68868e-10	15.8393
dhs-25	WBGene00000988	0.86016	6.19202	5.27099	1.28078e-05	3.55879e-05	2.06155
dhs-26	WBGene00000989	10.6018	2.97468	17.382	2.12799e-16	9.82594e-15	26.866
dhs-27	WBGene00000990	-0.807443	3.67757	-3.65856	0.00102874	0.00206822	-1.94263
dhs-28	WBGene00000991	0.0432146	8.37205	0.525067	0.603625	0.662247	-7.76732
dhs-29	WBGene00000992	-0.531269	4.14981	-3.32442	0.00245801	0.00464085	-2.94867
dhs-30	WBGene00000993	0.723484	5.56327	6.5981	3.52331e-07	1.28833e-06	5.69892
dic-1	WBGene00000994	-0.831741	3.9681	-5.19346	1.58461e-05	4.33543e-05	2.14619
die-1	WBGene00000995	-1.73543	3.74304	-9.32949	3.91865e-10	2.58609e-09	12.8712
dif-1	WBGene00000996	-0.00710393	6.78545	-0.0646555	0.948903	0.957831	-7.93964
dig-1	WBGene00000998	-0.920794	6.02421	-5.78603	3.13142e-06	9.63536e-06	3.48526
dim-1	WBGene00001000	-1.64688	8.17523	-10.7074	1.82725e-11	1.69513e-10	15.7589
dis-3	WBGene00001001	-1.61487	4.94895	-14.0603	2.68487e-14	5.9484e-13	22.5165
div-1	WBGene00001002	-1.6167	3.34829	-7.90354	1.21383e-08	5.80004e-08	9.51434
dlc-1	WBGene00001005	-0.593105	7.22702	-4.63402	7.36786e-05	0.000181281	0.323054
dlg-1	WBGene00001006	-0.903044	5.82886	-6.47799	4.84945e-07	1.72377e-06	5.38084
dli-1	WBGene00001007	-0.515773	5.94414	-4.53825	9.57862e-05	0.000230897	0.0880321
dlk-1	WBGene00001008	0.0783725	7.01442	0.850079	0.402414	0.467636	-7.57191
dna-2	WBGene00001016	-3.153	2.21038	-9.3888	3.41691e-10	2.29738e-09	13.383
dnc-1	WBGene00001017	0.189906	6.59666	1.70405	0.0993249	0.137429	-6.51203
dnc-2	WBGene00001018	-0.308833	5.46963	-2.26424	0.0314061	0.048152	-5.44955
dnj-1	WBGene00001019	0.354356	6.02622	3.79239	0.000721412	0.00149329	-1.91057
dnj-2	WBGene00001020	-0.253561	5.18551	-2.13814	0.0412739	0.061794	-5.68472
dnj-3	WBGene00001021	-0.551835	2.31427	-2.69558	0.0116941	0.0194352	-3.92435
dnj-4	WBGene00001022	0.0429905	3.15476	0.231033	0.81895	0.854116	-7.45922
dnj-5	WBGene00001023	-1.08201	5.77012	-7.73142	1.87029e-08	8.58324e-08	8.71511
dnj-7	WBGene00001025	-0.359795	6.83329	-3.85817	0.000605305	0.00126946	-1.75891
dnj-8	WBGene00001026	-0.441106	5.06555	-4.70071	6.13607e-05	0.000152578	0.60412
dnj-9	WBGene00001027	-0.935458	4.92262	-9.80878	1.31228e-10	9.85455e-10	13.7969
dnj-10	WBGene00001028	-0.859277	5.26262	-6.31848	7.42796e-07	2.56243e-06	4.99298
dnj-11	WBGene00001029	-1.12987	6.13378	-13.98	3.09601e-14	6.69302e-13	22.2548
dnj-12	WBGene00001030	-0.974681	7.36864	-11.7866	1.95241e-12	2.36076e-11	18.004
dnj-13	WBGene00001031	-0.492413	6.60841	-4.02339	0.000388482	0.000845464	-1.32076
dnj-14	WBGene00001032	-0.164077	5.3269	-1.75986	0.0892342	0.124643	-6.36792
dnj-15	WBGene00001033	-0.367623	3.69427	-3.24976	0.00297576	0.00552408	-2.97511
dnj-16	WBGene00001034	0.230782	5.69454	1.59855	0.121023	0.164109	-6.65078
dnj-17	WBGene00001035	-1.2933	4.19292	-9.55986	2.30753e-10	1.62186e-09	13.3747
dnj-18	WBGene00001036	-0.656545	3.1365	-3.28817	0.00269753	0.00504963	-2.8007
dnj-19	WBGene00001037	-0.570669	7.54758	-5.64533	4.59528e-06	1.37946e-05	3.09274
dnj-20	WBGene00001038	0.0775834	8.89761	0.656722	0.516663	0.578721	-7.68147
dnj-21	WBGene00001039	-0.209342	3.65263	-1.27998	0.210943	0.26887	-6.85401
dnj-22	WBGene00001040	0.105276	3.67709	0.458386	0.650175	0.704863	-7.40192
dnj-23	WBGene00001041	-0.993079	3.90573	-6.92013	1.50719e-07	5.91112e-07	6.86794
dnj-24	WBGene00001042	-0.143696	5.62804	-1.12138	0.27155	0.335453	-7.27685
dnj-25	WBGene00001043	-0.476199	5.44725	-3.71182	0.000893568	0.00181668	-2.08392
dnj-27	WBGene00001045	-1.09523	4.83579	-8.02304	9.01098e-09	4.43493e-08	9.50773
dnj-28	WBGene00001046	-1.2749	3.48404	-6.19777	1.02723e-06	3.44698e-06	5.21683
dnj-29	WBGene00001047	-0.645434	7.50237	-6.65924	2.9962e-07	1.10981e-06	5.84687
dnj-30	WBGene00001048	-0.432937	4.3941	-2.71639	0.0111286	0.0185885	-4.38226
dog-1	WBGene00001049	-1.91666	3.46811	-8.86859	1.15442e-09	6.92361e-09	11.9768
dom-3	WBGene00001050	0.322936	2.92995	1.83113	0.0776249	0.109876	-5.68086
cks-1	WBGene00001051	-1.5492	3.74517	-7.79943	1.5759e-08	7.36247e-08	9.25737
dop-1	WBGene00001052	-0.513293	1.74365	-1.72749	0.0949767	0.13195	-5.6263
dop-2	WBGene00001053	2.1753	2.88528	9.61077	2.05462e-10	1.46284e-09	13.6974
dpf-1	WBGene00001054	-0.575234	2.946	-3.58899	0.00123561	0.00244755	-2.02822
dpf-2	WBGene00001055	1.44799	5.2601	10.4676	3.06165e-11	2.68162e-10	15.2666
dpf-3	WBGene00001056	0.242574	7.09883	2.60032	0.0146408	0.0239257	-4.80856
dpf-4	WBGene00001057	-0.863976	5.74268	-9.88456	1.10688e-10	8.46806e-10	13.9077
dpf-5	WBGene00001058	0.66032	6.98127	6.85319	1.79653e-07	6.94845e-07	6.35911
dpf-6	WBGene00001059	2.16464	2.68296	7.37385	4.64629e-08	1.98364e-07	8.4478
dpf-7	WBGene00001060	-0.341029	3.99618	-2.93265	0.00658963	0.0115081	-3.77447
dpl-1	WBGene00001061	-0.287346	3.8911	-1.51822	0.14005	0.187135	-6.41826
dpy-1	WBGene00001063	-2.0618	1.6323	-5.57327	5.59493e-06	1.65379e-05	3.7121
dpy-2	WBGene00001064	-5.30944	2.53323	-7.61725	5.54239e-08	2.33409e-07	8.3658
dpy-3	WBGene00001065	-8.8941	-0.145087	-12.155	2.14569e-12	2.57916e-11	18.2543
dpy-4	WBGene00001066	-9.46959	3.82011	-25.41	4.93869e-21	1.99618e-18	36.9631
dpy-5	WBGene00001067	-10.8228	3.08471	-21.6798	3.57252e-19	5.99679e-17	32.7242
dpy-6	WBGene00001068	-2.58407	3.98817	-9.89837	1.56673e-10	1.15765e-09	13.7634
dpy-7	WBGene00001069	-7.14432	1.06288	-9.65749	4.94091e-10	3.1827e-09	13.0757
dpy-8	WBGene00001070	-5.51863	2.62518	-9.55881	4.92309e-10	3.17266e-09	13.034
dpy-9	WBGene00001071	-3.98909	3.07831	-9.21717	1.0353e-09	6.26981e-09	12.1481
dpy-10	WBGene00001072	-8.65819	0.00739308	-9.77981	4.63701e-10	3.01005e-09	13.1347
dpy-11	WBGene00001073	-1.05035	7.52966	-8.18581	6.02315e-09	3.06266e-08	9.82088
dpy-13	WBGene00001074	-10.1725	3.26413	-21.9457	2.57775e-19	4.71529e-17	33.2544
dpy-17	WBGene00001076	-1.51877	1.22009	-3.80934	0.000689568	0.00143172	-0.867988
dpy-18	WBGene00001077	-2.18	6.13529	-17.2535	1.4732e-16	7.34954e-15	27.7042
dpy-19	WBGene00001078	-1.45953	2.34464	-9.46019	2.89924e-10	1.99164e-09	13.3763
dpy-20	WBGene00001079	-7.01814	-0.792903	-11.8734	1.68066e-12	2.07257e-11	18.4723
dpy-21	WBGene00001080	-0.350211	5.39196	-1.58394	0.124709	0.168562	-6.61977
dpy-22	WBGene00001081	0.227084	6.67992	1.0948	0.283194	0.347759	-7.33626
dpy-23	WBGene00001082	0.362058	5.73281	2.58599	0.0151396	0.0246674	-4.81613
dpy-26	WBGene00001085	-0.56144	5.47253	-6.03472	1.59481e-06	5.18448e-06	4.2512
dpy-27	WBGene00001086	-0.63613	5.66484	-4.80179	4.64889e-05	0.000117524	0.800738
dpy-28	WBGene00001087	-0.757691	4.36309	-4.82834	4.3219e-05	0.000109861	1.17176
dpy-30	WBGene00001088	-0.410796	5.8965	-4.23222	0.000220759	0.00050108	-0.744822
dre-1	WBGene00001089	-1.30011	6.15519	-15.9627	1.09162e-15	3.91337e-14	25.6505
drh-1	WBGene00001090	-0.0533115	5.2442	-0.526799	0.602437	0.661248	-7.69813
drh-2	WBGene00001091	0.0384131	6.85002	0.198078	0.844436	0.875103	-7.91856
dro-1	WBGene00001092	-1.05775	3.53595	-6.87368	1.70239e-07	6.60763e-07	6.83843
drp-1	WBGene00001093	-0.562468	6.00568	-5.28829	1.22138e-05	3.41163e-05	2.13941
dars-1	WBGene00001094	-0.806233	7.48224	-8.8213	1.29178e-09	7.66685e-09	11.3809
dars-2	WBGene00001095	-0.765689	3.97809	-5.08577	2.13021e-05	5.70991e-05	1.79778
dsc-4	WBGene00001099	-0.450884	7.68761	-3.16705	0.00367157	0.0067067	-3.4892
dsh-1	WBGene00001101	-0.655267	5.06666	-6.13628	1.21229e-06	4.01787e-06	4.50655
dsh-2	WBGene00001102	-0.506668	3.28142	-2.44434	0.0209897	0.0332646	-4.6251
dsl-3	WBGene00001105	0.937502	0.736054	1.74346	0.0921056	0.128299	-5.183
duo-1	WBGene00001110	-0.958152	1.96481	-3.05048	0.00492114	0.00877904	-2.70297
duo-3	WBGene00001112	-0.737064	3.96146	-5.20607	1.53067e-05	4.1967e-05	2.23095
dur-1	WBGene00001113	-2.33419	5.54874	-20.3808	1.85506e-18	2.15187e-16	32.1458
dyb-1	WBGene00001115	-1.20057	2.59253	-5.3778	9.55461e-06	2.71618e-05	2.97079
dyc-1	WBGene00001116	-1.25417	3.79801	-8.47855	2.94408e-09	1.6119e-08	10.7688
dyf-1	WBGene00001117	0.000974321	0.505968	0.00339265	0.997317	0.997852	-6.7563
dyf-2	WBGene00001118	-0.0264421	2.16866	-0.0988444	0.921958	0.935664	-7.10123
dyf-3	WBGene00001119	-0.538891	0.494218	-0.971866	0.339348	0.405466	-6.19801
dyf-6	WBGene00001122	1.02449	1.5112	3.90932	0.000527859	0.00111892	-0.699868
dyf-7	WBGene00001123	0.38457	0.68068	1.07744	0.290378	0.355327	-6.30134
dyf-11	WBGene00001127	-2.10252	-0.677809	-4.00226	0.000411233	0.000890902	-0.242921
dyn-1	WBGene00001130	0.109634	6.36929	0.708198	0.484613	0.547897	-7.68286
dys-1	WBGene00001131	-0.747016	6.52192	-4.55018	9.27075e-05	0.000223778	0.0923081
alp-1	WBGene00001132	-1.22559	7.50327	-11.0123	9.57752e-12	9.68476e-11	16.3901
eat-3	WBGene00001134	-0.305317	6.23045	-3.27687	0.00277665	0.00518415	-3.23082
eat-4	WBGene00001135	0.933158	2.44453	3.62777	0.00111577	0.00222811	-1.69341
eat-6	WBGene00001137	-0.301588	9.8092	-1.78321	0.0852777	0.119605	-6.31604
eat-16	WBGene00001145	-0.466694	4.98304	-5.27144	1.2792e-05	3.55645e-05	2.11918
eat-20	WBGene00001148	-0.422363	4.25897	-2.54686	0.0165833	0.0267992	-4.76101
bcat-1	WBGene00001149	-0.792404	8.27276	-7.33593	5.12171e-08	2.16973e-07	7.66486
ech-1.1	WBGene00001150	0.510598	3.62945	2.00483	0.054629	0.0796817	-5.5897
ech-2	WBGene00001151	-0.776415	4.22012	-6.08366	1.39723e-06	4.58081e-06	4.48458
ech-3	WBGene00001152	0.282406	4.50328	1.74217	0.0923356	0.128594	-6.33467
ech-4	WBGene00001153	0.213704	6.84665	2.18043	0.0376918	0.0568905	-5.6705
ech-5	WBGene00001154	-0.586293	5.58319	-6.27831	8.27304e-07	2.8273e-06	4.8371
ech-6	WBGene00001155	-1.00828	8.89438	-7.66522	2.21083e-08	1.00331e-07	8.54678
ech-7	WBGene00001156	0.396969	6.51327	3.84165	0.000632613	0.00132154	-1.80184
ech-8	WBGene00001157	-0.129784	5.37766	-0.787881	0.437314	0.501978	-7.59296
ech-9	WBGene00001158	5.27033	4.00071	12.1612	2.24297e-12	2.69156e-11	18.3332
eff-1	WBGene00001159	-2.09158	2.95189	-9.93606	9.86365e-11	7.61963e-10	14.4645
efk-1	WBGene00001160	0.716232	5.79048	7.32278	5.29794e-08	2.23775e-07	7.6423
efl-1	WBGene00001161	-0.999389	3.08148	-5.92094	2.17043e-06	6.86951e-06	4.41032
efl-2	WBGene00001162	0.220263	3.24468	1.1511	0.25932	0.321793	-6.79956
efn-2	WBGene00001163	-1.70633	3.53064	-9.17332	5.63334e-10	3.58184e-09	12.5616
efn-3	WBGene00001164	6.16962	1.18332	16.4567	4.99617e-16	2.0024e-14	26.1522
efn-4	WBGene00001165	0.709075	3.24657	4.45501	0.000120284	0.000285558	0.365515
eftu-2	WBGene00001166	-1.46511	6.01228	-14.6808	9.11834e-15	2.41925e-13	23.5112
eef-2	WBGene00001167	-0.516539	11.7657	-3.28807	0.00269822	0.00505026	-3.08888
eef-1A.1	WBGene00001168	-0.692	12.2725	-3.81161	0.000685406	0.00142413	-1.75073
eef-1A.2	WBGene00001169	-0.738632	10.5133	-4.46614	0.000116678	0.000277692	-0.0537348
egl-2	WBGene00001171	-2.26793	2.87774	-10.6395	2.11324e-11	1.9254e-10	16.0047
egl-3	WBGene00001172	-0.539279	6.91089	-2.89424	0.00731482	0.0126675	-4.15306
egl-4	WBGene00001173	0.969696	8.23679	8.354	3.98675e-09	2.11697e-08	10.2454
egl-5	WBGene00001174	-3.05083	2.51018	-15.2994	3.21688e-15	9.89191e-14	24.7762
egl-6	WBGene00001175	2.9201	1.37046	7.22648	6.79142e-08	2.81523e-07	8.18207
egl-8	WBGene00001177	0.107854	7.5348	0.837177	0.409505	0.474447	-7.57715
egl-9	WBGene00001178	0.242237	4.91698	1.71683	0.0969345	0.134461	-6.37961
egl-10	WBGene00001179	0.347127	5.2104	3.67883	0.000975098	0.00196869	-2.16707
egl-13	WBGene00001182	-0.406764	5.36011	-2.40616	0.0228889	0.0360342	-5.17592
egl-15	WBGene00001184	-0.34408	3.95301	-2.44685	0.0208704	0.0330901	-4.85212
egl-18	WBGene00001186	-2.17013	1.70007	-6.5386	4.12674e-07	1.48876e-06	6.31573
egl-19	WBGene00001187	-0.556804	5.23006	-4.17525	0.000257677	0.000577636	-0.875381
egl-20	WBGene00001188	-2.61189	4.08779	-15.6802	1.72198e-15	5.82209e-14	25.3494
egl-21	WBGene00001189	-0.180537	7.11647	-1.51659	0.140457	0.187609	-6.79756
egl-23	WBGene00001190	-1.63533	3.09568	-9.85582	1.18059e-10	8.98379e-10	14.245
egl-26	WBGene00001193	-0.34513	2.77157	-1.424	0.165375	0.216673	-6.35212
egl-27	WBGene00001194	-0.463242	6.01847	-4.53897	9.55985e-05	0.000230483	0.0837774
egl-30	WBGene00001196	-0.242152	7.62127	-1.59611	0.121567	0.164738	-6.66818
egl-36	WBGene00001202	0.75175	2.19503	4.05394	0.000357763	0.000782308	-0.552709
egl-38	WBGene00001204	-2.42636	1.32428	-7.91263	1.18658e-08	5.67933e-08	9.88725
egl-43	WBGene00001207	-0.205245	2.4927	-0.906641	0.37225	0.437537	-6.77523
egl-44	WBGene00001208	0.417625	5.98966	4.26761	0.000200511	0.000458696	-0.664921
egl-45	WBGene00001209	-1.42196	7.29378	-10.7941	1.51883e-11	1.44279e-10	15.9146
egl-47	WBGene00001211	-0.154356	0.578159	-0.417307	0.679601	0.730547	-6.67348
ego-1	WBGene00001214	-1.71019	1.7492	-3.58487	0.00124906	0.00247212	-1.32067
ego-2	WBGene00001215	0.130032	6.28279	0.709051	0.484139	0.547404	-7.67153
ehs-1	WBGene00001224	-0.363102	4.49453	-2.76068	0.0100095	0.0168773	-4.27576
eif-3.B	WBGene00001225	-1.08935	7.08561	-7.3767	4.61243e-08	1.97087e-07	7.74596
eif-3.C	WBGene00001226	-1.75208	7.29895	-20.4224	1.75737e-18	2.08951e-16	32.1846
eif-3.D	WBGene00001227	-1.24899	6.73775	-11.5871	2.92174e-12	3.40306e-11	17.6
eif-3.E	WBGene00001228	-1.18381	6.64483	-9.37158	3.55543e-10	2.37718e-09	12.7019
eif-3.F	WBGene00001229	-0.882968	6.5601	-8.95217	9.47036e-10	5.78934e-09	11.6973
eif-3.G	WBGene00001230	-1.08711	6.39635	-12.2679	7.52459e-13	1.04133e-11	18.9916
eif-3.H	WBGene00001231	-1.32583	5.95948	-11.6932	2.35685e-12	2.80932e-11	17.8425
eif-3.I	WBGene00001232	-1.48867	6.33782	-12.5024	4.77285e-13	6.97737e-12	19.4616
eif-3.K	WBGene00001233	-1.33744	5.93605	-10.3598	3.87002e-11	3.34044e-10	14.985
eif-6	WBGene00001234	-1.15624	5.42664	-9.34841	3.75089e-10	2.48994e-09	12.713
elb-1	WBGene00001235	-0.637005	4.31718	-5.65854	4.43252e-06	1.33481e-05	3.31216
elc-1	WBGene00001236	-0.154808	4.95431	-1.11235	0.275346	0.339584	-7.21952
elo-1	WBGene00001239	0.620669	9.37233	5.51984	6.4753e-06	1.89401e-05	2.8007
elo-2	WBGene00001240	-0.117101	7.67667	-0.751884	0.458327	0.522275	-7.6302
elo-3	WBGene00001241	-0.0173593	6.77655	-0.134305	0.894112	0.913642	-7.93368
elo-4	WBGene00001242	-2.85373	2.65316	-9.20873	5.18678e-10	3.32101e-09	12.9014
elo-5	WBGene00001243	0.696686	8.68898	5.15218	1.77491e-05	4.82645e-05	1.78162
elo-6	WBGene00001244	1.37978	9.76942	8.75842	1.50081e-09	8.76168e-09	11.2991
elo-7	WBGene00001245	0.0833849	-1.8846	0.183519	0.855699	0.883886	-6.40804
elo-8	WBGene00001246	-0.688149	-1.49742	-1.24499	0.223341	0.282503	-5.67717
elo-9	WBGene00001247	0.513406	4.09976	2.37205	0.0248981	0.0389141	-5.16601
elp-1	WBGene00001248	0.813857	4.62561	7.83954	1.42489e-08	6.71409e-08	9.0498
elt-1	WBGene00001249	-0.806165	2.697	-3.14001	0.00393106	0.00713955	-2.73536
elt-2	WBGene00001250	-0.246511	5.15226	-1.90607	0.0668407	0.0957802	-6.10798
elt-3	WBGene00001251	0.508634	5.16338	3.32925	0.00242769	0.00458906	-3.01657
elt-4	WBGene00001252	1.50158	1.02684	3.92138	0.000511059	0.00108671	-0.679281
elt-6	WBGene00001253	-0.901252	1.04792	-3.40375	0.00200318	0.00383901	-1.93832
emb-4	WBGene00001258	-1.28383	5.70758	-8.20214	5.78571e-09	2.95456e-08	9.91465
emb-5	WBGene00001259	-0.567462	6.65275	-5.91187	2.22448e-06	7.02187e-06	3.82398
emb-8	WBGene00001262	-0.40981	7.14492	-3.30798	0.00256399	0.00482053	-3.15809
emb-9	WBGene00001263	0.046099	9.34435	0.225756	0.823052	0.857489	-7.85079
emb-27	WBGene00001281	-1.51987	3.77262	-11.9214	1.49109e-12	1.86622e-11	18.6169
emb-30	WBGene00001284	-0.582987	5.2772	-4.54773	9.33329e-05	0.000225249	0.138245
emo-1	WBGene00001303	-0.698032	7.50592	-7.0172	1.16941e-07	4.675e-07	6.80339
emr-1	WBGene00001309	-0.725872	4.33184	-5.64165	4.64163e-06	1.39278e-05	3.2969
ent-1	WBGene00001320	-0.819117	5.35462	-5.90733	2.25207e-06	7.10268e-06	3.88413
eor-1	WBGene00001324	0.107191	4.36787	0.705892	0.486024	0.549274	-7.47713
eor-2	WBGene00001325	-0.145474	4.21677	-1.24534	0.223215	0.282368	-6.97209
epi-1	WBGene00001328	-1.47085	7.67511	-8.21059	5.68615e-09	2.90684e-08	9.8909
epn-1	WBGene00001329	-0.0499663	6.84592	-0.42799	0.671897	0.723464	-7.84849
eps-8	WBGene00001330	-0.657945	7.25773	-4.98064	2.84388e-05	7.45753e-05	1.26938
erd-2.1	WBGene00001331	-0.346559	6.96949	-3.21126	0.00328227	0.00605214	-3.39358
eri-1	WBGene00001332	0.0815397	3.48141	0.581776	0.565322	0.626779	-7.34264
erm-1	WBGene00001333	-0.606654	8.13181	-5.45612	7.70915e-06	2.22345e-05	2.59412
ero-1	WBGene00001334	0.0986851	6.17026	0.942837	0.353741	0.419724	-7.47137
F35A5.8	WBGene00001335	0.910619	3.81761	6.34843	6.85515e-07	2.38211e-06	5.29723
qars-1	WBGene00001336	-0.900909	6.68308	-7.26691	6.11818e-08	2.55695e-07	7.46123
ears-1	WBGene00001337	-0.683329	7.21129	-5.61776	4.95447e-06	1.47702e-05	3.01697
ears-2	WBGene00001338	-0.0715386	4.39814	-0.637656	0.528822	0.591041	-7.57904
etr-1	WBGene00001340	-0.303436	6.25205	-2.70314	0.0114857	0.019129	-4.57759
fos-1	WBGene00001345	-0.0395245	5.36639	-0.342581	0.734444	0.779184	-7.8148
evl-14	WBGene00001352	-0.450769	5.02664	-2.87033	0.00767648	0.0132284	-4.09532
evl-20	WBGene00001358	0.366253	2.62592	1.70844	0.0984986	0.136392	-5.83055
exc-1	WBGene00001362	2.39056	0.0224819	6.07618	1.42576e-06	4.66362e-06	5.27123
exc-4	WBGene00001365	-0.163669	4.18755	-1.20474	0.238278	0.298984	-6.91674
exc-5	WBGene00001366	0.0553787	4.98793	0.577412	0.568225	0.629753	-7.67577
exc-7	WBGene00001368	-1.12606	4.1244	-7.51208	3.26225e-08	1.43262e-07	8.28961
exl-1	WBGene00001371	0.169861	5.71183	1.4427	0.16008	0.210528	-6.84558
exo-3	WBGene00001372	-2.50297	2.22024	-8.58141	2.29552e-09	1.28744e-08	11.5112
exp-1	WBGene00001373	-2.32141	0.796302	-6.57765	3.71991e-07	1.35432e-06	6.45881
exp-2	WBGene00001374	-1.1725	2.82617	-8.59434	2.22504e-09	1.25037e-08	11.2573
far-1	WBGene00001385	-0.394292	10.7624	-4.09487	0.000320319	0.000706167	-1.0378
far-2	WBGene00001386	1.1224	12.5433	11.5964	2.86678e-12	3.34177e-11	17.7262
far-3	WBGene00001387	4.08262	7.03777	14.2651	1.47225e-13	2.5067e-12	20.8235
far-4	WBGene00001388	5.45807	-0.21593	10.6202	2.20289e-11	1.99941e-10	15.9339
far-5	WBGene00001389	1.17306	4.06561	3.84428	0.000694734	0.00144139	-1.63156
far-6	WBGene00001390	1.06641	7.39877	9.29082	4.28584e-10	2.80378e-09	12.504
far-7	WBGene00001391	0.93901	2.29504	1.65174	0.110659	0.151466	-5.77327
far-8	WBGene00001392	0.866049	6.32745	5.44793	7.88403e-06	2.26976e-05	2.55632
fat-1	WBGene00001393	2.39623	10.3237	19.4646	6.2728e-18	5.81171e-16	30.9213
fat-2	WBGene00001394	2.02116	11.4896	20.5512	1.48688e-18	1.82558e-16	32.3927
fat-3	WBGene00001395	2.37893	8.25536	17.9534	5.2359e-17	3.12577e-15	28.7443
fat-4	WBGene00001396	2.2363	9.47072	19.4761	6.17539e-18	5.75885e-16	30.9299
fat-5	WBGene00001397	4.84606	7.56995	16.4761	5.5128e-15	1.56999e-13	24.1938
fat-6	WBGene00001398	2.15337	10.4344	19.2283	8.65711e-18	7.39639e-16	30.6021
fat-7	WBGene00001399	-2.6461	2.24192	-5.51225	7.15197e-06	2.07323e-05	3.473
fbf-1	WBGene00001401	0.864763	-1.83361	1.71341	0.09757	0.135211	-5.01809
fbf-2	WBGene00001402	-0.629349	1.91201	-1.96389	0.0594313	0.0859744	-4.95702
fbl-1	WBGene00001403	-1.59855	5.17675	-13.4671	7.80249e-14	1.46482e-12	21.3585
fbp-1	WBGene00001404	1.51839	7.87548	15.0275	5.06469e-15	1.46876e-13	24.0928
fce-1	WBGene00001405	0.25981	6.63255	2.29413	0.0294043	0.0453019	-5.44789
fce-2	WBGene00001406	-0.886682	3.78415	-5.9819	1.83984e-06	5.89775e-06	4.39194
feh-1	WBGene00001410	-0.509541	1.75457	-1.96172	0.0596956	0.0863393	-5.22348
fem-1	WBGene00001411	-0.317768	5.61399	-2.82191	0.0086352	0.01475	-4.25474
fem-2	WBGene00001412	-0.31655	5.04218	-3.2951	0.00265009	0.00496735	-3.08395
fem-3	WBGene00001413	-0.984403	0.602809	-1.76792	0.0878522	0.122866	-5.12353
fer-1	WBGene00001414	-1.96838	-0.555737	-3.7499	0.000807719	0.00165511	-0.736672
fib-1	WBGene00001423	-2.6685	6.7888	-19.1701	9.37797e-18	7.96458e-16	30.5133
fis-1	WBGene00001424	-1.49697	-1.70572	-3.24955	0.00297735	0.00552632	-1.93741
fis-2	WBGene00001425	0.158706	4.85866	1.10379	0.278977	0.343172	-7.23037
fkb-1	WBGene00001426	0.527186	7.67212	5.33163	1.08443e-05	3.05784e-05	2.23985
fkb-2	WBGene00001427	-0.701824	8.01115	-7.15897	8.08813e-08	3.31804e-07	7.18677
fkb-3	WBGene00001428	-0.829618	6.11614	-6.3681	6.50355e-07	2.26773e-06	5.06528
fkb-4	WBGene00001429	-3.86658	1.87087	-13.4252	8.42426e-14	1.55e-12	21.5482
fkb-5	WBGene00001430	-2.50892	4.60464	-9.87782	1.94814e-10	1.39749e-09	13.4895
fkb-6	WBGene00001431	-0.772219	6.69506	-7.43064	4.01683e-08	1.73253e-07	7.8892
fkb-7	WBGene00001432	0.325228	2.24683	1.28507	0.209183	0.266866	-6.66286
fkb-8	WBGene00001433	0.0334502	5.36235	0.294838	0.770269	0.811205	-7.8688
fkh-6	WBGene00001438	0.893053	2.86217	5.87959	2.42818e-06	7.62105e-06	4.22412
fkh-7	WBGene00001439	0.0159652	4.72699	0.0888877	0.929797	0.942145	-7.77867
fkh-9	WBGene00001441	-0.288431	6.57836	-1.55779	0.130569	0.175568	-6.73718
fli-1	WBGene00001443	-0.00596514	5.68731	-0.0680768	0.946203	0.955647	-7.87924
flp-1	WBGene00001444	6.24069	2.17073	12.0855	1.07663e-12	1.39776e-11	18.9488
flp-2	WBGene00001445	0.478552	2.3067	1.525	0.138355	0.185026	-6.03961
flp-3	WBGene00001446	2.02844	2.51145	4.72003	5.82337e-05	0.000145157	1.38034
flp-4	WBGene00001447	-1.20541	2.98871	-5.34217	1.05354e-05	2.97839e-05	2.76077
flp-5	WBGene00001448	-0.608729	3.35476	-2.68346	0.0120356	0.0199586	-4.21971
flp-6	WBGene00001449	3.29267	3.60097	19.1266	9.95623e-18	8.27566e-16	30.4338
flp-7	WBGene00001450	-1.31807	3.52763	-5.86238	2.54435e-06	7.96639e-06	4.07409
flp-8	WBGene00001451	1.2843	2.21019	3.73296	0.000844877	0.00172605	-1.30733
flp-9	WBGene00001452	0.741941	4.81652	3.38475	0.00214296	0.00408821	-2.83654
flp-10	WBGene00001453	-0.660585	5.08439	-5.32706	1.09812e-05	3.09033e-05	2.29284
flp-11	WBGene00001454	1.1225	3.75148	5.0993	2.05244e-05	5.51907e-05	1.9658
flp-12	WBGene00001455	1.74262	3.89554	6.05943	1.64554e-06	5.33483e-06	4.51657
flp-13	WBGene00001456	2.69448	1.01464	6.95058	1.3917e-07	5.4944e-07	7.48898
flp-14	WBGene00001457	1.8592	4.35188	8.69305	1.75497e-09	1.00845e-08	11.3226
flp-15	WBGene00001458	-1.30414	4.2498	-6.5695	3.80126e-07	1.38182e-06	5.83149
flp-16	WBGene00001459	-1.30507	3.90838	-6.22542	9.53613e-07	3.22268e-06	4.99363
flp-17	WBGene00001460	5.14943	0.652322	10.7795	1.5668e-11	1.48145e-10	16.3167
flp-18	WBGene00001461	2.18181	4.24388	12.1274	9.91266e-13	1.30354e-11	18.9408
flp-19	WBGene00001462	2.00366	1.76242	6.49887	4.58702e-07	1.63824e-06	6.23582
flp-20	WBGene00001463	-0.973497	3.23609	-4.10021	0.000315729	0.000697017	-0.687857
flp-21	WBGene00001464	-0.790682	2.06306	-2.36355	0.0251936	0.0393456	-4.41894
flr-1	WBGene00001465	0.678863	4.54095	5.90501	2.26628e-06	7.14593e-06	3.95086
flr-2	WBGene00001466	-0.308053	1.55527	-1.00327	0.324231	0.39115	-6.61159
flr-4	WBGene00001468	-1.0008	3.08758	-5.54904	5.97809e-06	1.75867e-05	3.21887
baz-2	WBGene00001470	-0.593891	4.06701	-4.5725	8.72099e-05	0.000211545	0.308778
fmi-1	WBGene00001475	-1.60037	3.43762	-10.4711	3.03837e-11	2.66451e-10	15.5013
fmo-1	WBGene00001476	-3.6233	4.70376	-17.034	2.05269e-16	9.57045e-15	27.5089
fmo-2	WBGene00001477	4.52712	0.657411	7.67155	2.69318e-08	1.2027e-07	9.10083
fmo-3	WBGene00001478	0.324848	4.39019	1.60702	0.11932	0.162062	-6.57393
fmo-4	WBGene00001479	-0.374294	5.88399	-3.21846	0.00322276	0.00595164	-3.36981
fmo-5	WBGene00001480	-0.0989183	4.53275	-1.10908	0.27673	0.341025	-7.2103
fog-1	WBGene00001481	-0.155132	1.66126	-0.434299	0.667364	0.719615	-6.57745
fog-2	WBGene00001482	0.130839	-0.578084	0.223861	0.824473	0.858781	-6.43186
fog-3	WBGene00001483	0.400377	-1.87886	0.777354	0.443398	0.507614	-6.12354
fox-1	WBGene00001484	-1.46831	2.33522	-7.51799	3.2135e-08	1.41382e-07	8.67584
fre-1	WBGene00001485	-0.479504	4.30012	-3.75077	0.000805861	0.00165154	-1.78909
frh-1	WBGene00001486	-0.598492	2.93768	-3.84659	0.000624326	0.00130595	-1.30893
frk-1	WBGene00001487	0.70173	-0.206186	0.998394	0.326546	0.393377	-5.9941
frm-1	WBGene00001488	0.449567	8.21259	2.42231	0.0221367	0.0349348	-5.16812
frm-2	WBGene00001489	-0.135137	5.63957	-1.2964	0.205305	0.262458	-7.07593
frm-3	WBGene00001490	-1.98487	3.46935	-14.764	7.91069e-15	2.14174e-13	23.8365
frm-4	WBGene00001491	1.23663	6.69123	10.9065	1.19694e-11	1.1723e-10	16.1519
frm-5.1	WBGene00001492	0.20767	3.18537	0.911338	0.369813	0.435138	-7.04419
frm-7	WBGene00001493	0.819343	6.65196	5.29301	1.20565e-05	3.37233e-05	2.12457
frm-8	WBGene00001494	-0.0224393	3.37938	-0.107404	0.915226	0.930092	-7.49293
frm-9	WBGene00001495	-0.263432	2.30624	-1.2554	0.219599	0.278485	-6.51987
frm-10	WBGene00001496	0.896346	6.54117	7.1513	8.25051e-08	3.38174e-07	7.14892
fars-1	WBGene00001497	-1.04505	6.60165	-12.548	4.37171e-13	6.42385e-12	19.5349
fars-3	WBGene00001498	-1.29039	6.46678	-11.5382	3.22713e-12	3.71029e-11	17.5025
fsn-1	WBGene00001499	-0.182426	3.66832	-1.21732	0.233534	0.293806	-6.69018
ftn-1	WBGene00001500	4.04036	4.47683	14.625	2.00938e-14	4.64666e-13	22.9032
ftn-2	WBGene00001501	1.02504	8.65734	8.01504	9.19192e-09	4.5162e-08	9.41112
ftt-2	WBGene00001502	-0.0553135	9.07204	-0.516085	0.609803	0.667638	-7.7589
fum-1	WBGene00001503	-0.124881	7.78479	-1.03135	0.311107	0.377424	-7.39005
fut-1	WBGene00001505	0.466314	5.71069	3.76963	0.000766464	0.00157714	-1.95754
fut-2	WBGene00001506	-4.66809	-0.932013	-10.9232	1.15535e-11	1.13773e-10	16.6248
fut-8	WBGene00001508	0.0673378	5.50519	0.48373	0.632298	0.688832	-7.80677
fzo-1	WBGene00001509	0.491024	5.92529	5.44694	7.90547e-06	2.27502e-05	2.55244
fzr-1	WBGene00001510	0.262345	5.44931	1.67793	0.104368	0.143614	-6.49273
fzy-1	WBGene00001511	-2.30081	3.0327	-9.07293	7.12568e-10	4.45137e-09	12.6241
gab-1	WBGene00001512	-0.0687185	0.545699	-0.192886	0.848425	0.878089	-6.72529
gad-1	WBGene00001513	-0.374083	4.68785	-3.29098	0.00267821	0.0050161	-3.03176
xnd-1	WBGene00001514	3.29097	1.39973	5.42477	8.4005e-06	2.40776e-05	3.54564
gap-1	WBGene00001515	-0.328408	2.62846	-1.43133	0.163284	0.214249	-6.29495
gap-2	WBGene00001516	-0.693824	5.28571	-4.7721	5.04391e-05	0.000126679	0.74832
gar-1	WBGene00001517	1.62117	1.35592	5.37476	9.63477e-06	2.73843e-05	3.24637
gar-2	WBGene00001518	0.875707	3.06782	5.76396	3.32531e-06	1.01672e-05	3.85839
gar-3	WBGene00001519	-0.741877	2.45043	-4.33655	0.000166198	0.000385205	0.0632315
gas-1	WBGene00001520	-0.288612	7.82466	-3.07139	0.00467058	0.00836869	-3.71761
gbh-1	WBGene00001522	0.16041	4.52841	1.10809	0.277149	0.341334	-7.17292
gbh-2	WBGene00001523	1.11302	3.95924	4.89476	3.60099e-05	9.25136e-05	1.30587
gck-1	WBGene00001526	-0.366214	6.29814	-2.92579	0.00670177	0.0116753	-4.05332
gcs-1	WBGene00001527	1.17168	6.99266	11.7876	1.94879e-12	2.35838e-11	18.0029
gcy-3	WBGene00001530	0.870743	0.468585	1.99656	0.0555701	0.080889	-4.84278
gcy-9	WBGene00001536	2.00265	1.06331	5.15178	1.77686e-05	4.82992e-05	2.65588
gcy-11	WBGene00001537	0.243103	1.8557	0.896648	0.377469	0.442941	-6.71304
gcy-12	WBGene00001538	0.0908518	6.8448	0.675799	0.504652	0.567227	-7.70665
gcy-19	WBGene00001544	-1.55909	-0.194629	-3.12033	0.00413079	0.00747282	-2.38569
gcy-21	WBGene00001546	4.03956	-0.567298	7.26504	6.14779e-08	2.56632e-07	8.33494
gcy-22	WBGene00001547	0.483122	1.39259	1.91016	0.066291	0.0950975	-5.31774
gcy-32	WBGene00001552	-1.56954	-0.458045	-3.01041	0.00543738	0.00962419	-2.72016
gcy-34	WBGene00001554	-0.870554	0.220755	-1.3669	0.18262	0.236509	-5.80471
gcy-35	WBGene00001555	-0.739703	0.726366	-2.03725	0.0510709	0.0749748	-4.95457
gcy-36	WBGene00001556	-2.84348	-1.3135	-5.60715	5.10027e-06	1.51669e-05	4.03177
gcy-37	WBGene00001557	-1.63671	0.393639	-4.78679	4.8445e-05	0.000122123	1.7285
gdi-1	WBGene00001558	0.045629	8.73776	0.415589	0.680844	0.731772	-7.81785
gei-1	WBGene00001559	0.604694	6.22307	5.37149	9.72147e-06	2.76142e-05	2.34735
gei-3	WBGene00001560	0.539511	7.44225	2.50848	0.0184597	0.0295935	-5.00959
gei-4	WBGene00001561	-0.337137	6.57511	-3.69192	0.000941922	0.00190683	-2.18854
lin-66	WBGene00001562	0.170276	6.21132	0.972286	0.339143	0.405333	-7.45202
gei-6	WBGene00001563	0.10566	4.79932	0.702705	0.487978	0.551003	-7.51602
icl-1	WBGene00001564	1.82783	9.59856	7.65624	3.47696e-08	1.5171e-07	8.1336
gei-8	WBGene00001565	0.327699	5.79277	2.08705	0.046004	0.0681746	-5.7995
acdh-13	WBGene00001566	-1.48439	4.36673	-11.309	5.16423e-12	5.58206e-11	17.2125
snpc-4	WBGene00001568	-0.443825	4.43772	-3.75756	0.000791446	0.00162386	-1.77563
meg-3	WBGene00001569	0.605265	1.75582	2.66535	0.0125633	0.0207686	-3.85185
gei-13	WBGene00001570	-4.22584	3.0564	-13.1106	1.50657e-13	2.55294e-12	20.9866
gei-14	WBGene00001571	0.634792	1.55027	1.50687	0.142921	0.190508	-5.58374
gei-15	WBGene00001572	-0.706955	4.95715	-6.01906	1.66379e-06	5.38909e-06	4.17581
gei-17	WBGene00001574	0.202916	6.12778	1.95458	0.0605731	0.0875108	-6.06845
gei-18	WBGene00001575	-0.335766	0.600594	-1.01657	0.317969	0.384538	-6.39543
gem-4	WBGene00001577	0.581623	3.63569	1.8841	0.0704168	0.100431	-5.86193
ges-1	WBGene00001578	1.51544	6.82428	11.0909	8.12363e-12	8.38091e-11	16.548
gex-2	WBGene00001579	0.111375	5.54158	0.915083	0.367877	0.433326	-7.46292
gex-3	WBGene00001580	-0.00608064	5.27157	-0.0480164	0.96204	0.968967	-7.8733
gfi-1	WBGene00001581	1.14648	8.3214	4.75152	6.34337e-05	0.000157459	0.522447
gfi-2	WBGene00001582	-0.0429274	6.28706	-0.469458	0.642338	0.697692	-7.82366
gfi-3	WBGene00001583	0.0633184	3.58645	0.373772	0.711359	0.758861	-7.44058
nrde-4	WBGene00001584	-0.151452	4.71541	-1.16202	0.254929	0.317263	-7.05143
gfl-1	WBGene00001585	-0.360868	2.71365	-1.43207	0.163074	0.21403	-6.21296
ggr-1	WBGene00001586	-0.0652169	0.655573	-0.196575	0.845565	0.876018	-6.79134
ggr-2	WBGene00001587	0.834001	0.0939744	2.06886	0.0478006	0.0705659	-4.72645
ggr-3	WBGene00001588	-0.453385	1.02309	-1.57407	0.126582	0.170851	-5.70169
gip-1	WBGene00001589	-0.504747	4.68729	-5.12334	1.92124e-05	5.18681e-05	1.8443
C45G3.3	WBGene00001590	-0.519709	3.18023	-3.8785	0.000573263	0.00120764	-1.26955
glc-1	WBGene00001591	6.21946	3.85283	23.7556	3.05817e-20	8.39114e-18	35.2837
glc-2	WBGene00001592	1.92204	3.35569	7.81264	1.52445e-08	7.1408e-08	9.38314
glc-4	WBGene00001594	-1.16779	2.64629	-5.72867	3.66092e-06	1.11231e-05	3.81683
gld-1	WBGene00001595	-0.386945	2.74985	-1.11138	0.275754	0.339998	-6.24494
gld-2	WBGene00001596	-0.134739	6.38674	-0.809637	0.424902	0.489865	-7.58656
gld-3	WBGene00001597	-2.50589	0.71342	-4.55152	9.23693e-05	0.000223037	1.29504
glh-1	WBGene00001598	-0.904155	5.79613	-5.11375	1.97258e-05	5.31836e-05	1.83219
glh-2	WBGene00001599	1.03436	-1.48027	1.82599	0.0784175	0.110866	-4.83767
glh-3	WBGene00001600	-3.02128	0.750074	-6.21236	9.87701e-07	3.32606e-06	5.62919
glh-4	WBGene00001601	-1.88859	0.979343	-3.96935	0.000449296	0.000967924	-0.198791
gln-1	WBGene00001602	-0.0397774	4.54986	-0.39636	0.694811	0.743871	-7.72978
gln-2	WBGene00001603	-2.33185	-0.346388	-5.17067	1.68701e-05	4.59969e-05	2.93665
gln-3	WBGene00001604	1.34793	8.54824	9.58939	2.15719e-10	1.52672e-09	13.2236
gln-4	WBGene00001605	-0.396035	-0.661472	-0.555299	0.583052	0.643934	-6.33067
gln-5	WBGene00001606	1.53763	0.592075	3.04006	0.00505069	0.00899218	-2.55253
gln-6	WBGene00001607	-1.76404	-0.194643	-3.05409	0.004877	0.00871011	-2.4087
glp-1	WBGene00001609	-0.508981	3.49664	-3.07231	0.00465977	0.00835246	-3.22552
glr-1	WBGene00001612	-1.62266	0.749128	-5.82874	2.78799e-06	8.6589e-06	4.52356
glr-2	WBGene00001613	-2.11911	0.926526	-8.47626	2.96048e-09	1.61962e-08	11.2433
glr-4	WBGene00001615	1.01269	2.80507	5.32112	1.11615e-05	3.1386e-05	2.6942
glr-5	WBGene00001616	-1.02239	2.00706	-4.42007	0.000132331	0.00031198	0.544219
glr-6	WBGene00001617	0.221957	3.82016	1.41575	0.167756	0.219471	-6.75569
glt-1	WBGene00001620	1.87347	7.45824	16.707	3.3869e-16	1.42708e-14	26.8394
glt-3	WBGene00001621	1.8005	1.80381	5.39584	9.09364e-06	2.59289e-05	3.31873
glt-4	WBGene00001622	1.04215	4.35224	5.28158	1.24407e-05	3.47095e-05	2.30562
glt-5	WBGene00001623	0.469529	1.55641	1.46386	0.15425	0.203743	-5.83406
glt-6	WBGene00001624	1.38158	1.18981	3.69987	0.000922303	0.0018703	-1.10864
gly-2	WBGene00001627	1.25338	3.84188	9.29094	4.28464e-10	2.80378e-09	12.7052
gly-3	WBGene00001628	0.14987	6.19388	1.51067	0.141955	0.189486	-6.78832
gly-4	WBGene00001629	0.617426	6.57312	5.64028	4.659e-06	1.3977e-05	3.07429
gly-5	WBGene00001630	-0.135033	7.44715	-1.05377	0.300898	0.366596	-7.37042
gly-6	WBGene00001631	0.287557	5.97134	1.96582	0.0591961	0.0856602	-6.06199
gly-7	WBGene00001632	-0.34477	6.31272	-3.50038	0.00155831	0.00303494	-2.67137
gly-8	WBGene00001633	0.240594	7.16783	1.64555	0.110916	0.151745	-6.59864
gly-10	WBGene00001635	-0.181679	5.66017	-1.82836	0.0780518	0.110404	-6.2504
gly-11	WBGene00001636	-0.553483	3.52075	-3.52988	0.0014427	0.00282366	-2.30008
gly-12	WBGene00001637	-0.946755	3.59422	-6.8776	1.685e-07	6.54904e-07	6.71804
gly-13	WBGene00001638	0.900912	5.41151	9.64927	1.88236e-10	1.35576e-09	13.3896
gly-14	WBGene00001639	0.263763	-1.86936	0.414768	0.681438	0.7323	-6.35347
gly-19	WBGene00001644	0.57653	4.09165	3.22309	0.00318503	0.00588653	-3.21016
gly-20	WBGene00001645	-0.44009	4.62269	-3.08418	0.00452333	0.00812628	-3.49413
gna-1	WBGene00001646	-0.358866	3.06461	-2.4093	0.022727	0.0357991	-4.77247
gna-2	WBGene00001647	-0.470608	0.67266	-0.979294	0.33573	0.402132	-6.17353
goa-1	WBGene00001648	-0.149468	7.34792	-1.28256	0.21005	0.267828	-7.11136
gob-1	WBGene00001649	0.71882	6.69978	9.21318	5.13336e-10	3.29033e-09	12.3131
gon-1	WBGene00001650	-0.1519	6.38302	-0.842701	0.406516	0.471636	-7.57972
gon-2	WBGene00001651	0.950935	6.96307	5.56736	5.68613e-06	1.67831e-05	2.87612
gon-4	WBGene00001653	-1.017	3.37826	-6.98619	1.268e-07	5.03251e-07	7.10744
gop-1	WBGene00001660	-0.0860321	4.99173	-0.799015	0.430935	0.495693	-7.51192
gop-2	WBGene00001661	-1.18284	4.07445	-8.49663	2.8178e-09	1.5499e-08	10.8582
gop-3	WBGene00001662	-0.472607	5.98692	-4.77918	4.94674e-05	0.000124458	0.727846
gpa-1	WBGene00001663	-1.18632	0.104233	-2.50426	0.0182988	0.0293687	-3.78876
gpa-2	WBGene00001664	0.194376	-0.165548	0.449404	0.656562	0.71033	-6.63631
gpa-3	WBGene00001665	-1.03449	1.03316	-2.22109	0.0345131	0.0524627	-4.51162
gpa-6	WBGene00001668	-2.6268	-1.27952	-4.35488	0.000158098	0.000367923	0.726074
gpa-7	WBGene00001669	0.496313	3.65907	3.06397	0.00475808	0.00851584	-3.4661
gpa-9	WBGene00001671	1.65497	1.29247	4.50921	0.000103711	0.000248781	0.970499
gpa-12	WBGene00001674	0.45235	3.46245	2.63686	0.013437	0.0221079	-4.34379
gpa-13	WBGene00001675	1.29361	0.53339	3.90223	0.000537987	0.00113938	-0.539356
gpa-15	WBGene00001677	-0.855447	0.445259	-2.31691	0.027957	0.0432965	-4.21986
gpa-16	WBGene00001678	-0.4542	3.44116	-3.36522	0.00221286	0.00421031	-2.44178
gpb-1	WBGene00001679	-0.507278	7.99174	-3.28959	0.00268774	0.00503329	-3.18725
gpb-2	WBGene00001680	0.0848901	5.03748	0.8094	0.425036	0.489935	-7.54645
gpc-1	WBGene00001681	-2.10708	0.807126	-5.58934	5.35458e-06	1.58834e-05	3.88869
gpc-2	WBGene00001682	-0.0127498	6.15721	-0.0817379	0.93543	0.94671	-7.93249
gpd-1	WBGene00001683	0.0739005	3.27833	0.301841	0.76498	0.806408	-7.27661
gpd-2	WBGene00001684	0.794607	8.93073	6.13135	1.22851e-06	4.06502e-06	4.45835
gpd-3	WBGene00001685	0.927113	9.36408	8.44206	3.21689e-09	1.74387e-08	10.4969
gpd-4	WBGene00001686	-1.44573	1.26347	-4.00328	0.000410109	0.000888761	-0.273197
gpn-1	WBGene00001687	4.76093	0.271692	8.55541	2.44425e-09	1.36016e-08	11.4573
gpr-1	WBGene00001688	-3.03384	1.36298	-9.06496	7.26037e-10	4.52758e-09	12.6458
gpr-2	WBGene00001689	-4.34153	1.55862	-8.38427	3.70286e-09	1.98171e-08	11.05
grd-1	WBGene00001690	-4.04426	2.27679	-12.2125	8.38654e-13	1.13853e-11	19.2923
grd-2	WBGene00001691	-8.37146	-1.20624	-17.5394	9.61536e-17	5.17706e-15	27.4685
grd-3	WBGene00001692	3.03012	6.80629	16.1572	9.46261e-16	3.46238e-14	25.822
grd-4	WBGene00001693	6.93587	0.654766	17.9268	5.44275e-17	3.21529e-15	27.8674
grd-5	WBGene00001694	0.840125	7.11928	3.39523	0.00221857	0.00422061	-2.99083
grd-6	WBGene00001695	-8.29661	-0.983255	-11.4365	7.90747e-12	8.18156e-11	17.0096
grd-10	WBGene00001699	0.0933876	3.61835	0.286199	0.777081	0.817172	-7.75572
grd-13	WBGene00001702	-0.050438	3.82026	-0.128781	0.898586	0.917098	-7.69474
grd-14	WBGene00001703	-1.64333	4.4925	-6.13095	1.6924e-06	5.47554e-06	4.26108
grh-1	WBGene00001707	-1.57037	3.98268	-9.06574	7.24697e-10	4.5212e-09	12.188
grk-1	WBGene00001708	0.125695	4.94614	0.892741	0.379522	0.444875	-7.46952
grk-2	WBGene00001709	-0.351624	3.35382	-2.70955	0.0113117	0.0188656	-4.24564
grl-1	WBGene00001710	-5.76016	-0.623037	-11.0037	9.75269e-12	9.84794e-11	16.7567
grl-2	WBGene00001711	-0.518123	0.681133	-1.64475	0.111083	0.151944	-5.67437
grl-3	WBGene00001712	-1.69047	-0.76451	-3.63936	0.00108221	0.00216746	-1.0615
grl-4	WBGene00001713	1.07028	6.02424	6.14682	1.17833e-06	3.91259e-06	4.47736
grl-5	WBGene00001714	-9.90153	-0.431942	-17.7564	6.9816e-17	4.01258e-15	27.7672
grl-7	WBGene00001716	-8.59726	0.584936	-15.0586	6.9102e-15	1.91819e-13	23.7567
grl-9	WBGene00001718	-0.694911	-0.358158	-1.1829	0.246689	0.308291	-5.97698
grl-10	WBGene00001719	-2.06796	2.76341	-7.35829	4.83574e-08	2.05898e-07	8.26708
grl-12	WBGene00001721	-4.15676	-1.787	-7.91744	1.17239e-08	5.61519e-08	9.93277
grl-14	WBGene00001723	0.33798	1.33612	1.06905	0.294078	0.359424	-6.47103
grl-15	WBGene00001724	-4.50593	1.79156	-9.03503	1.10531e-09	6.65141e-09	12.1964
grl-16	WBGene00001725	-11.4622	2.04829	-12.7267	1.91173e-12	2.32141e-11	18.3975
grl-17	WBGene00001726	-3.90265	-1.19635	-7.8561	1.36693e-08	6.47118e-08	9.78439
grl-20	WBGene00001729	-2.02005	-1.29682	-3.19154	0.00349625	0.00641437	-2.30069
grl-21	WBGene00001730	-3.09795	1.06617	-7.78196	1.64672e-08	7.66071e-08	9.5122
grl-22	WBGene00001731	1.04911	1.01	3.13642	0.00396681	0.00719755	-2.49053
grl-23	WBGene00001732	-4.12226	-1.2101	-4.63513	8.87505e-05	0.000214844	1.28093
grl-25	WBGene00001734	-4.42234	-0.780672	-4.92522	4.37019e-05	0.00011095	1.94078
gro-1	WBGene00001740	-0.529456	2.8398	-2.82032	0.00866865	0.0148054	-3.75075
grp-1	WBGene00001743	0.712781	4.66983	4.57658	8.62416e-05	0.000209624	0.312681
gars-1	WBGene00001744	-1.41219	6.436	-12.549	4.36293e-13	6.41755e-12	19.5525
gsa-1	WBGene00001745	-0.609412	5.62668	-2.6836	0.0123448	0.0204231	-4.60716
gsk-3	WBGene00001746	0.205818	6.94463	1.20377	0.238648	0.299343	-7.21188
gsp-1	WBGene00001747	-0.334549	7.27681	-2.30755	0.0285436	0.0440853	-5.41656
gsp-2	WBGene00001748	-0.130648	7.62045	-1.60338	0.11995	0.162825	-6.661
gst-1	WBGene00001749	0.0854716	7.24907	0.551433	0.585663	0.646268	-7.77816
gst-3	WBGene00001751	0.0437469	0.840429	0.139633	0.889939	0.909965	-6.88513
gst-4	WBGene00001752	2.89176	5.55521	11.7864	5.25936e-12	5.672e-11	17.111
gst-5	WBGene00001753	2.00209	5.19902	14.3139	1.71938e-14	4.02825e-13	22.8829
gst-6	WBGene00001754	0.573438	5.16731	3.80678	0.000694283	0.00144067	-1.86498
gst-7	WBGene00001755	0.67914	5.26638	4.7859	4.85633e-05	0.000122399	0.751435
gst-9	WBGene00001757	1.51547	1.73684	3.77405	0.000757506	0.00156096	-1.1607
gst-10	WBGene00001758	1.20752	6.8698	5.89478	2.66283e-06	8.30453e-06	3.66636
gst-11	WBGene00001759	-0.160652	0.393659	-0.489256	0.62843	0.68535	-6.69044
gst-13	WBGene00001761	0.974889	6.68201	7.14323	8.4252e-08	3.44742e-07	7.13225
gst-15	WBGene00001763	2.18883	1.62429	9.64502	1.90064e-10	1.36754e-09	13.9467
gst-16	WBGene00001764	1.77523	0.381905	4.30648	0.000180384	0.000416056	0.570236
gst-20	WBGene00001768	0.44257	4.82297	3.12647	0.00406745	0.00736571	-3.49568
gst-21	WBGene00001769	0.380802	0.691146	1.045	0.304863	0.370636	-6.21461
gst-22	WBGene00001770	1.15534	4.89551	8.00566	9.40903e-09	4.607e-08	9.42766
gst-23	WBGene00001771	-0.982285	-0.438795	-2.32308	0.0275758	0.0427479	-4.17343
gst-24	WBGene00001772	1.19988	4.82553	9.30397	4.15714e-10	2.72709e-09	12.6115
gst-26	WBGene00001774	-0.24154	6.06493	-2.08175	0.0465209	0.0688547	-5.8563
gst-27	WBGene00001775	0.130578	6.90232	1.01889	0.316885	0.383401	-7.41127
gst-28	WBGene00001776	-0.331817	3.57088	-1.97136	0.0585282	0.0848142	-5.86017
gst-29	WBGene00001777	1.33548	2.73186	6.68184	2.82223e-07	1.05027e-06	6.37722
gst-33	WBGene00001781	1.99969	0.380995	4.60818	7.90875e-05	0.000193587	1.24626
gst-35	WBGene00001783	-1.48715	0.90274	-4.30231	0.000182445	0.000420469	0.317227
gst-36	WBGene00001784	1.34294	6.20028	13.7325	4.82076e-14	9.78415e-13	21.783
gst-38	WBGene00001786	-0.506587	3.51062	-2.56507	0.0158963	0.0258001	-4.6538
gst-39	WBGene00001787	1.43598	4.91039	12.9573	2.00732e-13	3.27377e-12	20.3985
gst-40	WBGene00001788	-0.313104	0.395768	-0.91796	0.366395	0.431881	-6.37663
gst-42	WBGene00001790	0.777134	6.17269	6.53464	4.1704e-07	1.50223e-06	5.50781
gst-43	WBGene00001791	-0.00321216	3.61703	-0.0165659	0.986899	0.989337	-7.60328
gsy-1	WBGene00001793	0.56323	7.03901	4.97981	2.85038e-05	7.47046e-05	1.26711
gta-1	WBGene00001794	0.740111	9.39649	7.99075	9.76465e-09	4.75892e-08	9.37729
gtl-1	WBGene00001795	0.227961	6.65849	1.71481	0.097308	0.134887	-6.49635
gtl-2	WBGene00001796	1.14447	2.54581	6.41022	5.81079e-07	2.04028e-06	5.72036
lite-1	WBGene00001803	-0.697044	2.41236	-2.94505	0.00639157	0.0111923	-3.35228
gur-4	WBGene00001805	-0.491276	1.3267	-1.9808	0.0574044	0.0832956	-5.22019
gut-2	WBGene00001808	-0.826357	3.23173	-5.0257	2.51261e-05	6.65738e-05	1.84953
haf-1	WBGene00001811	0.051672	2.96465	0.355338	0.72497	0.771125	-7.42404
haf-2	WBGene00001812	0.0753519	5.38002	0.671191	0.507539	0.570022	-7.63154
haf-3	WBGene00001813	-0.324062	5.48671	-3.31122	0.00254275	0.00478375	-3.09901
haf-4	WBGene00001814	-0.898472	6.96423	-6.81751	1.97317e-07	7.57619e-07	6.26958
hmt-1	WBGene00001815	-0.555083	5.44758	-4.29893	0.000184135	0.000424021	-0.549158
haf-6	WBGene00001816	-0.31196	4.92603	-2.6102	0.0143058	0.0234318	-4.7205
haf-7	WBGene00001817	-0.38989	4.40266	-3.05216	0.00490046	0.00874871	-3.63196
haf-9	WBGene00001819	-1.40701	7.27105	-14.8067	7.35634e-15	2.02626e-13	23.7077
ham-1	WBGene00001820	-2.28889	0.872456	-4.75615	5.26971e-05	0.000132071	1.61527
ham-2	WBGene00001821	1.97027	3.07921	8.7004	1.72431e-09	9.92833e-09	11.6111
hap-1	WBGene00001823	-0.678669	3.83977	-6.1331	1.22271e-06	4.04959e-06	4.70132
hbl-1	WBGene00001824	-0.294012	4.31227	-1.4286	0.16406	0.215187	-6.70647
hcf-1	WBGene00001827	-0.842261	4.98231	-6.77709	2.19474e-07	8.32614e-07	6.32305
hcp-1	WBGene00001829	-3.04427	2.59304	-11.9992	1.27729e-12	1.62572e-11	18.8527
hcp-2	WBGene00001830	-2.05545	3.34412	-6.752	2.34483e-07	8.84611e-07	6.83722
hcp-3	WBGene00001831	-2.35736	2.0304	-8.75063	1.52901e-09	8.90448e-09	11.8995
hcp-4	WBGene00001832	-0.647712	4.43037	-4.93682	3.20786e-05	8.31269e-05	1.53022
hcp-6	WBGene00001833	-2.67591	2.94304	-9.77802	1.40647e-10	1.04792e-09	14.2394
hda-1	WBGene00001834	-0.541219	5.3624	-4.74353	5.45557e-05	0.000136466	0.691567
hda-2	WBGene00001835	-0.180282	3.12521	-0.993886	0.328698	0.395431	-6.9192
hda-3	WBGene00001836	-0.54508	3.96017	-3.81054	0.000687368	0.00142777	-1.51375
hda-4	WBGene00001837	-0.17965	5.48531	-1.27802	0.211623	0.269627	-7.07623
hda-10	WBGene00001838	-0.219344	3.71066	-1.30255	0.203224	0.260288	-6.71195
hdl-1	WBGene00001839	-0.76559	-0.472086	-1.13495	0.265916	0.329405	-5.85277
hel-1	WBGene00001840	-1.54648	7.0925	-17.0319	2.05924e-16	9.57045e-15	27.347
hen-1	WBGene00001841	8.62382	0.966594	17.1343	1.7634e-16	8.55789e-15	26.9403
hgo-1	WBGene00001843	1.08054	7.20221	9.80607	1.32032e-10	9.9097e-10	13.7039
hid-1	WBGene00001844	0.142073	4.81848	1.02482	0.314124	0.380566	-7.30718
hif-1	WBGene00001851	0.565001	7.97075	4.00068	0.000412985	0.00089429	-1.37059
hil-1	WBGene00001852	4.91798	3.32658	21.882	2.78641e-19	4.99408e-17	33.5992
hil-2	WBGene00001853	-4.92504	2.33629	-12.757	2.93136e-13	4.54122e-12	20.2622
hil-3	WBGene00001854	-3.90631	2.10079	-8.71855	1.65096e-09	9.54068e-09	11.8167
hil-4	WBGene00001855	-1.92554	-0.77915	-2.81628	0.00875376	0.0149418	-2.94161
hil-5	WBGene00001856	-4.47406	-0.0840053	-12.9667	1.9721e-13	3.22313e-12	20.2472
him-1	WBGene00001860	-0.880229	5.33121	-8.57055	2.35649e-09	1.31595e-08	10.863
him-3	WBGene00001862	-0.280917	-0.832408	-0.422377	0.675941	0.72716	-6.34702
him-4	WBGene00001863	-1.20245	6.9654	-7.81775	1.50499e-08	7.06482e-08	8.8863
him-5	WBGene00001864	0.81708	-0.447284	1.05855	0.298928	0.364614	-5.97655
him-6	WBGene00001865	-0.530427	2.82723	-2.22465	0.0342469	0.0520822	-4.86416
him-8	WBGene00001867	-0.206738	1.65331	-0.565138	0.576432	0.637461	-6.7162
him-10	WBGene00001869	-2.22746	2.11685	-6.73913	2.4258e-07	9.13226e-07	6.91078
him-14	WBGene00001872	1.59652	1.33345	3.8311	0.000650691	0.00135672	-0.665301
him-17	WBGene00001874	-0.129707	4.88564	-1.12638	0.269462	0.333161	-7.15881
his-1	WBGene00001875	-1.95267	-0.441965	-2.56527	0.0160683	0.0260496	-3.60377
his-3	WBGene00001877	-3.89057	1.00921	-10.4259	3.35149e-11	2.91758e-10	15.6594
his-4	WBGene00001878	-5.00916	-1.06533	-8.23682	5.31256e-09	2.74634e-08	10.7064
his-5	WBGene00001879	-3.83316	0.361431	-7.52211	3.1799e-08	1.40033e-07	8.93947
his-6	WBGene00001880	-5.18973	-0.977861	-10.4196	3.39791e-11	2.95438e-10	15.5505
his-7	WBGene00001881	-3.4185	-0.265993	-6.41734	5.7013e-07	2.00409e-06	6.13169
his-18	WBGene00001892	-2.02298	0.00174809	-4.9415	3.16682e-05	8.21084e-05	2.11669
his-24	WBGene00001898	-2.48981	4.45238	-13.8458	3.93327e-14	8.18074e-13	22.1691
his-35	WBGene00001909	-0.413069	6.62406	-4.0936	0.000321421	0.000708159	-1.13734
C50F4.6	WBGene00001910	-1.63361	1.08008	-3.47502	0.00166481	0.00322826	-1.66043
his-37	WBGene00001911	0.930127	6.67919	5.90401	2.27243e-06	7.16041e-06	3.79788
his-38	WBGene00001912	2.98992	2.4085	8.21924	5.54719e-09	2.84498e-08	10.504
his-40	WBGene00001914	1.41714	2.12244	5.1642	1.71726e-05	4.67861e-05	2.43332
his-41	WBGene00001915	0.522229	6.7831	5.42928	8.2974e-06	2.38012e-05	2.49539
his-48	WBGene00001922	-6.02348	-1.03781	-12.2298	8.10762e-13	1.10725e-11	19.0945
his-57	WBGene00001931	-0.322103	3.20668	-1.37347	0.180387	0.234085	-6.46411
his-59	WBGene00001933	-7.18446	-0.737559	-17.6901	7.6956e-17	4.31655e-15	27.5997
his-60	WBGene00001934	-7.41597	-0.680993	-20.2238	2.27786e-18	2.51942e-16	30.6781
his-61	WBGene00001935	-3.21858	1.03059	-7.74397	1.81205e-08	8.35627e-08	9.48342
his-62	WBGene00001936	-3.60971	0.110896	-6.15258	1.16859e-06	3.88479e-06	5.42966
his-70	WBGene00001944	0.252984	-1.68418	0.54255	0.591686	0.651744	-6.27734
his-71	WBGene00001945	-0.592661	5.89122	-5.65538	4.47095e-06	1.34496e-05	3.13247
his-72	WBGene00001946	-1.24033	6.20387	-9.14984	5.95093e-10	3.76432e-09	12.2039
hlh-1	WBGene00001948	-1.39558	1.88217	-6.45692	5.12967e-07	1.81523e-06	5.8875
hlh-2	WBGene00001949	-3.02031	-0.0546748	-5.00839	2.635e-05	6.9584e-05	2.41288
hlh-8	WBGene00001953	-0.273744	0.332285	-0.719791	0.477554	0.540988	-6.50633
hlh-11	WBGene00001955	0.618774	6.93885	4.97408	2.89563e-05	7.57238e-05	1.24597
hlh-12	WBGene00001956	3.72956	-0.426791	9.45257	2.95046e-10	2.02196e-09	13.4872
hlh-13	WBGene00001957	5.02966	-0.837113	9.31843	4.02027e-10	2.64337e-09	13.1917
hmg-1.1	WBGene00001971	0.242597	7.63132	2.55479	0.0162811	0.0263496	-4.90375
hmg-1.2	WBGene00001972	0.143082	5.97118	1.84734	0.0751731	0.106617	-6.25998
hmg-3	WBGene00001973	-0.538919	-0.508092	-1.08315	0.287882	0.352757	-5.87813
hmg-4	WBGene00001974	-0.969274	5.03828	-7.14729	8.33675e-08	3.41512e-07	7.22743
hmg-5	WBGene00001975	0.31513	3.13459	1.26727	0.215385	0.273823	-6.53886
hmg-11	WBGene00001976	-0.71621	4.56122	-4.86173	3.94309e-05	0.000100788	1.05798
hmg-12	WBGene00001977	-0.178638	5.20168	-1.27794	0.21165	0.269627	-6.97521
hmp-1	WBGene00001978	-0.710464	5.44411	-8.8164	1.30696e-09	7.74722e-09	11.4132
hmp-2	WBGene00001979	-0.212757	5.02095	-2.15374	0.0399188	0.0599475	-5.62175
hmr-1	WBGene00001980	-1.63325	6.08893	-9.83848	1.22749e-10	9.28619e-10	13.8068
hoe-1	WBGene00001983	-0.0527058	6.19462	-0.560519	0.579535	0.640496	-7.75757
hog-1	WBGene00001984	-1.72591	1.75395	-6.67259	2.89221e-07	1.07352e-06	6.51286
hop-1	WBGene00001985	-0.085152	0.422201	-0.179969	0.858459	0.886095	-6.5623
hot-1	WBGene00001986	-0.534558	2.7074	-3.33968	0.00236341	0.00447586	-2.5635
hot-2	WBGene00001987	0.233931	0.110969	0.60673	0.548865	0.610668	-6.45325
hot-4	WBGene00001989	-3.28216	0.00327124	-6.99713	1.23227e-07	4.90845e-07	7.62728
hot-5	WBGene00001990	-0.651115	1.05814	-2.01818	0.0531378	0.0777132	-4.87876
hot-6	WBGene00001991	1.45427	2.16053	6.40473	5.89671e-07	2.06667e-06	5.76001
hpd-1	WBGene00001993	-0.0863562	8.578	-0.575105	0.569763	0.631132	-7.7301
hpk-1	WBGene00001994	0.5429	6.99088	2.91074	0.0070292	0.0121966	-4.11804
hpl-1	WBGene00001995	0.252295	2.5601	1.44468	0.159527	0.209878	-6.31816
hpl-2	WBGene00001996	-0.793736	4.11298	-5.23359	1.41928e-05	3.91461e-05	2.21099
hpr-9	WBGene00001997	-0.31067	2.78097	-1.82473	0.0786115	0.111084	-5.65503
hpr-17	WBGene00001998	-0.492454	0.861794	-1.13158	0.267307	0.33087	-6.04093
hrp-1	WBGene00001999	-0.745747	7.26906	-8.37661	3.77275e-09	2.01454e-08	10.2858
hrp-2	WBGene00002000	-0.736794	7.11209	-7.48802	3.46882e-08	1.51401e-07	8.03022
hars-1	WBGene00002001	-0.944773	5.84451	-10.6861	1.91257e-11	1.7651e-10	15.6981
hsb-1	WBGene00002002	0.314793	5.02347	4.08677	0.000327407	0.000720235	-1.08844
hse-5	WBGene00002003	-0.351755	4.39354	-2.1624	0.039183	0.0589418	-5.53537
hsf-1	WBGene00002004	-0.429722	4.88287	-3.78516	0.000735445	0.00151923	-1.81372
hsp-1	WBGene00002005	-1.29869	10.2921	-10.4692	3.05081e-11	2.67377e-10	15.2558
hsp-3	WBGene00002007	-1.1838	10.4755	-8.57887	2.30965e-09	1.29333e-08	10.8596
hsp-4	WBGene00002008	-1.40351	8.7175	-12.6486	3.6047e-13	5.4025e-12	19.737
hsp-6	WBGene00002010	-1.39298	8.42519	-8.79961	1.36029e-09	8.00687e-09	11.3383
hsp-12.2	WBGene00002011	2.00434	3.75159	9.4763	2.79395e-10	1.92394e-09	13.2686
hsp-12.3	WBGene00002012	0.780708	2.78125	2.28056	0.0306513	0.0470654	-4.99595
hsp-12.6	WBGene00002013	1.45881	-1.45445	1.49648	0.146425	0.194633	-5.43131
hsp-16.2	WBGene00002016	-2.07156	4.57657	-4.40331	0.000198827	0.000455063	-0.375182
hsp-16.41	WBGene00002018	-2.14302	4.0074	-5.15187	2.72198e-05	7.16421e-05	1.64949
hsp-17	WBGene00002021	-0.260078	6.48558	-1.70389	0.0993563	0.137459	-6.51213
hsp-25	WBGene00002023	0.371249	7.36737	3.44996	0.00177692	0.00343213	-2.79842
hsp-43	WBGene00002024	3.38186	6.35473	28.946	1.41017e-22	1.25752e-19	41.6469
hsp-60	WBGene00002025	-2.41944	7.8584	-17.3931	1.19525e-16	6.13446e-15	27.908
hsp-70	WBGene00002026	1.33598	3.49812	3.69795	0.00102685	0.00206499	-1.87411
hsr-9	WBGene00002027	-0.594143	5.83466	-5.64947	4.54361e-06	1.36538e-05	3.15731
hst-1	WBGene00002028	-0.192121	4.09976	-1.48168	0.14947	0.198183	-6.62501
hst-2	WBGene00002029	0.620915	2.9504	4.03164	0.000379937	0.00082851	-0.82759
hst-3.1	WBGene00002030	-1.52347	0.411585	-4.167	0.000263505	0.000590033	0.0459849
hst-6	WBGene00002031	-0.122095	1.9705	-0.609773	0.546876	0.60874	-6.99383
htp-1	WBGene00002032	0.481047	0.156387	0.759568	0.453792	0.517769	-6.23254
htp-2	WBGene00002033	0.400377	-1.91064	0.889614	0.381171	0.446515	-6.03149
htp-3	WBGene00002034	0.864763	-1.58875	1.90462	0.0670354	0.0960303	-4.70634
hum-1	WBGene00002035	0.673428	6.3014	6.18321	1.0683e-06	3.57804e-06	4.56375
hum-2	WBGene00002036	-0.314036	6.54931	-3.12117	0.00412206	0.00745985	-3.60612
hum-4	WBGene00002037	-1.26085	6.0556	-9.90883	1.0483e-10	8.05444e-10	13.9453
hum-5	WBGene00002038	0.253728	7.88208	2.40455	0.0229726	0.0361403	-5.20625
hum-6	WBGene00002039	-1.98615	5.37306	-13.6427	5.66892e-14	1.12652e-12	21.6894
hum-7	WBGene00002040	-0.30304	4.60988	-2.15236	0.0400369	0.060106	-5.61626
hum-8	WBGene00002041	-0.0759907	6.7466	-0.575304	0.56963	0.631114	-7.77099
hus-1	WBGene00002042	0.645266	1.32362	1.77784	0.0861743	0.120744	-5.29915
hyl-1	WBGene00002043	-0.561194	5.83324	-4.68008	6.49331e-05	0.000161013	0.473941
hyl-2	WBGene00002044	0.255721	6.60977	1.74795	0.0913129	0.127323	-6.44278
icd-1	WBGene00002045	-1.74916	9.05194	-13.598	6.14756e-14	1.19991e-12	21.5613
icln-1	WBGene00002046	-1.30127	4.42211	-10.1843	5.68672e-11	4.69549e-10	14.757
icp-1	WBGene00002047	-3.54837	2.49267	-11.6286	2.68546e-12	3.15099e-11	18.1316
ida-1	WBGene00002048	-1.19226	6.14788	-6.77953	2.18068e-07	8.28158e-07	6.18578
ifa-1	WBGene00002050	-0.294501	5.96319	-1.6915	0.101722	0.14031	-6.52471
ifa-4	WBGene00002052	-0.415547	5.03137	-2.51859	0.0177044	0.028482	-4.87081
ifb-1	WBGene00002053	0.312506	7.99572	2.95104	0.00629789	0.0110432	-3.99221
ifb-2	WBGene00002054	-1.46309	8.22461	-12.5119	4.68622e-13	6.85774e-12	19.4842
ifc-1	WBGene00002055	-2.54305	4.38215	-14.6806	9.1222e-15	2.41925e-13	23.5644
ifc-2	WBGene00002056	-0.59443	8.60301	-4.00877	0.000404086	0.000877282	-1.32618
ifd-1	WBGene00002057	-1.65623	5.42395	-16.0194	9.96918e-16	3.61423e-14	25.7671
ifd-2	WBGene00002058	-1.66625	5.31923	-10.9373	1.12152e-11	1.11124e-10	16.2902
ife-1	WBGene00002059	-1.38628	6.14407	-11.2944	5.32194e-12	5.73515e-11	17.0401
ife-2	WBGene00002060	-0.255723	6.0363	-2.01155	0.0538738	0.0787009	-5.97716
ife-3	WBGene00002061	-0.713082	4.9064	-6.3485	6.85402e-07	2.38211e-06	5.20133
ife-4	WBGene00002062	-0.0864767	3.35571	-0.663622	0.512301	0.574511	-7.41431
ife-5	WBGene00002063	-0.0225677	1.3253	-0.0694598	0.945112	0.954951	-6.77025
iff-1	WBGene00002064	-1.15897	2.00896	-3.20949	0.0032971	0.00607698	-2.17903
iff-2	WBGene00002065	-0.818946	8.53806	-7.43819	3.93996e-08	1.7004e-07	7.93111
ifg-1	WBGene00002066	-0.585947	8.04452	-4.03272	0.000378831	0.000826476	-1.28787
ifp-1	WBGene00002067	-5.36122	3.5171	-23.3755	4.72565e-20	1.1829e-17	35.7349
ify-1	WBGene00002068	-2.49862	2.96528	-7.14198	8.45242e-08	3.45655e-07	7.92629
ikb-1	WBGene00002069	-0.0314232	3.94816	-0.247754	0.806113	0.842733	-7.70869
ile-1	WBGene00002070	-1.10383	7.25258	-10.8157	1.4508e-11	1.38863e-10	15.9575
ile-2	WBGene00002071	-0.124169	6.17249	-1.22866	0.229315	0.289111	-7.17756
ima-1	WBGene00002072	0.366107	4.04975	3.23336	0.00310286	0.00574433	-3.03581
ima-2	WBGene00002073	-4.89482	2.97058	-11.904	1.5436e-12	1.92518e-11	18.6776
ima-3	WBGene00002074	-0.809599	7.52315	-4.60451	8.01704e-05	0.000195972	0.239095
imb-1	WBGene00002075	-1.08397	5.47667	-7.74567	1.80429e-08	8.32857e-08	8.77607
imb-2	WBGene00002076	-0.609168	5.67656	-5.08808	2.11671e-05	5.67799e-05	1.60706
imb-3	WBGene00002077	-1.43266	7.46963	-7.68926	2.30441e-08	1.04213e-07	8.46391
xpo-1	WBGene00002078	-0.0540034	7.02857	-0.362493	0.719676	0.766752	-7.87473
xpo-2	WBGene00002079	-1.19211	5.2971	-7.06189	1.04085e-07	4.20228e-07	7.03569
xpo-3	WBGene00002080	-1.14262	5.52192	-8.10442	7.36407e-09	3.67958e-08	9.68144
ina-1	WBGene00002081	0.399843	6.64555	3.9662	0.000453122	0.000974988	-1.4775
inf-1	WBGene00002083	-1.5776	8.27212	-10.554	2.53986e-11	2.26917e-10	15.3979
ins-1	WBGene00002084	0.170019	0.816789	0.473184	0.63971	0.695685	-6.63655
ins-7	WBGene00002090	7.81025	2.72267	13.2339	1.59605e-13	2.68543e-12	20.758
ins-10	WBGene00002093	3.89447	-1.16906	5.62428	4.86705e-06	1.45248e-05	4.13479
ins-17	WBGene00002100	-0.336533	3.19383	-1.47489	0.151277	0.200299	-6.39228
ins-18	WBGene00002101	-1.7589	0.774378	-4.88347	3.71446e-05	9.52685e-05	2.02198
ins-19	WBGene00002102	8.1929	0.950254	8.87441	3.2069e-09	1.74043e-08	11.2551
ins-26	WBGene00002109	4.58425	-0.610696	8.56058	2.41389e-09	1.34379e-08	11.439
ins-27	WBGene00002110	-1.20312	3.67571	-4.38836	0.000158463	0.000368714	-0.18376
ins-35	WBGene00002118	-0.259806	0.842809	-0.469842	0.642185	0.697685	-6.81918
ins-37	WBGene00002120	-0.643314	-0.290247	-1.49756	0.145316	0.193358	-5.45356
inx-1	WBGene00002123	-1.66007	3.64304	-10.5036	2.83227e-11	2.50532e-10	15.5321
inx-5	WBGene00002127	-0.0542647	5.3429	-0.437597	0.664999	0.717553	-7.79004
inx-7	WBGene00002129	0.37818	2.78742	1.80229	0.0821571	0.115615	-5.74802
inx-8	WBGene00002130	6.14116	5.796	22.6699	1.07855e-19	2.40448e-17	34.9668
inx-9	WBGene00002131	4.70611	4.33332	19.6393	4.95313e-18	4.87388e-16	31.1763
inx-10	WBGene00002132	0.47929	4.08533	3.58173	0.00125942	0.0024916	-2.2646
inx-11	WBGene00002133	0.757318	3.39183	4.37841	0.000148268	0.000346517	0.0125241
inx-12	WBGene00002134	-0.572677	6.38815	-4.95583	3.04451e-05	7.92684e-05	1.20406
inx-13	WBGene00002135	-0.51257	6.06668	-4.02434	0.000387486	0.000843554	-1.30722
inx-14	WBGene00002136	0.448537	-0.451306	0.565748	0.576056	0.637244	-6.30543
inx-15	WBGene00002137	-0.11828	6.65779	-0.967342	0.341565	0.407888	-7.46551
inx-16	WBGene00002138	0.0899248	6.75133	0.81953	0.419331	0.48418	-7.59837
inx-17	WBGene00002139	-0.095366	5.82076	-0.887249	0.382421	0.447795	-7.52624
inx-18	WBGene00002140	-1.73449	1.09923	-6.55264	3.9755e-07	1.43819e-06	6.30606
inx-20	WBGene00002142	-2.35718	0.0496856	-6.89544	1.60793e-07	6.28029e-07	7.3632
inx-21	WBGene00002143	-0.399956	0.907524	-0.753772	0.45721	0.521169	-6.34606
inx-22	WBGene00002144	-0.386163	-2.09521	-0.721024	0.476807	0.540442	-6.1671
ipp-5	WBGene00002146	0.531302	5.41945	4.57673	8.62059e-05	0.000209573	0.199102
ire-1	WBGene00002147	-0.0190633	6.20502	-0.194317	0.847316	0.877386	-7.90919
gon-14	WBGene00002148	-0.494387	5.28006	-3.60514	0.00118427	0.00235468	-2.33325
irk-1	WBGene00002149	-0.250797	0.290311	-0.651832	0.519767	0.581878	-6.56593
irk-2	WBGene00002150	2.05212	0.925274	5.64549	4.59321e-06	1.37912e-05	4.02804
irk-3	WBGene00002151	0.870962	1.29214	2.76649	0.00987074	0.0166729	-3.38474
iars-1	WBGene00002152	-1.14551	7.34526	-10.4807	2.97603e-11	2.61788e-10	15.2251
iars-2	WBGene00002153	-0.732784	5.38788	-7.6505	2.2948e-08	1.03877e-07	8.49558
isp-1	WBGene00002162	-0.392008	8.6231	-3.14454	0.00388642	0.00706568	-3.52255
ist-1	WBGene00002163	2.09677	3.21603	9.56918	2.25894e-10	1.59163e-09	13.5456
isw-1	WBGene00002169	-0.934488	5.24988	-7.73991	1.8307e-08	8.42866e-08	8.83307
itr-1	WBGene00002173	0.742968	8.23713	7.30163	5.59437e-08	2.35389e-07	7.57051
itx-1	WBGene00002174	-0.316904	6.99389	-2.0246	0.0524336	0.0767777	-5.96208
jac-1	WBGene00002175	-0.288557	5.20883	-2.19715	0.0363546	0.0550353	-5.58097
jip-1	WBGene00002176	-0.548811	2.67732	-2.1524	0.0400333	0.060106	-5.1008
jnk-1	WBGene00002178	-0.149208	2.17331	-0.542722	0.591569	0.651726	-7.03146
jph-1	WBGene00002179	-0.72331	5.71648	-7.50321	3.33696e-08	1.462e-07	8.08307
jtr-1	WBGene00002180	0.357687	3.53699	2.27939	0.0303765	0.0466586	-5.07368
kal-1	WBGene00002181	-3.652	1.68975	-9.69179	1.70923e-10	1.24298e-09	14.0577
kap-1	WBGene00002182	-0.147996	2.01562	-0.591855	0.558645	0.620244	-6.9991
kat-1	WBGene00002183	-0.108147	7.40258	-0.784055	0.439519	0.504105	-7.6155
kel-1	WBGene00002184	0.375358	2.02575	1.7765	0.0864	0.121048	-5.63256
kel-3	WBGene00002185	0.37342	5.28974	2.95862	0.00618123	0.0108506	-3.92372
kel-10	WBGene00002186	-0.105113	1.72063	-0.229532	0.820106	0.855043	-6.64154
kgb-1	WBGene00002187	-0.492577	6.40115	-5.86255	2.54318e-06	7.96448e-06	3.68853
kgb-2	WBGene00002188	1.34118	3.65393	7.73639	1.847e-08	8.49549e-08	8.93484
kin-1	WBGene00002189	-0.202367	7.20191	-1.40114	0.172041	0.224418	-6.95765
kin-2	WBGene00002190	-0.147185	7.75829	-0.970477	0.340028	0.406223	-7.44959
kin-3	WBGene00002191	-0.575488	7.60209	-6.44023	5.36337e-07	1.89277e-06	5.26034
kin-4	WBGene00002192	1.43091	6.59316	11.5655	3.05284e-12	3.54692e-11	17.5547
kin-5	WBGene00002193	-0.582954	0.0132769	-0.976497	0.337089	0.403421	-6.02876
kin-9	WBGene00002195	-0.622389	0.957239	-1.93837	0.0626074	0.0902032	-5.06328
kin-10	WBGene00002196	-0.493003	6.63936	-4.9487	3.10478e-05	8.06758e-05	1.18325
kin-14	WBGene00002198	0.141339	2.76481	0.502341	0.619313	0.67683	-6.88084
kin-15	WBGene00002199	1.26281	2.40161	4.34522	0.000164526	0.000381513	-0.0153124
kin-16	WBGene00002200	1.87309	3.29778	9.85474	1.18346e-10	8.9913e-10	14.1627
kin-18	WBGene00002201	-0.0801688	6.28809	-0.544722	0.59021	0.65033	-7.77592
kin-19	WBGene00002202	-0.283893	8.09673	-2.22271	0.0343916	0.0522967	-5.57761
kin-20	WBGene00002203	-0.153877	5.99908	-1.08754	0.285972	0.350687	-7.33033
kin-21	WBGene00002204	-0.689738	-1.88299	-1.55928	0.13004	0.174994	-5.2562
kin-24	WBGene00002206	-1.12299	-1.61809	-2.21604	0.0348948	0.0530166	-4.16023
sid-3	WBGene00002207	0.514626	6.08003	2.55326	0.0165206	0.0267099	-4.89736
kin-26	WBGene00002208	0.864763	-1.64581	1.41154	0.168982	0.220891	-5.4548
kin-29	WBGene00002210	0.0851233	5.77716	0.592336	0.558328	0.620003	-7.73732
kin-31	WBGene00002212	1.96133	-0.876654	2.97224	0.00597681	0.0105125	-2.61023
kin-32	WBGene00002213	-0.507725	4.16174	-4.26164	0.000203793	0.000465757	-0.515382
klc-1	WBGene00002214	-0.0881931	1.84474	-0.303487	0.763738	0.805337	-6.63958
klc-2	WBGene00002215	0.114113	6.28031	1.49514	0.145943	0.194083	-6.82269
klp-3	WBGene00002216	0.374738	4.50803	3.57563	0.00127974	0.00252935	-2.39195
klp-4	WBGene00002217	0.25629	6.80102	2.00016	0.0551581	0.0803385	-6.00897
klp-7	WBGene00002219	-0.0606765	5.6762	-0.503088	0.618795	0.676393	-7.72409
gcc-1	WBGene00002220	0.304002	4.68419	2.8125	0.00883435	0.015065	-4.17935
klp-10	WBGene00002221	-3.0329	-0.689491	-5.91839	2.18545e-06	6.91551e-06	4.89364
klp-11	WBGene00002222	-0.523	2.59593	-2.7574	0.0100885	0.0169905	-3.90905
klp-12	WBGene00002223	-0.252594	6.88135	-2.69262	0.0117766	0.0195655	-4.60518
klp-13	WBGene00002224	-0.761369	1.20277	-2.57402	0.0155687	0.0253115	-3.91263
klp-15	WBGene00002225	0.848642	2.39342	2.743	0.0104429	0.0175438	-3.60946
klp-16	WBGene00002226	0.578627	4.33044	4.21825	0.000229297	0.000518644	-0.522371
klp-17	WBGene00002227	-0.32231	2.99704	-1.52625	0.138042	0.184643	-5.96654
klp-18	WBGene00002228	-4.06489	1.33479	-8.36455	3.88542e-09	2.06701e-08	11.0103
klp-19	WBGene00002229	-2.28319	4.45035	-10.0069	8.42236e-11	6.65026e-10	14.5256
klp-20	WBGene00002230	-0.490775	2.67944	-2.25011	0.0323944	0.0495235	-4.89495
knl-1	WBGene00002231	-2.52456	3.76479	-8.89854	1.07523e-09	6.48135e-09	12.13
kpc-1	WBGene00002232	0.155586	5.48463	1.50879	0.142432	0.189975	-6.78093
kqt-1	WBGene00002233	-1.76983	0.958829	-5.75831	3.37692e-06	1.03129e-05	4.32369
kqt-2	WBGene00002234	-0.13234	5.52989	-1.21181	0.235602	0.295964	-7.16532
kqt-3	WBGene00002235	1.14008	4.07986	8.67599	1.8283e-09	1.04764e-08	11.2419
kars-1	WBGene00002238	-1.31787	7.18853	-9.16456	5.74965e-10	3.64929e-09	12.2065
ksr-1	WBGene00002239	-0.0599531	4.34599	-0.52509	0.603609	0.662247	-7.62159
ksr-2	WBGene00002240	0.0791268	3.47597	0.405375	0.688249	0.737993	-7.31933
kup-1	WBGene00002241	-0.552005	4.17896	-4.73176	5.63472e-05	0.000140627	0.876069
kvs-1	WBGene00002242	0.537345	2.44921	2.72847	0.0108125	0.0181092	-3.94855
lad-2	WBGene00002243	-2.74662	1.93431	-8.56429	2.39236e-09	1.33298e-08	11.3944
laf-1	WBGene00002244	-0.69967	6.79089	-4.61562	7.74904e-05	0.000190102	0.274925
lag-1	WBGene00002245	0.0184206	4.44822	0.155914	0.877207	0.900691	-7.74517
lam-1	WBGene00002247	-1.28595	7.17656	-11.3538	4.70803e-12	5.14745e-11	17.1162
lam-3	WBGene00002248	2.94774	4.32329	12.305	7.17753e-13	9.97166e-12	19.2513
lap-1	WBGene00002249	-0.478141	6.62732	-3.74073	0.000827618	0.00169394	-2.0599
lap-2	WBGene00002250	0.766801	7.66611	6.31386	7.52056e-07	2.58999e-06	4.91629
lat-1	WBGene00002251	1.30673	6.14082	10.0063	8.43347e-11	6.65535e-10	14.1916
lat-2	WBGene00002252	0.176982	2.88154	1.01026	0.320928	0.387722	-6.89196
lbp-1	WBGene00002253	1.76332	5.68575	11.5278	3.29649e-12	3.77482e-11	17.4999
lbp-2	WBGene00002254	1.52076	9.61596	9.30246	4.17172e-10	2.73539e-09	12.5871
lbp-3	WBGene00002255	0.563595	6.83387	3.8381	0.000638646	0.00133258	-1.81124
lbp-4	WBGene00002256	-1.06666	3.86202	-5.33673	1.06939e-05	3.02019e-05	2.55687
lbp-5	WBGene00002257	0.739665	5.05879	3.35953	0.0023218	0.00440056	-2.99817
lbp-6	WBGene00002258	0.330133	8.96823	3.45593	0.00174957	0.00338434	-2.73984
lbp-7	WBGene00002259	0.559282	5.63665	2.69586	0.0118701	0.019698	-4.58671
lbp-8	WBGene00002260	4.18983	1.38737	9.71687	1.61482e-10	1.18581e-09	14.117
ldb-1	WBGene00002261	-0.96241	4.90293	-6.59048	3.59531e-07	1.3113e-06	5.7324
ldh-1	WBGene00002262	0.0624595	6.33931	0.586659	0.562082	0.623671	-7.7641
lea-1	WBGene00002263	1.24235	8.1822	7.9256	1.14873e-08	5.51111e-08	9.16196
lec-1	WBGene00002264	-0.063245	9.16681	-0.488545	0.628927	0.68583	-7.76818
lec-2	WBGene00002265	0.860277	8.22004	3.2672	0.00308781	0.00571944	-3.29133
lec-3	WBGene00002266	-0.135216	5.95751	-0.802767	0.428798	0.493553	-7.59672
lec-4	WBGene00002267	1.82782	6.70302	15.4391	2.55412e-15	8.14952e-14	24.7808
lec-5	WBGene00002268	0.972391	8.86606	10.6728	1.96765e-11	1.8066e-10	15.681
lec-6	WBGene00002269	2.32158	9.73167	18.2479	3.42271e-17	2.28855e-15	29.2074
lec-7	WBGene00002270	0.833846	1.00281	2.25084	0.0323429	0.0494607	-4.44134
lec-8	WBGene00002271	1.53087	8.32725	12.2668	7.54032e-13	1.04249e-11	18.9897
lec-9	WBGene00002272	0.318002	8.58099	2.95149	0.00629096	0.0110324	-3.97144
lec-10	WBGene00002273	-0.0289112	8.07633	-0.239475	0.812463	0.848563	-7.87828
lec-11	WBGene00002274	1.58613	5.8648	16.2169	7.28335e-16	2.77117e-14	26.0762
lem-2	WBGene00002275	-1.02796	4.58861	-7.23851	6.5835e-08	2.73493e-07	7.58732
lem-3	WBGene00002276	1.36363	4.89728	8.90911	1.04862e-09	6.34239e-09	11.7149
lep-2	WBGene00002278	-0.0972289	4.28121	-0.725516	0.474091	0.537705	-7.41695
let-2	WBGene00002280	0.000627422	10.1832	0.00286822	0.997732	0.998152	-7.8535
let-4	WBGene00002282	-7.89289	0.533118	-10.8412	2.90573e-11	2.5592e-10	15.7838
let-19	WBGene00002295	0.377496	6.48095	2.47286	0.0196669	0.0313423	-5.08104
ect-2	WBGene00002297	-2.0073	2.82245	-6.09289	1.36285e-06	4.47631e-06	5.20313
let-23	WBGene00002299	1.55879	5.18866	10.206	5.42051e-11	4.49912e-10	14.6762
let-49	WBGene00002324	0.349082	2.45797	1.49136	0.146928	0.19521	-6.04558
let-60	WBGene00002335	-0.199133	6.26227	-2.28033	0.0303133	0.0465765	-5.46925
let-70	WBGene00002344	-0.187628	8.56061	-1.92984	0.0637025	0.0916145	-6.10542
myo-1	WBGene00002348	1.5369	3.19466	4.24157	0.000228118	0.00051614	-0.240735
let-92	WBGene00002363	-0.095997	7.56278	-1.13778	0.26475	0.328103	-7.2807
let-99	WBGene00002368	0.676051	1.30858	1.79099	0.0839932	0.117977	-5.10921
lpr-1	WBGene00002393	-4.66008	0.349537	-6.31538	1.09699e-06	3.66639e-06	5.4861
let-268	WBGene00002497	-1.10955	4.74046	-10.893	1.23162e-11	1.20115e-10	16.201
let-363	WBGene00002583	0.00430549	7.04571	0.0283101	0.977613	0.981673	-7.9419
let-413	WBGene00002632	0.0924517	5.76148	0.883037	0.384654	0.450077	-7.52608
let-418	WBGene00002637	0.460289	7.45339	4.25988	0.000204773	0.000467847	-0.692115
let-502	WBGene00002694	-0.150826	6.40408	-1.47211	0.152021	0.201172	-6.8462
let-504	WBGene00002696	-0.502773	4.93568	-3.90055	0.000540412	0.00114417	-1.47843
let-526	WBGene00002717	-0.168973	7.35536	-0.840739	0.40777	0.472706	-7.58015
let-607	WBGene00002783	-0.538261	7.32533	-3.8741	0.00058006	0.00122123	-1.71434
let-630	WBGene00002804	-2.08103	4.82099	-13.3375	9.89682e-14	1.78293e-12	21.2111
let-653	WBGene00002827	-2.00883	3.90619	-8.61478	2.1181e-09	1.19404e-08	11.1377
let-711	WBGene00002845	-0.124016	7.68447	-0.704886	0.48665	0.549882	-7.68361
let-716	WBGene00002850	-1.6767	5.67078	-10.1353	6.33533e-11	5.16824e-10	14.5365
let-721	WBGene00002855	0.265695	7.08003	2.58889	0.0150377	0.0245096	-4.83298
let-754	WBGene00002879	-1.08333	7.26501	-9.13358	6.18153e-10	3.89052e-09	12.1311
let-756	WBGene00002881	-1.50632	3.46453	-10.4285	3.33302e-11	2.90327e-10	15.4512
let-765	WBGene00002889	0.0868897	6.50258	0.5588	0.580692	0.641626	-7.77937
let-767	WBGene00002891	0.138755	8.47868	1.10636	0.277884	0.342093	-7.28077
let-805	WBGene00002915	0.0336954	8.03203	0.152441	0.879979	0.90266	-7.90986
let-858	WBGene00002957	-0.78626	5.41753	-6.84095	1.85523e-07	7.14644e-07	6.39825
lev-1	WBGene00002974	-0.72603	3.01078	-4.60113	8.06311e-05	0.000196994	0.578114
lev-8	WBGene00002975	-1.85606	1.0649	-6.13251	1.22466e-06	4.05511e-06	5.22279
lev-9	WBGene00002976	0.104519	2.29305	0.566241	0.575691	0.636939	-7.2294
lev-10	WBGene00002977	0.059545	4.47902	0.430919	0.669791	0.721578	-7.7317
lev-11	WBGene00002978	-0.51044	10.2533	-4.51442	0.000102243	0.000245506	0.0889833
lfe-2	WBGene00002979	0.681904	5.92705	6.59083	3.59198e-07	1.31041e-06	5.67944
lgg-1	WBGene00002980	2.09758	8.55351	10.4463	4.30244e-11	3.67368e-10	14.8998
lgg-2	WBGene00002981	2.17616	6.58195	16.1755	7.77658e-16	2.9199e-14	26.0084
lgg-3	WBGene00002982	0.275066	2.97988	1.09408	0.283142	0.347731	-6.70618
lgx-1	WBGene00002983	-2.7154	-0.476995	-5.23836	1.40079e-05	3.86584e-05	2.99735
lig-1	WBGene00002985	-1.86927	3.42868	-10.9384	1.11891e-11	1.1102e-10	16.6756
lig-4	WBGene00002986	-0.416406	4.45851	-3.70615	0.00090711	0.00184237	-1.97213
lim-6	WBGene00002988	2.93921	1.98438	8.45702	3.10208e-09	1.68997e-08	11.188
lim-7	WBGene00002989	1.58784	3.44697	9.00363	8.38722e-10	5.18047e-09	12.179
lin-1	WBGene00002990	0.60913	4.98436	4.23412	0.000219624	0.000499078	-0.659554
lin-2	WBGene00002991	-0.247502	4.7572	-2.29439	0.0293873	0.0452806	-5.35284
lin-3	WBGene00002992	1.41784	3.3843	4.58525	8.94219e-05	0.000216359	0.570945
lin-5	WBGene00002994	-0.262071	5.5789	-2.62925	0.0136801	0.0224819	-4.68608
lin-7	WBGene00002996	-0.2752	4.00707	-2.20794	0.035514	0.0538771	-5.37079
lin-8	WBGene00002997	-0.0183189	2.62081	-0.107897	0.914839	0.929828	-7.30911
lin-9	WBGene00002998	-0.574616	3.95535	-3.5598	0.00133401	0.00262933	-2.1035
lin-10	WBGene00002999	0.0525375	5.98064	0.497413	0.622739	0.680132	-7.80323
lin-11	WBGene00003000	2.34615	2.32051	7.35884	4.82895e-08	2.0567e-07	8.39796
lin-12	WBGene00003001	0.838662	3.39465	3.91797	0.000515759	0.00109523	-1.18078
lin-13	WBGene00003002	-0.0593965	6.74481	-0.484085	0.632049	0.688666	-7.81626
lin-14	WBGene00003003	-0.81091	5.06143	-4.53288	9.72064e-05	0.000234122	0.140387
lin-17	WBGene00003006	-1.37181	4.46518	-10.1606	5.99086e-11	4.9125e-10	14.6615
lin-18	WBGene00003007	-0.0266617	4.62254	-0.226883	0.822145	0.856982	-7.7696
lin-23	WBGene00003009	0.152025	6.16742	1.62599	0.115035	0.156824	-6.61
lin-24	WBGene00003010	0.175963	4.64233	1.77002	0.0874937	0.122412	-6.26428
lin-25	WBGene00003011	-0.313216	3.89161	-2.39624	0.0234074	0.0367573	-5.00446
lin-26	WBGene00003012	-1.03374	4.88806	-6.8759	1.69253e-07	6.57295e-07	6.52662
lin-28	WBGene00003014	0.826971	4.3897	6.63425	3.20126e-07	1.18147e-06	5.97947
lin-29	WBGene00003015	-1.08928	4.32549	-5.71563	3.79335e-06	1.15102e-05	3.44892
lin-31	WBGene00003017	-0.319416	0.97102	-0.679733	0.502194	0.564998	-6.54537
lin-33	WBGene00003019	1.05731	4.55966	9.08599	6.91069e-10	4.32654e-09	12.1865
lin-35	WBGene00003020	-0.915718	4.4157	-6.07728	1.42152e-06	4.65188e-06	4.50465
lin-36	WBGene00003021	-0.637561	4.72111	-6.53501	4.1663e-07	1.50113e-06	5.70385
lin-37	WBGene00003022	-0.912868	3.12785	-6.30711	7.65777e-07	2.63153e-06	5.38097
lin-39	WBGene00003024	1.14924	2.53686	6.00309	1.73728e-06	5.60297e-06	4.67051
lin-40	WBGene00003025	-0.0847195	6.07982	-0.69821	0.490742	0.553685	-7.67247
lin-41	WBGene00003026	-1.94831	4.07317	-8.28954	4.66785e-09	2.44138e-08	10.4543
lin-44	WBGene00003029	-2.58137	2.53482	-12.0791	1.09031e-12	1.41423e-11	19.0176
lin-45	WBGene00003030	0.378027	5.77805	2.84947	0.00807648	0.013867	-4.21495
lin-46	WBGene00003031	-0.361683	2.07406	-1.40626	0.170531	0.222601	-6.28196
lin-48	WBGene00003033	-3.48143	0.508849	-8.28329	4.73993e-09	2.47545e-08	10.805
lin-49	WBGene00003034	0.168632	5.35285	1.45532	0.156581	0.206441	-6.78117
lin-52	WBGene00003035	-0.3802	2.96971	-1.60702	0.119148	0.161843	-5.98426
lin-53	WBGene00003036	-1.07848	5.04516	-7.56775	2.83106e-08	1.25797e-07	8.37337
lin-54	WBGene00003037	-1.17242	2.55377	-5.42444	8.40814e-06	2.40947e-05	3.20892
lin-56	WBGene00003038	0.173114	2.75875	0.831732	0.412521	0.477476	-6.90372
lin-59	WBGene00003040	0.124406	6.3884	0.919709	0.365495	0.430981	-7.50761
lin-61	WBGene00003041	-0.410536	4.31624	-2.70189	0.0115197	0.0191767	-4.27178
lip-1	WBGene00003043	-1.0225	4.15126	-5.29427	1.20151e-05	3.36206e-05	2.42689
lir-1	WBGene00003044	-0.87481	4.1912	-5.25814	1.32676e-05	3.67648e-05	2.24642
lir-2	WBGene00003045	-0.0436509	2.89974	-0.237368	0.814081	0.850129	-7.37689
lir-3	WBGene00003046	0.560784	1.14236	1.79301	0.0836634	0.117584	-5.34573
lis-1	WBGene00003047	0.0356028	6.09933	0.249972	0.804414	0.841142	-7.89305
lit-1	WBGene00003048	-1.56152	5.60836	-11.0311	9.20791e-12	9.35744e-11	16.4687
lmn-1	WBGene00003052	-0.640556	7.11096	-8.20754	5.70928e-09	2.91672e-08	9.86299
lmp-1	WBGene00003053	0.332113	7.85023	2.44291	0.0210585	0.0333662	-5.13118
lon-1	WBGene00003055	1.87602	6.64643	13.962	3.19652e-14	6.85356e-13	22.2141
lon-2	WBGene00003056	0.710706	5.555	5.11243	1.97974e-05	5.33666e-05	1.65569
lon-3	WBGene00003057	-7.36212	1.37977	-13.2049	2.21268e-13	3.56327e-12	20.57
lpd-2	WBGene00003059	-1.06937	3.28463	-6.48227	4.79448e-07	1.70635e-06	5.7993
lpd-3	WBGene00003060	0.46496	6.81419	3.60844	0.00117404	0.00233596	-2.40618
lpd-5	WBGene00003061	-0.183938	6.62354	-1.4421	0.160246	0.210688	-6.90474
lpd-6	WBGene00003062	-2.17483	4.93211	-16.3974	5.48172e-16	2.16657e-14	26.4894
lpd-7	WBGene00003063	-0.964148	6.96336	-9.93036	9.99018e-11	7.70903e-10	13.9964
lpd-8	WBGene00003064	-0.27301	4.63089	-1.28375	0.209846	0.267616	-6.99331
lpd-9	WBGene00003065	-0.439088	6.05694	-4.13184	0.000289836	0.000644442	-1.02463
lpl-1	WBGene00003066	-1.32357	5.06476	-11.1342	7.42176e-12	7.70697e-11	16.7361
lrg-1	WBGene00003067	-0.207755	0.943578	-0.567328	0.574963	0.636232	-6.56608
lrk-1	WBGene00003068	-4.38895e-05	5.91666	-0.000364696	0.999712	0.999767	-7.92638
lrp-1	WBGene00003071	0.0321545	7.79995	0.327362	0.745803	0.789283	-7.86975
lrp-2	WBGene00003072	1.26575	6.9562	7.20174	7.31409e-08	3.02135e-07	7.27409
lars-1	WBGene00003073	-1.0746	6.61693	-13.2286	1.21003e-13	2.12358e-12	20.8798
lars-2	WBGene00003074	-1.60643	3.57739	-7.63006	2.41682e-08	1.08883e-07	8.74198
lsm-1	WBGene00003076	-0.0852056	3.86874	-0.565723	0.576039	0.637244	-7.51462
lsm-3	WBGene00003077	-0.82022	3.52862	-4.39824	0.000140457	0.000329504	0.0548757
lsm-4	WBGene00003078	-0.138281	3.98877	-0.973866	0.338371	0.404586	-7.20042
lsm-5	WBGene00003079	-0.656294	3.54511	-3.42783	0.001882	0.00362332	-2.43992
lsm-6	WBGene00003080	-1.09804	2.78963	-3.72272	0.000868139	0.00176951	-1.4925
lsm-7	WBGene00003081	-1.13676	3.52625	-6.73319	2.46415e-07	9.26932e-07	6.48804
lsm-8	WBGene00003082	-0.464927	3.9471	-2.7335	0.0106831	0.0179114	-4.22585
lst-1	WBGene00003083	-0.326781	3.77147	-2.42271	0.0220472	0.0348013	-4.71056
lst-2	WBGene00003084	0.188941	5.47565	1.42774	0.164305	0.21541	-6.87897
ccar-1	WBGene00003085	-0.671912	6.88063	-5.71459	3.80415e-06	1.15362e-05	3.28271
lst-4	WBGene00003086	0.0757883	5.60261	0.617241	0.542009	0.603651	-7.70175
lsy-2	WBGene00003087	0.00942693	4.30715	0.0625469	0.950567	0.959307	-7.69936
ltd-1	WBGene00003089	-2.44569	2.97672	-12.8118	2.64184e-13	4.15616e-12	20.3816
lys-1	WBGene00003090	2.3891	10.75	18.1653	3.85357e-17	2.51063e-15	29.0991
lys-2	WBGene00003091	2.36913	9.0624	15.2358	3.57537e-15	1.08309e-13	24.4731
lys-3	WBGene00003092	0.562031	1.66114	2.24448	0.0327961	0.0500839	-4.77881
lys-4	WBGene00003093	-1.83277	7.67625	-4.28178	0.000274881	0.000613579	-0.883145
lys-5	WBGene00003094	-0.749304	0.751044	-1.11446	0.275331	0.339584	-6.32885
lys-6	WBGene00003095	0.179372	2.23352	0.77721	0.443481	0.507669	-7.15259
lys-7	WBGene00003096	9.18392	8.24459	26.4039	1.12248e-20	3.90623e-18	37.1651
lys-8	WBGene00003097	3.28333	9.11431	18.1516	3.93049e-17	2.5491e-15	29.0509
lys-10	WBGene00003099	4.63316	-0.597401	7.05858	1.04985e-07	4.23144e-07	7.81706
mab-3	WBGene00003100	-0.957019	0.907208	-2.60852	0.0143625	0.0235128	-3.72243
mab-5	WBGene00003102	-1.30258	2.76106	-8.54597	2.50064e-09	1.38829e-08	11.1301
mab-7	WBGene00003104	-4.87261	1.33216	-10.2344	6.22336e-11	5.09145e-10	15.0565
mab-9	WBGene00003106	-3.08783	1.0503	-7.10674	9.26232e-08	3.76295e-07	7.85034
mab-10	WBGene00003107	-1.27275	4.86334	-6.42261	5.74841e-07	2.01966e-06	5.29267
mab-20	WBGene00003111	-1.1333	3.14368	-6.96248	1.34907e-07	5.33941e-07	7.07929
mab-21	WBGene00003112	-0.0421238	3.14414	-0.178419	0.859665	0.886955	-7.43458
mac-1	WBGene00003119	-1.72008	4.25764	-10.8869	1.24743e-11	1.2149e-10	16.3837
mag-1	WBGene00003123	-1.28947	6.09696	-9.57174	2.24583e-10	1.58318e-09	13.1788
mai-1	WBGene00003124	2.25371	4.62514	16.292	6.46995e-16	2.48823e-14	26.2785
map-1	WBGene00003129	-0.825602	4.39255	-5.07377	2.20163e-05	5.88807e-05	1.76355
map-2	WBGene00003130	-0.520502	6.57974	-3.74751	0.000812868	0.00166542	-2.03911
mat-1	WBGene00003132	0.154925	6.02406	1.63919	0.112241	0.153381	-6.58529
mat-2	WBGene00003133	-0.590694	4.89092	-4.98293	2.826e-05	7.41337e-05	1.45624
mat-3	WBGene00003134	-1.34776	3.5127	-9.38841	3.41999e-10	2.29738e-09	13.1825
mau-2	WBGene00003136	0.144369	3.72243	1.02847	0.312438	0.378716	-7.01136
mau-8	WBGene00003142	-0.260147	3.48119	-1.74522	0.0917945	0.127903	-6.0832
max-1	WBGene00003143	-0.110565	3.48823	-0.569353	0.573607	0.634984	-7.39815
max-2	WBGene00003144	-0.229539	6.35902	-1.50765	0.142723	0.190279	-6.8023
mbf-1	WBGene00003148	-0.737576	6.52539	-6.45435	5.16495e-07	1.82681e-06	5.29622
mbk-1	WBGene00003149	-0.313354	5.19775	-3.07584	0.00461882	0.00828322	-3.66598
mbk-2	WBGene00003150	-1.33859	6.38165	-8.53007	2.59866e-09	1.43879e-08	10.6859
mca-1	WBGene00003151	1.71993	6.72209	10.5434	2.5986e-11	2.31875e-10	15.3687
mca-3	WBGene00003153	0.0252568	8.35063	0.15392	0.878765	0.901965	-7.90555
mcm-2	WBGene00003154	-6.49731	1.01251	-10.9659	1.056e-11	1.05347e-10	16.7099
mcm-3	WBGene00003155	-3.73258	2.35695	-7.50813	3.33199e-08	1.46055e-07	8.85967
mcm-4	WBGene00003156	-2.82483	2.83627	-9.99829	8.58516e-11	6.75265e-10	14.7256
mcm-5	WBGene00003157	-5.37267	1.92803	-8.44264	4.25115e-09	2.24234e-08	10.9348
mcm-6	WBGene00003158	-1.92959	3.97211	-7.52362	3.1677e-08	1.39539e-07	8.56764
mcm-7	WBGene00003159	-1.92541	3.15162	-6.68686	2.78501e-07	1.03805e-06	6.62151
mdf-1	WBGene00003160	0.435154	5.42628	4.64614	7.12699e-05	0.000175748	0.407689
mdf-2	WBGene00003161	-3.87266	0.951012	-6.1545	1.25157e-06	4.13462e-06	5.37112
mdh-2	WBGene00003162	-0.526951	8.87352	-3.65834	0.00102934	0.00206911	-2.23166
mdl-1	WBGene00003163	1.07275	6.71424	10.3799	3.70448e-11	3.20725e-10	14.9979
mdt-6	WBGene00003164	-0.98912	3.21104	-5.92239	2.1619e-06	6.844e-06	4.36764
mec-1	WBGene00003165	-1.67368	3.77777	-11.3763	4.49547e-12	4.94537e-11	17.4029
mec-2	WBGene00003166	-1.32646	3.26109	-8.77246	1.45131e-09	8.48314e-09	11.593
mec-3	WBGene00003167	2.32546	2.02693	9.32321	3.97601e-10	2.6191e-09	13.169
mec-4	WBGene00003168	-1.34684	0.529514	-4.87498	3.80205e-05	9.73751e-05	1.90132
mec-5	WBGene00003169	-0.808738	4.92059	-5.27098	1.2808e-05	3.55879e-05	2.1313
mec-6	WBGene00003170	0.0430812	1.72409	0.174302	0.862869	0.889617	-7.15208
mec-7	WBGene00003171	-2.06367	4.84846	-13.4158	8.57093e-14	1.57387e-12	21.2843
mec-8	WBGene00003172	-1.41079	4.3892	-9.73259	1.55841e-10	1.15329e-09	13.7219
mec-9	WBGene00003173	-1.42747	2.33442	-7.11333	9.10511e-08	3.70224e-07	7.58687
mec-10	WBGene00003174	-1.4357	2.06748	-6.34622	6.89599e-07	2.39571e-06	5.70346
mec-12	WBGene00003175	-1.81595	5.39345	-12.1724	9.07315e-13	1.21213e-11	18.8317
mec-15	WBGene00003177	0.0387321	3.64765	0.25101	0.803619	0.840434	-7.48055
mec-17	WBGene00003178	-0.797908	5.0921	-6.78093	2.17265e-07	8.25548e-07	6.22011
mec-18	WBGene00003179	-1.61786	2.85908	-9.32706	3.9407e-10	2.59824e-09	12.9806
mef-2	WBGene00003182	0.128535	4.57588	1.17116	0.251297	0.313516	-7.08779
mei-1	WBGene00003183	-0.199131	3.92945	-1.25988	0.217999	0.276801	-6.82086
mei-2	WBGene00003184	2.61197	-1.03073	3.94585	0.000478586	0.00102468	-0.237975
mek-1	WBGene00003185	0.0483742	5.2935	0.378134	0.708152	0.75626	-7.81474
mek-2	WBGene00003186	-0.135519	5.59317	-1.46839	0.153022	0.202365	-6.83555
mel-11	WBGene00003196	0.571367	6.04595	4.17864	0.000255318	0.00057278	-0.884929
mel-26	WBGene00003209	0.900069	5.21315	8.27093	4.8858e-09	2.5414e-08	10.0932
mel-28	WBGene00003210	-0.704322	5.86841	-5.24175	1.38783e-05	3.83528e-05	2.0498
mel-32	WBGene00003214	-1.45442	9.27828	-12.1325	9.81418e-13	1.29417e-11	18.7505
memi-1	WBGene00003216	-0.466113	-1.7278	-0.657	0.516487	0.57866	-6.21736
mep-1	WBGene00003218	-0.420245	6.07413	-4.4182	0.000133008	0.000313318	-0.241885
mes-1	WBGene00003219	4.31157	1.70198	9.44089	3.03069e-10	2.06504e-09	13.5002
mes-2	WBGene00003220	-0.312496	3.5357	-1.80862	0.0811438	0.114358	-5.84165
mes-3	WBGene00003221	0.291248	5.12571	2.73134	0.0107386	0.017996	-4.43539
mes-4	WBGene00003222	-2.44874	2.40858	-6.98853	1.26027e-07	5.0074e-07	7.5518
mes-6	WBGene00003224	-0.985406	3.24663	-3.97422	0.000443463	0.000956802	-0.886164
mev-1	WBGene00003225	-0.0767026	6.54098	-0.626038	0.536306	0.598258	-7.74133
mex-1	WBGene00003228	-0.555778	-0.786643	-0.837741	0.409193	0.474163	-6.09593
mex-3	WBGene00003229	-1.47255	2.08248	-4.95855	3.0219e-05	7.87229e-05	2.11577
mex-5	WBGene00003230	-0.533766	-0.591246	-0.813772	0.422568	0.487563	-6.14108
mex-6	WBGene00003231	1.18973	-2.15168	2.60702	0.0144128	0.0235882	-3.36536
mgl-1	WBGene00003232	1.35929	1.26321	5.46612	7.50104e-06	2.16737e-05	3.46916
mgl-2	WBGene00003233	0.126562	4.66201	0.883166	0.384585	0.450034	-7.406
mif-1	WBGene00003234	1.16296	4.98957	9.35284	3.7127e-10	2.4673e-09	12.7286
mif-2	WBGene00003235	0.8459	5.74894	5.3693	9.77996e-06	2.77582e-05	2.35126
mif-3	WBGene00003236	0.503933	3.28595	3.0254	0.00523848	0.00929404	-3.40832
mig-1	WBGene00003238	-0.128117	4.23929	-0.875486	0.388677	0.454152	-7.32988
mig-2	WBGene00003239	0.293373	5.0129	1.76368	0.0885763	0.12383	-6.3481
mig-5	WBGene00003241	-0.437033	3.94166	-3.6034	0.00118971	0.00236417	-2.1053
mig-6	WBGene00003242	-1.10554	8.4349	-6.32076	7.38264e-07	2.54988e-06	4.97025
mig-10	WBGene00003243	-0.567645	6.04829	-5.11502	1.96566e-05	5.30172e-05	1.64867
mig-13	WBGene00003245	4.0461	2.60862	9.65982	1.83781e-10	1.32701e-09	13.974
mig-14	WBGene00003246	-2.013	3.09487	-8.81273	1.31842e-09	7.79575e-09	11.8419
mig-15	WBGene00003247	-0.112473	6.2638	-0.897693	0.376921	0.442335	-7.52909
mig-17	WBGene00003248	0.250428	3.9937	1.34459	0.189431	0.244421	-6.90177
mig-18	WBGene00003249	-0.114491	3.57098	-0.710959	0.482926	0.54625	-7.41124
mig-21	WBGene00003252	1.68758	-0.0508393	4.06925	0.000343273	0.000752584	-0.0539185
mig-22	WBGene00003253	0.273057	5.77554	2.16641	0.038847	0.0584795	-5.66901
mig-23	WBGene00003254	-0.0938723	5.05267	-0.793964	0.433822	0.498572	-7.56191
cogc-1	WBGene00003258	-0.499031	4.84648	-4.5711	8.75454e-05	0.000212215	0.279863
mir-238	WBGene00003331	0.657903	-0.0863343	1.69707	0.100653	0.13905	-5.28923
mir-262	WBGene00003356	1.28333	1.73236	4.30127	0.000182961	0.000421455	0.17163
mix-1	WBGene00003367	-1.21769	5.00243	-8.66068	1.89673e-09	1.0825e-08	11.141
mkk-4	WBGene00003368	0.295216	3.47101	1.95398	0.0606477	0.0876097	-5.71033
mlc-1	WBGene00003369	-0.631998	9.21187	-5.06134	2.27816e-05	6.07793e-05	1.55551
mlc-2	WBGene00003370	0.0175711	9.70684	0.115191	0.909107	0.925048	-7.85533
mlc-3	WBGene00003371	-0.738401	9.65449	-4.90848	3.46769e-05	8.93409e-05	1.14631
mlc-4	WBGene00003372	1.20111	7.13164	10.6568	2.03644e-11	1.86137e-10	15.6074
mlh-1	WBGene00003373	0.0537694	3.5855	0.370696	0.713623	0.760871	-7.40417
mlk-1	WBGene00003374	0.562181	6.12923	4.25531	0.000207333	0.000473149	-0.698705
mlp-1	WBGene00003375	0.515873	6.36537	5.0173	2.57129e-05	6.8002e-05	1.36362
mls-1	WBGene00003376	-0.513557	0.644276	-1.63004	0.11417	0.155853	-5.60861
mml-1	WBGene00003378	0.00242761	5.18009	0.0221148	0.982512	0.985759	-7.87486
mnm-2	WBGene00003380	3.44423	-0.0967709	8.60601	2.16337e-09	1.21811e-08	11.5813
moc-1	WBGene00003384	1.61521	3.83725	12.3587	6.30426e-13	8.87073e-12	19.3929
moc-2	WBGene00003385	-0.0486292	3.67077	-0.28199	0.780003	0.819882	-7.55324
mod-1	WBGene00003386	0.505436	1.20803	1.78548	0.0849019	0.119166	-5.40409
mod-5	WBGene00003387	0.668703	1.3423	1.88822	0.0692843	0.0989637	-5.0733
moe-3	WBGene00003388	-1.88807	4.6397	-11.3002	5.25833e-12	5.672e-11	17.1378
mog-1	WBGene00003389	-0.199116	5.83497	-2.31539	0.0280515	0.0434287	-5.37097
mog-2	WBGene00003390	-1.66029	4.07254	-13.5765	6.3923e-14	1.24258e-12	21.72
mog-3	WBGene00003391	-0.064438	4.833	-0.441063	0.662518	0.715254	-7.69972
mog-4	WBGene00003392	-1.4214	4.64806	-11.1788	6.76348e-12	7.10091e-11	16.9339
mog-5	WBGene00003393	-0.531703	5.32677	-5.44332	7.98438e-06	2.29541e-05	2.62052
mom-1	WBGene00003394	-1.4507	1.25179	-3.13252	0.00400592	0.00726074	-2.53163
mom-2	WBGene00003395	2.24393	0.760218	4.77778	4.96585e-05	0.000124895	1.79643
mom-4	WBGene00003396	-0.00403202	4.43742	-0.0458614	0.963743	0.970545	-7.75238
mom-5	WBGene00003397	1.67783	5.83367	12.4178	5.6209e-13	8.03597e-12	19.3042
dapk-1	WBGene00003400	-0.276699	6.39281	-2.06626	0.0480619	0.0709076	-5.88433
mpk-1	WBGene00003401	-0.288307	5.77903	-2.60896	0.0143475	0.0234922	-4.75043
mpk-2	WBGene00003402	0.181777	4.82628	1.26219	0.21718	0.275908	-7.05251
mpz-1	WBGene00003404	-0.435095	4.88478	-2.51156	0.017994	0.0289185	-4.91774
mre-11	WBGene00003405	-2.99649	2.02497	-9.26151	4.58747e-10	2.98332e-09	13.0945
mrg-1	WBGene00003406	-0.860255	4.41517	-6.34194	6.97541e-07	2.42154e-06	5.22049
mrp-1	WBGene00003407	0.477634	6.87919	4.00821	0.000404696	0.000878339	-1.36592
mrp-2	WBGene00003408	-0.266025	3.99059	-1.59871	0.120988	0.164078	-6.44148
mrp-3	WBGene00003409	0.259454	5.58238	1.67654	0.104644	0.143951	-6.53035
mrp-4	WBGene00003410	0.419795	5.09569	2.35267	0.0258146	0.0402671	-5.25037
mrp-5	WBGene00003411	1.23726	7.79953	9.23441	4.88584e-10	3.15292e-09	12.374
mrp-6	WBGene00003412	2.43337	3.89894	9.69393	1.70094e-10	1.23885e-09	13.7667
mrp-7	WBGene00003413	0.209055	4.95764	1.16201	0.254935	0.317263	-7.11239
mrp-8	WBGene00003414	1.31431	2.82054	6.29185	7.9778e-07	2.73557e-06	5.41145
mars-1	WBGene00003415	-1.26285	6.95871	-12.1161	1.01361e-12	1.32316e-11	18.6763
mrt-2	WBGene00003417	-0.787649	2.55307	-3.60517	0.00118417	0.00235468	-1.75072
msh-2	WBGene00003418	-2.86743	2.33061	-9.27735	4.42185e-10	2.88614e-09	13.1186
msh-5	WBGene00003421	-0.580614	2.7069	-2.37091	0.024781	0.0387438	-4.3624
msh-6	WBGene00003422	-2.12829	2.97036	-6.92474	1.48911e-07	5.8466e-07	7.32144
msi-1	WBGene00003423	0.870407	6.9362	6.20222	1.015e-06	3.41154e-06	4.60969
msp-3	WBGene00003424	-3.85456	-0.075238	-9.46535	2.86508e-10	1.97007e-09	13.4592
msp-10	WBGene00003425	-3.83107	-0.926539	-6.79618	2.08712e-07	7.96019e-07	7.15849
msp-19	WBGene00003426	-2.17898	-1.06688	-3.19707	0.00340268	0.00625637	-2.08368
msp-31	WBGene00003429	-1.29946	2.99096	-3.94356	0.000481531	0.00103024	-0.614376
msp-33	WBGene00003431	-0.939082	1.78671	-1.80665	0.0814582	0.114767	-5.21728
msp-36	WBGene00003432	-4.15101	0.781259	-9.80057	1.33678e-10	1.00122e-09	14.2302
msp-38	WBGene00003434	-2.32094	0.918877	-4.60897	7.89159e-05	0.000193267	1.33261
msp-40	WBGene00003435	-2.58865	0.667661	-5.33481	1.07502e-05	3.03431e-05	3.31832
msp-42	WBGene00003437	-0.231798	-2.07378	-0.394942	0.695846	0.744923	-6.34692
msp-45	WBGene00003438	-2.80067	0.803779	-5.77021	3.26923e-06	1.00183e-05	4.45878
msp-49	WBGene00003442	-4.05526	0.373542	-9.47682	2.79064e-10	1.92259e-09	13.5328
msp-50	WBGene00003443	-2.79628	0.745622	-6.09578	1.35225e-06	4.44458e-06	5.29771
msp-51	WBGene00003444	-3.73579	-0.734103	-10.8734	1.28383e-11	1.2478e-10	16.3599
msp-53	WBGene00003446	-3.06025	-0.946638	-5.24207	1.38661e-05	3.83341e-05	3.12476
msp-55	WBGene00003448	-4.29792	-0.550597	-8.71071	1.68225e-09	9.71362e-09	11.786
msp-56	WBGene00003449	-3.49306	-0.601604	-2.99254	0.00613282	0.010767	-2.63416
msp-57	WBGene00003450	-3.18432	-0.0168798	-7.71014	1.97351e-08	9.02212e-08	9.43198
msp-59	WBGene00003452	-3.72583	-0.0464622	-7.65661	2.25957e-08	1.02413e-07	9.29925
msp-63	WBGene00003456	0.400377	-2.27986	1.00618	0.32285	0.389681	-5.92357
msp-64	WBGene00003457	-3.04365	-0.122337	-6.52494	4.27945e-07	1.53801e-06	6.46549
msp-65	WBGene00003458	-3.17857	-1.71291	-6.49483	4.63658e-07	1.65428e-06	6.39329
msp-71	WBGene00003460	0.71737	-2.16473	1.69174	0.101676	0.140273	-5.05175
msp-74	WBGene00003462	0.400377	-2.45683	0.983985	0.333458	0.399948	-5.94508
msp-76	WBGene00003463	-3.7136	0.739317	-6.97353	1.31064e-07	5.19885e-07	7.58529
msp-77	WBGene00003464	-3.71422	-0.520534	-8.82926	1.26754e-09	7.54494e-09	12.0464
msp-78	WBGene00003465	-2.92492	0.284154	-4.9078	3.47419e-05	8.94761e-05	2.17743
msp-79	WBGene00003466	-3.96499	-0.702282	-9.33187	3.89709e-10	2.57425e-09	13.159
msp-81	WBGene00003467	-3.83332	0.518897	-7.06507	1.03226e-07	4.16879e-07	7.82939
msp-113	WBGene00003468	-3.77564	-0.683847	-7.49053	3.44671e-08	1.50667e-07	8.89342
msp-142	WBGene00003469	-2.1006	-0.189241	-5.87424	2.4637e-06	7.72742e-06	4.7791
msp-152	WBGene00003470	-3.51524	0.468904	-6.01007	1.70475e-06	5.51051e-06	5.0981
mtd-1	WBGene00003471	-2.16939	2.09645	-9.8374	1.23047e-10	9.30382e-10	14.3281
mtk-1	WBGene00003472	0.461782	5.90304	3.45229	0.00176623	0.00341401	-2.78335
mtl-1	WBGene00003473	8.47759	4.49152	9.68546	1.04271e-09	6.31202e-09	12.3626
mtl-2	WBGene00003474	4.23479	4.77919	7.37467	1.60191e-07	6.25852e-07	6.93653
mtm-1	WBGene00003475	-0.117452	4.63582	-1.2359	0.226654	0.286186	-7.03749
mtm-3	WBGene00003476	0.936042	7.05746	8.2359	5.32465e-09	2.75062e-08	9.93249
mtm-5	WBGene00003477	0.557225	5.13234	5.57772	5.52734e-06	1.6355e-05	2.96539
mtm-6	WBGene00003478	-0.0116106	4.42839	-0.0867878	0.931451	0.943419	-7.77054
mtm-9	WBGene00003479	-0.410484	3.61429	-2.51079	0.0180257	0.0289629	-4.6213
klf-3	WBGene00003480	0.197375	4.82727	1.01109	0.320542	0.387354	-7.30919
mua-3	WBGene00003482	-1.41363	7.43329	-9.19129	5.402e-10	3.44858e-09	12.283
mua-6	WBGene00003485	0.450881	7.21488	3.21609	0.00324225	0.00598531	-3.37788
mup-2	WBGene00003495	-1.2755	9.3158	-9.86578	1.15448e-10	8.80392e-10	13.9064
mup-4	WBGene00003497	0.831691	7.76204	3.29214	0.00287305	0.00535083	-3.22845
mut-2	WBGene00003499	0.59739	2.80615	2.24054	0.03308	0.0504732	-4.86656
mut-7	WBGene00003504	-1.87377	3.82933	-11.0451	8.94138e-12	9.13866e-11	16.8405
mut-14	WBGene00003507	0.496046	3.96682	3.56817	0.00130504	0.00257614	-2.2369
mut-16	WBGene00003508	0.42418	5.35125	3.57675	0.00127598	0.00252227	-2.43287
mxl-1	WBGene00003509	0.0590875	3.15609	0.217624	0.829283	0.862658	-7.439
mxl-2	WBGene00003510	0.0949818	4.00104	0.646505	0.52316	0.585309	-7.40736
mxl-3	WBGene00003511	0.0756698	6.73266	0.522166	0.605617	0.663922	-7.80256
myo-2	WBGene00003514	1.95645	3.28274	4.76527	6.11623e-05	0.000152111	1.05452
myo-3	WBGene00003515	-1.49666	7.7321	-9.02022	8.06571e-10	4.99053e-09	11.8784
nab-1	WBGene00003516	-0.87071	4.49699	-6.36509	6.55623e-07	2.2838e-06	5.20527
nac-1	WBGene00003517	1.56128	3.60538	8.84483	1.22147e-09	7.30108e-09	11.9049
nac-2	WBGene00003518	0.55875	4.49341	4.50333	0.000105394	0.000252479	0.101168
nac-3	WBGene00003519	0.666096	4.45666	6.15245	1.16058e-06	3.85903e-06	4.6411
nas-3	WBGene00003522	3.34991	3.29319	10.6504	2.06433e-11	1.88444e-10	16.0355
nas-5	WBGene00003524	2.64918	3.53417	7.52987	3.90635e-08	1.68658e-07	8.40777
nas-7	WBGene00003526	-1.34813	3.1733	-5.32087	1.12889e-05	3.17253e-05	2.53257
nas-8	WBGene00003527	-0.614558	0.145091	-1.54217	0.134138	0.179893	-5.58206
nas-9	WBGene00003528	3.60571	4.5009	20.4371	1.72402e-18	2.06709e-16	32.2662
nas-10	WBGene00003529	2.39339	-0.37569	4.63234	7.40191e-05	0.000182087	1.4734
nas-11	WBGene00003530	2.96236	5.99751	21.8562	2.87565e-19	5.00364e-17	34.0475
nas-20	WBGene00003539	7.97796	3.58052	19.8383	3.79364e-18	3.95092e-16	30.8445
nas-21	WBGene00003540	5.95524	-1.12722	10.4554	3.14349e-11	2.74656e-10	15.6179
nas-23	WBGene00003542	-5.79805	-1.04623	-12.0003	1.2744e-12	1.62349e-11	18.7413
nas-27	WBGene00003545	-5.60783	-1.09899	-7.84006	1.80946e-08	8.34703e-08	9.53226
nas-29	WBGene00003547	-3.14613	0.717474	-6.32791	7.24257e-07	2.50757e-06	5.83232
nas-30	WBGene00003548	-3.13877	0.271755	-6.60576	3.45247e-07	1.266e-06	6.53171
nas-31	WBGene00003549	-0.675009	2.04719	-3.10044	0.00434255	0.00782416	-2.92115
nas-32	WBGene00003550	-0.780209	2.25457	-2.82715	0.00852634	0.0145798	-3.53207
nas-33	WBGene00003551	0.826855	1.68954	3.01181	0.00541856	0.00959444	-3.08031
nas-36	WBGene00003552	-3.47737	1.65835	-9.07707	7.05684e-10	4.41105e-09	12.6476
nas-37	WBGene00003553	0.0378934	5.62988	0.170362	0.866009	0.891952	-7.90938
nas-38	WBGene00003554	-2.66357	2.31241	-7.18064	7.64646e-08	3.14953e-07	7.89489
nas-39	WBGene00003555	1.91912	3.6751	10.7782	1.57118e-11	1.48461e-10	16.1878
nca-2	WBGene00003558	-0.974633	2.14746	-4.61726	7.71435e-05	0.000189284	0.983944
ncl-1	WBGene00003559	0.428576	8.08413	2.11675	0.0434812	0.0648468	-5.77534
ncr-1	WBGene00003561	0.665026	5.58079	3.94752	0.000476436	0.00102084	-1.47058
ncr-2	WBGene00003562	2.55445	1.43514	6.55646	3.93529e-07	1.42473e-06	6.51389
ncs-1	WBGene00003563	1.27296	0.135207	3.20359	0.00334687	0.0061617	-2.27401
ncs-2	WBGene00003564	-0.768328	8.23408	-6.59869	3.51779e-07	1.28664e-06	5.70323
ncs-3	WBGene00003565	-0.431472	2.62234	-2.33775	0.0266894	0.0415173	-4.85961
ncx-1	WBGene00003566	-1.08602	5.08258	-8.83515	1.24989e-09	7.44924e-09	11.484
ncx-2	WBGene00003567	-1.8447	5.55966	-14.547	1.14757e-14	2.88266e-13	23.2872
ncx-3	WBGene00003568	-0.266976	2.66543	-1.13898	0.264259	0.32758	-6.74437
ncx-4	WBGene00003569	0.370311	2.16622	1.91161	0.0660967	0.0948283	-5.43015
ncx-6	WBGene00003571	1.51623	3.59983	8.74019	1.56765e-09	9.11155e-09	11.4051
ncx-7	WBGene00003572	1.51105	4.86057	7.75757	1.83133e-08	8.42883e-08	8.76312
ncx-9	WBGene00003574	1.80944	-0.465728	2.97455	0.00594282	0.0104553	-2.72093
ndc-80	WBGene00003576	-1.33642	3.42936	-6.83375	1.89069e-07	7.27323e-07	6.85735
ndg-4	WBGene00003577	1.68028	6.71938	12.8507	2.45419e-13	3.90719e-12	20.1259
ndx-1	WBGene00003578	-1.15224	2.93896	-6.16242	1.12982e-06	3.76466e-06	4.93876
ndx-2	WBGene00003579	-0.354195	3.5553	-2.25287	0.0321994	0.0492623	-4.97195
ndx-3	WBGene00003580	-0.48085	3.639	-3.3718	0.00217562	0.00414719	-2.72823
ndx-4	WBGene00003581	0.884833	4.74325	6.10824	1.30753e-06	4.30753e-06	4.4537
dcap-2	WBGene00003582	-0.0851668	4.96797	-0.603349	0.55108	0.612894	-7.63793
ndx-6	WBGene00003583	0.0246308	3.7634	0.180629	0.857946	0.885758	-7.64928
ndx-7	WBGene00003584	-0.0868537	4.04133	-0.790877	0.435592	0.500174	-7.39549
ndx-8	WBGene00003585	0.613928	2.1618	2.79102	0.00930463	0.0157895	-3.61553
ndx-9	WBGene00003586	0.442217	4.89078	3.54253	0.00139575	0.00273929	-2.47211
ned-8	WBGene00003587	-0.411179	5.29936	-3.47919	0.00164681	0.0031964	-2.65682
nex-1	WBGene00003588	2.07587	8.48836	19.3193	7.64431e-18	6.73265e-16	30.7011
nex-2	WBGene00003589	0.905245	6.71794	10.7513	1.66395e-11	1.56192e-10	15.8164
nex-3	WBGene00003590	1.57787	4.85942	7.72388	2.00776e-08	9.16988e-08	8.70607
nex-4	WBGene00003591	0.257194	0.692307	0.727649	0.472804	0.536459	-6.47692
nfi-1	WBGene00003592	0.163403	5.05691	1.39223	0.174695	0.227381	-6.86809
nfm-1	WBGene00003593	0.624043	5.30434	4.11813	0.000300794	0.000666936	-1.0219
nft-1	WBGene00003594	-0.452142	5.36861	-4.09949	0.000316344	0.000698266	-1.06627
ngp-1	WBGene00003596	-0.790778	6.39831	-9.31914	4.01366e-10	2.64147e-09	12.5815
nhl-1	WBGene00003597	-1.68222	4.39306	-11.1163	7.70453e-12	7.98316e-11	16.7449
nhl-2	WBGene00003598	-0.802188	5.73435	-5.01562	2.58313e-05	6.83027e-05	1.40796
nhl-3	WBGene00003599	0.185814	3.46181	1.48517	0.148549	0.197126	-6.49669
nhr-1	WBGene00003600	0.695538	5.91608	5.41036	8.73885e-06	2.49922e-05	2.46244
nhr-3	WBGene00003602	-0.752429	4.97986	-5.78216	3.16458e-06	9.7206e-06	3.56818
nhr-4	WBGene00003603	0.936152	4.18579	6.79439	2.09698e-07	7.99139e-07	6.38484
nhr-5	WBGene00003604	1.52017	3.80017	8.44271	3.21183e-09	1.74245e-08	10.7477
nhr-6	WBGene00003605	-2.23339	1.20239	-4.67405	6.60175e-05	0.000163446	1.41321
nhr-7	WBGene00003606	1.99706	-0.0718062	3.76698	0.000771882	0.00158692	-0.772629
nhr-8	WBGene00003607	0.138846	6.01348	1.46672	0.153475	0.202832	-6.86613
nhr-10	WBGene00003609	0.539082	4.70423	4.19394	0.000244942	0.000551322	-0.765604
nhr-11	WBGene00003610	0.405542	3.42689	1.87767	0.0707642	0.100896	-5.82493
nhr-12	WBGene00003611	0.0143748	2.36776	0.0673753	0.946757	0.956138	-7.36981
nhr-13	WBGene00003612	-0.0516879	3.32594	-0.387665	0.701164	0.750109	-7.43837
nhr-14	WBGene00003613	0.904839	5.2226	6.8687	1.72478e-07	6.68911e-07	6.48344
nhr-15	WBGene00003614	-1.74537	0.745018	-4.68625	6.38438e-05	0.000158449	1.50465
nhr-16	WBGene00003615	0.697313	2.48854	2.408	0.022794	0.0358888	-4.62888
nhr-17	WBGene00003616	0.316876	3.16609	2.34788	0.0260925	0.040665	-4.95519
nhr-18	WBGene00003617	0.936138	3.41799	5.93218	2.10527e-06	6.68253e-06	4.23975
nhr-19	WBGene00003618	-0.723909	3.07321	-3.5522	0.00136085	0.00267668	-2.0364
nhr-20	WBGene00003619	0.340725	3.86989	2.62824	0.0137124	0.0225298	-4.49443
nhr-21	WBGene00003620	0.219547	3.06298	0.850429	0.402222	0.467452	-7.14401
nhr-22	WBGene00003621	-0.301581	4.13032	-2.7857	0.00942478	0.0159687	-4.21029
nhr-23	WBGene00003622	-2.09448	4.23968	-8.04317	8.57156e-09	4.23326e-08	9.82242
nhr-25	WBGene00003623	-1.95125	2.07693	-7.21272	7.03724e-08	2.91373e-07	7.91966
nhr-28	WBGene00003624	0.766851	4.36045	6.84765	1.82286e-07	7.03886e-07	6.5172
nhr-31	WBGene00003625	-0.00718002	6.10919	-0.0917459	0.927546	0.940131	-7.93602
nhr-32	WBGene00003626	0.0474734	3.96751	0.337712	0.738072	0.782436	-7.63436
nhr-34	WBGene00003627	0.512826	4.73353	4.72129	5.79907e-05	0.000144577	0.667015
nhr-35	WBGene00003628	-0.286024	5.15379	-3.00323	0.0055352	0.00978883	-3.83046
nhr-40	WBGene00003630	0.221336	4.23536	2.09817	0.0449345	0.0667769	-5.65396
nhr-42	WBGene00003632	0.377396	3.34394	1.97664	0.057897	0.0839591	-5.69602
nhr-43	WBGene00003633	1.44732	3.57157	7.90566	1.20742e-08	5.77328e-08	9.46526
nhr-44	WBGene00003634	-0.159834	2.21028	-0.865514	0.394032	0.459243	-6.94625
nhr-45	WBGene00003635	-0.121343	5.15829	-1.24584	0.223036	0.282192	-7.09533
nhr-46	WBGene00003636	0.155697	5.68413	1.17563	0.249535	0.311602	-7.21572
nhr-47	WBGene00003637	0.173004	3.79177	1.07207	0.292742	0.357913	-7.05653
nhr-48	WBGene00003638	0.0924602	5.21929	0.6195	0.540542	0.602253	-7.65323
nhr-49	WBGene00003639	0.287315	6.41349	2.61631	0.0141023	0.0231199	-4.7714
nhr-50	WBGene00003640	0.290223	3.36526	1.30366	0.202853	0.259883	-6.65605
nhr-53	WBGene00003643	1.40272	1.2923	3.73415	0.000842197	0.00172156	-1.13606
nhr-54	WBGene00003644	1.00179	1.39663	3.20036	0.00337439	0.00620907	-2.51211
nhr-55	WBGene00003645	0.893072	3.78693	6.65713	3.01299e-07	1.11545e-06	6.07461
nhr-56	WBGene00003646	0.220032	2.52186	1.14428	0.262091	0.325062	-6.67762
nhr-57	WBGene00003647	1.86708	2.74124	6.32941	7.21345e-07	2.49809e-06	5.55265
nhr-58	WBGene00003648	0.409984	3.14151	2.78613	0.00941502	0.0159541	-4.00628
nhr-59	WBGene00003649	0.223568	1.65176	0.88978	0.381083	0.446448	-6.6962
nhr-60	WBGene00003650	-1.81311	0.332578	-4.4935	0.000108266	0.000258793	0.988362
nhr-61	WBGene00003651	0.421677	3.78617	2.62909	0.0136852	0.0224877	-4.39513
nhr-62	WBGene00003652	0.476473	3.76758	2.50312	0.0183472	0.0294397	-4.64226
nhr-63	WBGene00003653	0.0120648	2.24461	0.0508852	0.959774	0.967095	-7.156
nhr-64	WBGene00003654	0.464603	4.06467	3.89037	0.000555341	0.00117282	-1.41826
nhr-65	WBGene00003655	0.655014	3.62001	3.8591	0.000603803	0.00126692	-1.41973
nhr-66	WBGene00003656	-0.673614	5.17315	-4.38669	0.000144955	0.000339331	-0.268551
nhr-68	WBGene00003658	-0.176992	6.5037	-1.69735	0.100599	0.138989	-6.51966
nhr-69	WBGene00003659	0.852957	5.46124	6.096	1.35144e-06	4.44292e-06	4.34857
nhr-70	WBGene00003660	0.0912926	4.12826	0.807495	0.426114	0.490979	-7.39192
nhr-71	WBGene00003661	0.120815	4.07206	0.899398	0.376028	0.44145	-7.29646
nhr-74	WBGene00003664	2.72616	2.90062	8.54481	2.50768e-09	1.39166e-08	11.287
nhr-78	WBGene00003668	0.427438	2.46573	1.57922	0.125396	0.169416	-6.08258
nhr-79	WBGene00003669	-0.174538	3.9073	-1.13828	0.264545	0.327878	-6.99797
nhr-80	WBGene00003670	0.226122	5.06873	2.38314	0.024109	0.0377883	-5.19028
nhr-83	WBGene00003673	0.491801	1.64691	2.10779	0.0440284	0.0655396	-4.98619
nhr-84	WBGene00003674	0.242743	3.18473	1.53035	0.13703	0.183461	-6.37522
nhr-85	WBGene00003675	-0.431785	3.49507	-2.33498	0.0268552	0.0417442	-5.06109
nhr-86	WBGene00003676	-0.191727	4.49683	-1.87459	0.071201	0.101484	-6.04675
nhr-87	WBGene00003677	0.0777972	2.56024	0.40785	0.686452	0.736302	-7.23994
nhr-88	WBGene00003678	1.09582	5.73814	7.03492	1.11659e-07	4.48271e-07	6.8781
nhr-90	WBGene00003680	0.742328	4.0097	5.58797	5.37464e-06	1.5933e-05	3.1489
nhr-91	WBGene00003681	-1.80878	2.9202	-5.91474	2.2072e-06	6.97813e-06	4.36592
nhr-92	WBGene00003682	0.913355	2.60899	6.06296	1.47757e-06	4.82095e-06	4.76801
nhr-93	WBGene00003683	1.55206	0.0931833	4.08993	0.000324623	0.000714771	-0.0137315
nhr-94	WBGene00003684	-0.390132	1.60347	-1.43657	0.161801	0.212517	-5.97687
nhr-95	WBGene00003685	0.188023	3.89159	1.81752	0.079737	0.11252	-6.07156
nhr-96	WBGene00003686	0.737112	3.44312	4.39851	0.000140354	0.000329316	0.0872959
nhr-97	WBGene00003687	-0.134276	7.37129	-1.42916	0.1639	0.214997	-6.91872
nhr-98	WBGene00003688	0.122218	2.43726	0.535125	0.596742	0.656513	-7.08745
nhr-99	WBGene00003689	-0.591323	3.04408	-2.89546	0.00721921	0.012508	-3.71786
nhr-100	WBGene00003690	0.993658	4.36434	5.43646	8.13584e-06	2.33566e-05	2.65071
nhr-101	WBGene00003691	0.171749	4.49534	1.20068	0.239824	0.30062	-7.11914
nhr-102	WBGene00003692	0.36446	2.44863	2.1478	0.04043	0.0606513	-5.15372
nhr-103	WBGene00003693	0.565038	2.90425	3.38852	0.0020837	0.00398208	-2.46476
nhr-104	WBGene00003694	0.896208	4.48803	5.33569	1.07242e-05	3.02757e-05	2.38787
nhr-105	WBGene00003695	0.611787	3.81003	4.15083	0.000275304	0.000614428	-0.74932
nhr-106	WBGene00003696	0.436265	3.21532	3.88777	0.000559223	0.0011798	-1.28419
nhr-107	WBGene00003697	0.599116	3.69485	2.64418	0.0132075	0.0217653	-4.44852
nhr-108	WBGene00003698	0.59817	2.00513	2.88156	0.00746889	0.0129108	-3.42859
nhr-109	WBGene00003699	0.298805	3.67471	1.80124	0.082327	0.115831	-6.072
nhr-110	WBGene00003700	0.820155	3.58502	3.54332	0.00139286	0.00273398	-2.27269
nhr-112	WBGene00003702	0.982366	2.00431	3.31842	0.00249614	0.00470786	-2.34241
nhr-113	WBGene00003703	-1.18823	0.448896	-2.91963	0.00680394	0.011836	-3.11783
nhr-114	WBGene00003704	-2.04608	5.8535	-15.2724	3.36403e-15	1.03e-13	24.5224
nhr-115	WBGene00003705	-0.802698	2.72908	-3.13338	0.00399729	0.00724601	-2.98182
nhr-116	WBGene00003706	0.499162	2.47863	1.98233	0.0572244	0.0830682	-5.41623
nhr-117	WBGene00003707	-0.0184361	2.88688	-0.0995178	0.921429	0.935326	-7.42669
nhr-119	WBGene00003709	0.781565	4.69894	4.82996	4.30269e-05	0.000109438	0.994949
nhr-120	WBGene00003710	0.905578	3.04323	4.96241	2.98999e-05	7.79341e-05	1.67976
nhr-121	WBGene00003711	0.495366	3.71678	3.59961	0.00120161	0.00238616	-2.11517
nhr-122	WBGene00003712	0.214471	3.35601	1.54615	0.133174	0.178771	-6.40114
nhr-123	WBGene00003713	-0.606112	1.84694	-3.43035	0.00186976	0.0036012	-2.18351
nhr-125	WBGene00003715	0.763427	2.12091	3.74165	0.000825602	0.0016903	-1.37413
nhr-126	WBGene00003716	0.545117	3.32464	4.10581	0.000310987	0.000687718	-0.736056
nhr-128	WBGene00003718	0.692085	2.21276	3.63835	0.00108508	0.0021723	-1.66174
nhr-129	WBGene00003719	0.265835	1.29709	0.851563	0.401603	0.466884	-6.55105
nhr-130	WBGene00003720	-0.0992975	4.49147	-0.76518	0.450497	0.514544	-7.50584
nhr-131	WBGene00003721	0.763417	3.77195	5.41268	8.68359e-06	2.48441e-05	2.72952
nhr-132	WBGene00003722	0.80878	3.26747	4.78282	4.89761e-05	0.000123331	1.13514
[truncated: 12,269 more rows]

## Sheet: Glp1;daf-16 D1 vs L4
external_gene_name	Row.names	logFC	AveExpr	t	P.Value	adj.P.Val	B
aap-1	WBGene00000001	-0.443108	4.12981	-1.97673	0.057887	0.103734	-5.20561
aat-1	WBGene00000002	0.855141	5.24366	4.07519	0.000337816	0.00121287	-0.58585
aat-2	WBGene00000003	-2.59903	4.33151	-7.47988	3.54164e-08	4.54835e-07	8.60637
aat-3	WBGene00000004	-0.179592	3.71616	-0.640125	0.527239	0.622231	-7.0075
aat-4	WBGene00000005	0.350458	4.97172	1.68978	0.102054	0.167081	-6.02883
aat-5	WBGene00000006	-1.01131	3.23832	-3.34532	0.00232931	0.00650385	-2.16419
aat-6	WBGene00000007	-0.96909	4.83775	-5.97262	1.88667e-06	1.36023e-05	4.47165
aat-7	WBGene00000008	-1.22316	1.23046	-2.37578	0.0245113	0.0500111	-3.98216
aat-8	WBGene00000009	-1.35816	0.83725	-2.19372	0.0366253	0.0704256	-4.07462
aat-9	WBGene00000010	0.0737959	3.95195	0.360404	0.72122	0.790335	-7.13647
abf-2	WBGene00000013	4.36474	2.95694	4.80532	5.08338e-05	0.000236407	1.90615
abf-5	WBGene00000016	8.08565	0.899572	9.04047	7.69049e-10	1.81368e-08	12.1844
abf-6	WBGene00000017	6.43138	0.420579	7.88282	1.27841e-08	1.914e-07	9.51805
abl-1	WBGene00000018	-0.35184	4.88692	-1.61013	0.118466	0.189005	-6.0665
abt-1	WBGene00000019	0.164499	0.327891	0.219422	0.827896	0.874152	-6.03024
abt-2	WBGene00000020	-0.169545	5.80152	-0.536085	0.596198	0.684879	-7.30281
abt-3	WBGene00000021	-0.767377	-0.87205	-0.772282	0.446347	0.54478	-5.71055
abt-4	WBGene00000022	0.0345556	7.1049	0.136274	0.892569	0.920039	-7.46501
abt-5	WBGene00000023	-0.203193	-1.36729	-0.234874	0.815997	0.86556	-5.95619
ace-1	WBGene00000035	0.220689	3.62935	0.83327	0.411668	0.511422	-6.57299
ace-2	WBGene00000036	-0.307766	4.73464	-1.54434	0.133612	0.208256	-6.2107
ace-3	WBGene00000037	1.31283	0.235748	2.73554	0.010631	0.024192	-2.94579
acn-1	WBGene00000039	-3.9501	4.26743	-11.9239	1.48369e-12	1.20967e-10	18.7296
aco-1	WBGene00000040	0.230774	7.91	0.896391	0.377603	0.479115	-7.03268
aco-2	WBGene00000041	0.592468	9.45196	3.02274	0.00527332	0.0132139	-3.34769
acr-2	WBGene00000042	-1.44704	0.707241	-2.49968	0.0184928	0.0391826	-3.56159
acr-5	WBGene00000044	-3.39828	0.208264	-4.46772	0.000116174	0.00048171	1.20313
acr-7	WBGene00000046	-2.86525	0.586865	-3.88546	0.000562688	0.00187844	-0.271827
acr-8	WBGene00000047	-2.07721	1.05221	-3.74533	0.000817574	0.00260848	-0.799658
acr-11	WBGene00000050	0.0453371	0.996022	0.081595	0.935543	0.951617	-6.39578
acr-12	WBGene00000051	-0.71383	1.96909	-1.79011	0.0841387	0.142137	-5.08874
acr-15	WBGene00000054	0.126648	2.44516	0.399841	0.692275	0.766132	-6.7823
acr-16	WBGene00000055	-0.820082	2.96585	-2.77671	0.00963125	0.0222612	-3.49401
acr-18	WBGene00000057	3.85703	1.26318	6.92794	1.47666e-07	1.5408e-06	7.46331
acr-19	WBGene00000058	-2.25201	0.134788	-2.74735	0.0103348	0.0236354	-2.91654
acr-20	WBGene00000059	-2.22418	0.0216469	-3.14687	0.00386355	0.0101017	-1.98366
acr-21	WBGene00000060	-3.51397	-0.118209	-3.99477	0.000419609	0.00145245	0.0298521
acr-23	WBGene00000062	-2.0511	-0.00734442	-3.21977	0.00321205	0.00861133	-1.94276
act-1	WBGene00000063	-0.13356	7.61337	-0.611104	0.546006	0.639135	-7.25678
act-2	WBGene00000064	1.10189	7.92253	3.98929	0.000425839	0.00147116	-0.946558
act-3	WBGene00000065	-0.114515	8.34535	-0.43176	0.669186	0.747745	-7.33799
act-4	WBGene00000066	0.178598	10.5363	0.705501	0.486264	0.582684	-7.11998
act-5	WBGene00000067	0.065027	9.81354	0.341072	0.735568	0.802171	-7.32022
acy-1	WBGene00000068	-0.882093	4.42346	-4.31293	0.000177246	0.00069233	0.117666
acy-2	WBGene00000069	-0.664893	0.791039	-1.20028	0.23998	0.333336	-5.62605
acy-3	WBGene00000070	-0.737306	5.09896	-4.27359	0.000197278	0.000760953	-0.12423
acy-4	WBGene00000071	0.0324699	4.28551	0.110949	0.912439	0.934452	-7.08446
add-1	WBGene00000072	-0.377346	4.91358	-1.87731	0.0708158	0.122977	-5.64707
add-2	WBGene00000073	0.495969	4.84844	2.04696	0.0500458	0.0916982	-5.36313
adm-2	WBGene00000074	-0.637803	4.60592	-2.66905	0.0124537	0.027699	-4.0148
adm-4	WBGene00000075	-0.849677	3.9954	-3.99031	0.000424672	0.00146816	-0.692005
adr-1	WBGene00000079	-0.617746	4.9474	-2.76414	0.00992659	0.0228624	-3.8563
adr-2	WBGene00000080	-0.976396	4.1908	-4.93148	3.25526e-05	0.000160991	1.89151
ads-1	WBGene00000081	0.597021	8.41333	5.0068	2.64654e-05	0.000134284	1.80944
adt-1	WBGene00000082	-2.94482	2.97667	-4.1872	0.000289313	0.00105925	-0.0497545
adt-2	WBGene00000083	0.684158	6.61794	4.03908	0.000372396	0.00131518	-0.845887
aex-1	WBGene00000084	-0.919045	4.32294	-4.02034	0.000391684	0.00137277	-0.590822
aex-2	WBGene00000085	0.747159	0.734525	1.14573	0.2615	0.357076	-5.61151
aex-3	WBGene00000086	-0.218711	4.32081	-0.753689	0.457259	0.554739	-7.00327
aex-5	WBGene00000088	0.119685	5.54634	0.93103	0.35971	0.461003	-7.0327
aex-6	WBGene00000089	0.260112	3.80475	1.38609	0.17654	0.260915	-6.21983
age-1	WBGene00000090	-0.43107	4.0953	-1.56104	0.129624	0.20324	-5.90088
ags-3	WBGene00000092	1.49836	4.76503	6.89921	1.59214e-07	1.64019e-06	6.99518
agt-1	WBGene00000093	-0.341597	2.75816	-1.03166	0.310964	0.410173	-6.35146
agt-2	WBGene00000094	-0.44349	2.32571	-1.14524	0.261698	0.357278	-6.03887
aha-1	WBGene00000095	-0.416942	4.27941	-2.2974	0.0291925	0.0579871	-4.73241
ahr-1	WBGene00000096	-2.46417	0.289286	-3.49616	0.00157554	0.00462638	-1.197
aip-1	WBGene00000097	0.516964	4.44366	2.5528	0.0163563	0.0352312	-4.22035
air-1	WBGene00000098	-2.33701	4.16657	-9.12121	6.36315e-10	1.55728e-08	12.7475
air-2	WBGene00000099	-3.64288	0.331064	-4.59519	8.19544e-05	0.000355743	1.52044
ajm-1	WBGene00000100	0.369898	7.65442	1.56474	0.128755	0.202277	-6.25826
aka-1	WBGene00000101	-0.345893	6.27379	-2.45054	0.0206955	0.0432143	-4.64515
akt-1	WBGene00000102	-0.334273	6.31592	-1.68488	0.103007	0.168159	-5.92187
akt-2	WBGene00000103	-0.0796852	4.97732	-0.394607	0.696091	0.769076	-7.1594
alg-1	WBGene00000105	-0.419784	7.00616	-1.36671	0.182751	0.267902	-6.54034
alg-2	WBGene00000106	-0.691965	4.80392	-2.80901	0.00890904	0.0208145	-3.79853
alh-1	WBGene00000107	0.977941	8.43447	6.67519	2.87239e-07	2.71737e-06	6.32622
alh-3	WBGene00000109	-0.220801	7.18036	-1.41231	0.168758	0.251497	-6.48171
alh-4	WBGene00000110	1.38723	7.81823	7.27746	5.95401e-08	7.16893e-07	7.89915
alh-5	WBGene00000111	0.0448522	3.79681	0.163933	0.870948	0.903825	-7.15594
alh-6	WBGene00000112	0.618831	6.76218	3.61094	0.00116632	0.00355882	-1.95656
alh-7	WBGene00000113	1.4121	6.46318	10.3986	3.55666e-11	1.48816e-09	15.3883
alh-8	WBGene00000114	1.28147	10.2778	5.97043	1.8979e-06	1.36436e-05	4.48238
alh-9	WBGene00000115	2.78261	8.07383	10.5485	2.57036e-11	1.16796e-09	15.7324
alh-10	WBGene00000116	1.4962	4.72259	6.76422	2.27046e-07	2.23413e-06	6.63334
alh-11	WBGene00000117	1.51353	6.05723	7.9005	1.22311e-08	1.8428e-07	9.49514
alh-12	WBGene00000118	0.986065	7.85096	6.08153	1.40528e-06	1.05864e-05	4.71864
aly-1	WBGene00000120	-0.157936	4.41956	-0.724166	0.474906	0.571714	-7.09826
aly-2	WBGene00000121	-1.00737	4.54925	-5.72235	3.72448e-06	2.45682e-05	3.90834
aly-3	WBGene00000122	-1.10572	6.22311	-6.96854	1.32785e-07	1.41309e-06	7.11055
ama-1	WBGene00000123	-0.13698	6.78849	-0.395065	0.695931	0.769066	-7.40201
amt-1	WBGene00000133	4.26983	3.04082	8.5486	2.48478e-09	4.81697e-08	11.4335
amt-3	WBGene00000135	-0.112935	1.3903	-0.219479	0.827852	0.874152	-6.43258
amt-4	WBGene00000136	-1.16608	6.36491	-6.95352	1.38103e-07	1.45851e-06	7.05125
amx-1	WBGene00000137	0.248767	3.71111	0.939712	0.355315	0.456389	-6.62755
amx-2	WBGene00000138	1.14142	4.15881	3.19597	0.00347757	0.00923297	-2.84504
amx-3	WBGene00000139	0.036337	4.09475	0.122025	0.903741	0.928268	-7.19985
anc-1	WBGene00000140	0.953911	7.29766	4.07373	0.000339148	0.00121674	-0.748651
aos-1	WBGene00000142	-1.693	4.55194	-5.80174	3.0004e-06	2.0444e-05	4.25092
apc-2	WBGene00000143	-1.14568	4.01596	-4.05132	0.000360302	0.00127976	-0.314169
apc-10	WBGene00000144	2.36225	-0.367124	3.78313	0.000739418	0.00238796	-0.480881
apc-11	WBGene00000145	-0.618851	2.26515	-1.7554	0.0900081	0.149966	-5.24462
ape-1	WBGene00000146	-0.198025	5.69712	-1.28597	0.208872	0.299005	-6.6077
aph-1	WBGene00000147	-0.489538	2.8303	-1.69406	0.101229	0.16594	-5.41222
aph-2	WBGene00000148	-0.258885	4.51745	-1.26903	0.214766	0.305541	-6.43
apl-1	WBGene00000149	1.06915	8.39063	4.87308	3.82201e-05	0.000184856	1.43315
apm-1	WBGene00000150	0.415163	6.36237	3.20164	0.00336343	0.00896662	-2.97421
apn-1	WBGene00000151	-0.322167	4.0478	-0.785336	0.43878	0.537383	-6.60607
app-1	WBGene00000155	0.927479	7.52832	5.62234	4.89298e-06	3.10971e-05	3.46485
apr-1	WBGene00000156	-1.23291	4.5249	-5.22521	1.45231e-05	7.9729e-05	2.60501
aps-2	WBGene00000157	1.02608	4.24124	3.99654	0.000417613	0.00144589	-0.83622
apg-1	WBGene00000158	0.503001	6.68773	2.88857	0.00734197	0.0176356	-3.71616
aps-1	WBGene00000159	0.23735	5.14512	1.26514	0.216137	0.307023	-6.61411
apb-1	WBGene00000160	0.233918	6.21203	1.05222	0.301597	0.400184	-6.92112
apa-2	WBGene00000161	0.475937	5.95551	2.06943	0.0477436	0.0881705	-5.42015
apd-3	WBGene00000162	0.0165757	5.30891	0.0864504	0.931717	0.94901	-7.41398
apb-3	WBGene00000163	-0.761312	5.39991	-3.69162	0.00094268	0.0029639	-1.61196
apm-3	WBGene00000164	-0.244298	4.28954	-1.49145	0.146903	0.22516	-6.13307
aps-3	WBGene00000165	0.275573	5.58358	1.37071	0.181235	0.2662	-6.51036
apt-9	WBGene00000166	-0.899735	1.1028	-1.73172	0.094208	0.155995	-5.04639
apx-1	WBGene00000168	2.73558	2.14062	3.96171	0.00045862	0.00157298	-0.179043
aqp-1	WBGene00000169	0.798377	5.67364	1.5705	0.129213	0.20278	-6.23119
aqp-2	WBGene00000170	-1.58978	5.86473	-9.54332	2.39643e-10	7.05657e-09	13.4932
aqp-3	WBGene00000171	1.39434	-0.293264	1.65628	0.10871	0.175959	-4.85259
aqp-4	WBGene00000172	0.0528442	5.48104	0.355745	0.724668	0.793338	-7.41936
aqp-6	WBGene00000174	1.48728	1.00903	2.33295	0.0269767	0.0542346	-3.94498
aqp-7	WBGene00000175	1.55033	7.59146	5.70245	3.93212e-06	2.57238e-05	3.6871
aqp-8	WBGene00000176	0.217633	4.94714	0.690895	0.495413	0.59156	-7.21455
aqp-9	WBGene00000177	0.634771	3.51744	1.605	0.119696	0.190563	-5.89511
aqp-10	WBGene00000178	0.314925	6.41266	1.99082	0.0562317	0.101073	-5.56848
aqp-11	WBGene00000179	1.00821	6.68497	7.27921	5.92716e-08	7.14867e-07	7.89204
arc-1	WBGene00000180	0.348105	5.02512	1.73758	0.0931546	0.154442	-5.94266
ard-1	WBGene00000181	0.934627	7.33035	5.50063	6.82473e-06	4.12258e-05	3.13793
arf-1.2	WBGene00000182	0.539109	8.46217	2.9119	0.00693418	0.0168011	-3.61849
arf-3	WBGene00000183	0.637855	8.53756	3.30636	0.00257462	0.00710079	-2.67802
arf-6	WBGene00000184	0.626796	4.70953	3.13215	0.00400969	0.0104284	-3.01454
ark-1	WBGene00000186	-0.230146	4.90317	-0.89129	0.380286	0.481662	-6.91556
arl-1	WBGene00000187	-0.383713	5.20841	-1.79221	0.0837931	0.141718	-5.80678
arl-3	WBGene00000188	-1.19239	1.46057	-2.90713	0.00701585	0.0169625	-2.67115
arl-5	WBGene00000189	0.271984	2.78346	0.74322	0.463472	0.56085	-6.7494
arf-1.1	WBGene00000190	-0.0449465	2.62756	-0.127165	0.899708	0.925259	-7.01037
arl-7	WBGene00000191	-0.137709	1.94031	-0.245789	0.807619	0.859741	-6.58264
arl-8	WBGene00000192	0.93735	6.08419	6.81125	2.00596e-07	2.00902e-06	6.66472
arr-1	WBGene00000195	-0.259736	3.85094	-0.889901	0.381019	0.482291	-6.7385
aars-1	WBGene00000196	-1.22959	4.03264	-4.88668	3.68177e-05	0.000178739	1.8385
aars-2	WBGene00000197	-0.298663	7.3425	-1.56277	0.129218	0.20278	-6.26253
art-1	WBGene00000198	0.991192	8.10559	4.73109	5.64514e-05	0.00025882	1.05632
arx-1	WBGene00000199	0.726829	6.4488	4.06765	0.000344763	0.00123409	-0.770097
arx-2	WBGene00000200	0.452605	6.33494	3.40146	0.00201511	0.00574916	-2.48228
arx-3	WBGene00000201	0.725134	6.23199	4.13782	0.000285183	0.00104548	-0.582796
exos-4.2	WBGene00000202	-0.664958	3.62422	-3.50224	0.00155075	0.00456115	-1.99003
arx-5	WBGene00000203	0.600058	5.24166	4.54684	9.3559e-05	0.000398835	0.544186
arx-6	WBGene00000204	0.133863	5.2122	0.948105	0.3511	0.451794	-6.97441
arx-7	WBGene00000205	-0.205236	4.1033	-1.24381	0.223772	0.315472	-6.55192
asb-1	WBGene00000206	0.133233	5.28734	0.795062	0.433193	0.532047	-7.08455
asb-2	WBGene00000207	0.704087	8.93326	3.73423	0.000842024	0.00267632	-1.58145
trip-4	WBGene00000208	0.375473	4.92813	1.9905	0.0562697	0.101128	-5.47974
asg-1	WBGene00000209	1.01697	6.6556	3.62501	0.00113208	0.00346845	-1.92601
asg-2	WBGene00000210	0.739831	7.48325	3.42106	0.00191535	0.00550194	-2.40452
asm-1	WBGene00000211	1.38599	4.00488	5.17552	1.66467e-05	8.98659e-05	2.54686
asm-2	WBGene00000212	2.38757	4.21377	6.45959	5.09334e-07	4.4252e-06	5.99868
asm-3	WBGene00000213	5.53474	4.90769	8.55004	4.3786e-09	7.75111e-08	10.905
asp-1	WBGene00000214	0.916706	11.9521	2.55714	0.0163557	0.0352312	-4.30049
asp-2	WBGene00000215	1.05906	10.4405	5.42928	8.29741e-06	4.87845e-05	3.02341
asp-3	WBGene00000216	1.40237	10.7043	4.25029	0.000217026	0.000824421	-0.201025
asp-4	WBGene00000217	2.3945	10.5607	12.3432	6.49759e-13	6.20164e-11	19.4739
asp-5	WBGene00000218	1.25486	10.6651	5.0151	2.58684e-05	0.000131536	1.8966
asp-6	WBGene00000219	1.54074	11.4468	4.48521	0.000116034	0.000481273	0.436407
atf-2	WBGene00000220	-2.05873	2.13821	-3.41502	0.00195794	0.00560558	-1.76223
atf-5	WBGene00000221	1.25434	7.52642	5.42805	8.3254e-06	4.89237e-05	2.93684
atf-6	WBGene00000222	-0.616814	4.08819	-2.72954	0.0107846	0.0245063	-3.78514
atf-7	WBGene00000223	0.530224	7.36915	3.77978	0.000746045	0.00240719	-1.51374
atgp-1	WBGene00000224	0.127879	6.58297	0.742407	0.463957	0.561137	-7.20287
atgp-2	WBGene00000225	0.121009	5.4302	0.487015	0.629998	0.714763	-7.3506
atl-1	WBGene00000226	-1.88999	5.33026	-7.65836	2.24958e-08	3.1132e-07	9.1577
atm-1	WBGene00000227	-0.130327	4.44071	-0.403184	0.689842	0.764123	-7.11576
atn-1	WBGene00000228	-0.291925	7.8777	-1.69676	0.100712	0.165187	-6.05519
atp-2	WBGene00000229	0.640774	10.6918	2.57284	0.0156113	0.0338102	-4.29569
atp-3	WBGene00000230	0.749528	9.14472	3.75959	0.000787193	0.00251944	-1.50969
atx-2	WBGene00000231	0.431027	7.77285	1.59415	0.122008	0.193617	-6.21638
avr-14	WBGene00000232	-1.22024	2.75489	-2.99519	0.00564673	0.0140313	-2.79064
avr-15	WBGene00000233	3.29691	3.60954	9.4079	3.26976e-10	9.07645e-09	13.4266
baf-1	WBGene00000235	-0.273676	6.21344	-1.20629	0.237692	0.33077	-6.74676
bag-1	WBGene00000236	-0.111183	4.6062	-0.440214	0.663125	0.742483	-7.17156
bam-2	WBGene00000237	0.733296	5.62898	3.07218	0.00466131	0.0118891	-3.22836
bar-1	WBGene00000238	-0.429753	5.12912	-1.78818	0.0844559	0.142519	-5.80655
bas-1	WBGene00000239	1.36241	5.80505	8.98409	8.78266e-10	2.02769e-08	12.146
pah-1	WBGene00000240	0.380359	7.28269	2.86083	0.00785625	0.0186635	-3.76201
bbs-8	WBGene00000244	-0.0799312	0.570598	-0.146101	0.884877	0.913893	-6.28561
bca-1	WBGene00000245	0.641454	4.93061	2.97914	0.00587573	0.014537	-3.44845
bcc-1	WBGene00000246	-0.836354	3.66864	-2.59643	0.0147748	0.0322582	-3.99242
bec-1	WBGene00000247	0.377375	4.89795	1.38318	0.177422	0.261948	-6.34837
ben-1	WBGene00000248	-0.882051	5.5033	-4.07529	0.000337725	0.00121287	-0.631773
bir-1	WBGene00000249	-0.106565	3.31855	-0.394	0.696533	0.769444	-6.90234
bir-2	WBGene00000250	-1.57223	-0.998034	-1.78643	0.0847442	0.142906	-4.58926
bli-1	WBGene00000251	-4.04705	2.37235	-5.17358	2.17282e-05	0.000112857	2.56274
bli-2	WBGene00000252	-8.1337	0.655354	-6.23675	1.40374e-06	1.05803e-05	5.36083
bli-3	WBGene00000253	0.76456	5.38683	3.7633	0.000779474	0.00249978	-1.52394
bli-4	WBGene00000254	0.115525	7.72288	0.711561	0.482559	0.579229	-7.21556
bli-5	WBGene00000255	-0.187941	1.80955	-0.372384	0.71238	0.782768	-6.60087
bli-6	WBGene00000256	-3.47525	2.27481	-4.09456	0.000365757	0.00129462	-0.10909
bmk-1	WBGene00000257	-4.16577	2.29818	-6.01634	1.67608e-06	1.23269e-05	5.16597
bpl-1	WBGene00000259	-0.550445	4.62015	-2.27341	0.030779	0.0606903	-4.76636
bra-1	WBGene00000262	0.363742	2.29844	0.781333	0.441092	0.539705	-6.43358
F23H11.5	WBGene00000263	0.905891	8.11406	4.29242	0.000187423	0.000727619	-0.131646
brc-1	WBGene00000264	-1.25165	1.19135	-1.75318	0.0903954	0.150462	-4.89526
brd-1	WBGene00000265	-4.55442	0.561871	-5.97095	1.89526e-06	1.36367e-05	5.03183
bre-1	WBGene00000266	-0.723394	6.64264	-4.24479	0.000213349	0.000812834	-0.284658
bre-2	WBGene00000267	-0.0886049	3.18675	-0.253446	0.801755	0.856117	-6.87489
bre-3	WBGene00000268	0.347918	6.11445	1.99371	0.0558984	0.100549	-5.54629
bre-4	WBGene00000269	-0.104183	4.01729	-0.500872	0.620333	0.706145	-7.06138
bre-5	WBGene00000270	0.0180464	2.84215	0.0608573	0.9519	0.964405	-6.83815
brf-1	WBGene00000271	-1.51712	4.14163	-8.97484	8.97665e-10	2.06579e-08	12.3881
bro-1	WBGene00000272	-4.97856	-0.947941	-5.97947	1.852e-06	1.34027e-05	5.0344
brp-1	WBGene00000273	2.55166	9.78966	15.751	1.53517e-15	6.25825e-13	25.5283
btf-1	WBGene00000274	-0.225643	4.9216	-1.07713	0.290514	0.388259	-6.76094
bub-1	WBGene00000275	-5.62698	2.71651	-6.75097	2.35123e-07	2.29619e-06	7.02457
byn-1	WBGene00000276	-1.3395	6.00448	-9.15093	5.93578e-10	1.47034e-08	12.5813
cab-1	WBGene00000277	1.16437	7.77513	5.17584	1.66319e-05	8.98536e-05	2.24142
cah-1	WBGene00000279	-2.22788	0.905126	-2.92012	0.00679573	0.0165125	-2.55596
cah-2	WBGene00000280	-0.357036	0.905722	-0.567461	0.574874	0.665964	-6.17971
cah-3	WBGene00000281	0.281461	6.88525	1.74875	0.0911708	0.151594	-5.97615
cah-4	WBGene00000282	1.67715	7.69665	7.14106	8.47276e-08	9.6557e-07	7.53833
cah-5	WBGene00000283	2.9433	5.22943	12.2312	8.08401e-13	7.39376e-11	19.2448
cah-6	WBGene00000284	-0.469652	2.07043	-1.0139	0.319218	0.418596	-6.14953
cal-1	WBGene00000285	0.532272	3.56853	1.1176	0.273171	0.369897	-6.32413
cal-2	WBGene00000286	-0.835331	3.75057	-1.89231	0.0687174	0.119829	-5.2377
cal-3	WBGene00000287	4.43158	0.245667	4.68331	6.43613e-05	0.000288594	1.75898
cal-4	WBGene00000288	-0.493995	2.61063	-1.46775	0.153195	0.232877	-5.75823
cam-1	WBGene00000289	1.00048	5.25102	4.32211	0.00017287	0.000677799	-0.00596814
cap-1	WBGene00000292	0.59518	6.41366	4.16912	0.000261996	0.000971806	-0.500703
cap-2	WBGene00000293	0.401068	7.08474	3.47551	0.00166268	0.00485434	-2.29782
cas-1	WBGene00000294	0.875175	7.23123	4.90827	3.46972e-05	0.000170065	1.50193
cat-1	WBGene00000295	2.87889	0.167982	4.83746	4.21505e-05	0.000201205	2.14873
cat-4	WBGene00000298	2.64971	6.0013	9.33595	3.86052e-10	1.02948e-08	13.011
cav-2	WBGene00000302	0.696053	2.94591	2.71946	0.0110475	0.0249923	-3.79316
cbp-1	WBGene00000366	-0.414224	7.3181	-1.44337	0.159982	0.241037	-6.4407
cca-1	WBGene00000367	-0.350384	4.53643	-1.15656	0.25712	0.352274	-6.53966
ccb-1	WBGene00000368	-1.04002	4.16973	-5.53602	6.19493e-06	3.79516e-05	3.48198
ccf-1	WBGene00000369	0.188172	5.69983	0.893123	0.379321	0.48083	-7.06249
ccg-1	WBGene00000370	1.10905	7.77731	7.46755	3.65501e-08	4.6771e-07	8.3817
cox-5B	WBGene00000371	1.06471	8.64084	6.21476	9.81338e-07	7.74004e-06	5.11336
cyp-14A5	WBGene00000373	0.819682	5.4408	3.64677	0.00106127	0.00328566	-1.84113
cyp-31A1	WBGene00000374	-0.251643	4.59047	-1.17588	0.249437	0.343398	-6.66307
cyp-44A1	WBGene00000375	0.843204	4.60287	3.30602	0.0025769	0.00710478	-2.5707
ccr-4	WBGene00000376	-0.0315468	6.77671	-0.143139	0.887195	0.915756	-7.47309
cct-1	WBGene00000377	-1.41171	7.01226	-6.90852	1.55375e-07	1.60632e-06	6.93506
cct-2	WBGene00000378	-0.951978	6.80589	-4.8776	3.77478e-05	0.000182633	1.42889
cct-4	WBGene00000379	-1.21476	7.43205	-6.76142	2.28732e-07	2.24608e-06	6.54346
cct-5	WBGene00000380	-1.33042	7.83843	-8.64914	1.95009e-09	3.93549e-08	11.3589
cct-6	WBGene00000381	-1.06514	7.03355	-6.34007	7.0105e-07	5.81207e-06	5.41491
cdc-6	WBGene00000382	-0.551803	4.0866	-2.83059	0.00845553	0.0199051	-3.58052
cdc-14	WBGene00000383	-0.0202834	5.58781	-0.110941	0.912446	0.934452	-7.40039
cdc-25.1	WBGene00000386	-0.0527804	3.81579	-0.194429	0.847229	0.886821	-7.02489
cdc-25.2	WBGene00000387	-2.60827	1.14154	-4.83633	4.22812e-05	0.000201694	2.0452
cdc-25.4	WBGene00000389	2.13486	-2.07377	2.96811	0.0060382	0.0148822	-2.2959
cdc-42	WBGene00000390	0.142618	7.34692	0.985763	0.3326	0.433224	-6.98566
cdd-1	WBGene00000391	-1.13752	3.27539	-4.20108	0.000240237	0.000900606	-0.166845
cdd-2	WBGene00000392	1.29401	4.77516	5.84693	2.65344e-06	1.83605e-05	4.1704
cdf-1	WBGene00000393	-0.113707	5.46336	-0.627563	0.53532	0.629466	-7.25057
cdh-3	WBGene00000395	-4.45217	2.89759	-6.89302	1.61819e-07	1.65865e-06	7.40365
cdh-4	WBGene00000396	-1.7061	4.79458	-5.57954	5.49986e-06	3.42658e-05	3.59011
cdh-7	WBGene00000399	-5.78257	1.52031	-7.84104	1.49746e-08	2.17352e-07	9.68981
cdh-9	WBGene00000401	-0.294393	1.37592	-0.567421	0.5749	0.665964	-6.58461
cdh-10	WBGene00000402	-4.86179	2.72583	-9.39715	3.35175e-10	9.25004e-09	13.3847
casy-1	WBGene00000403	-0.161897	5.78099	-0.806207	0.426844	0.526062	-7.11293
cdk-1	WBGene00000405	-4.07512	2.42324	-5.3345	1.07594e-05	6.11612e-05	3.39558
cdk-4	WBGene00000406	-0.623239	2.73324	-1.73174	0.0942052	0.155995	-5.43418
cdk-5	WBGene00000407	-0.0840616	4.34916	-0.30249	0.76449	0.827285	-7.25321
cdk-7	WBGene00000408	0.135735	3.97978	0.52131	0.606205	0.694001	-7.05731
cdk-8	WBGene00000409	-0.34885	4.57414	-1.25326	0.220362	0.311801	-6.43448
cdk-9	WBGene00000410	0.584881	5.04845	2.90467	0.0070583	0.0170489	-3.56226
cdl-1	WBGene00000411	-2.20359	3.42474	-6.57866	3.70991e-07	3.3888e-06	6.48259
cdr-1	WBGene00000412	3.67883	1.14306	9.07779	7.04482e-10	1.6865e-08	12.6529
cdt-1	WBGene00000413	-1.98792	2.41288	-4.93054	3.26371e-05	0.000161242	2.24222
cec-1	WBGene00000414	-1.25748	5.36717	-4.46382	0.000117419	0.000486308	0.426076
ced-1	WBGene00000415	1.10584	6.63521	5.74112	3.53881e-06	2.34736e-05	3.77614
ced-2	WBGene00000416	0.27076	4.00204	1.48332	0.149037	0.228014	-6.02527
ced-3	WBGene00000417	-1.60779	1.67	-3.91219	0.000523811	0.00176977	-0.259768
ced-4	WBGene00000418	-1.14397	2.8107	-3.93958	0.000486703	0.00165774	-0.38573
ced-5	WBGene00000419	0.0522846	5.45667	0.277647	0.783301	0.84183	-7.34777
ced-6	WBGene00000420	0.589931	5.29958	3.09691	0.00438123	0.0112654	-3.15426
ced-7	WBGene00000421	-0.203815	7.08809	-0.969395	0.340558	0.441173	-7.00083
ced-8	WBGene00000422	2.93323	0.534047	3.11684	0.00416727	0.0107852	-2.11295
ced-9	WBGene00000423	-0.0606145	3.25442	-0.226058	0.82278	0.870445	-6.89528
ced-10	WBGene00000424	0.0744995	5.81772	0.439834	0.663397	0.742555	-7.37073
ced-11	WBGene00000425	0.13353	2.48601	0.399805	0.692301	0.766132	-6.83179
ced-12	WBGene00000426	0.319444	4.75896	1.56849	0.127878	0.201209	-6.06378
ceh-6	WBGene00000431	-4.12157	0.491766	-6.65716	3.01278e-07	2.82619e-06	6.7702
ceh-13	WBGene00000437	3.17515	2.5933	7.55518	2.92308e-08	3.8978e-07	9.04598
ceh-14	WBGene00000438	-0.188933	2.40644	-0.412616	0.682996	0.758896	-6.76167
ceh-18	WBGene00000441	0.367964	4.78752	2.02817	0.0520461	0.0947548	-5.38333
ceh-19	WBGene00000442	-0.903044	1.43742	-1.98051	0.0574381	0.102981	-4.63219
ceh-20	WBGene00000443	-0.817539	4.85679	-5.24688	1.36841e-05	7.55882e-05	2.52584
ceh-21	WBGene00000444	0.248374	2.47669	0.764565	0.450857	0.549111	-6.57478
pros-1	WBGene00000448	-1.08388	1.87236	-2.74394	0.0104196	0.0237943	-3.25326
ceh-32	WBGene00000453	2.94362	1.90329	4.61993	7.658e-05	0.000335991	1.56918
ceh-37	WBGene00000458	4.12845	3.06851	8.46033	3.07723e-09	5.75438e-08	11.2306
ceh-38	WBGene00000459	-0.183069	5.22024	-1.20462	0.238323	0.331519	-6.66912
ceh-39	WBGene00000460	0.160495	1.06905	0.276044	0.78452	0.842632	-6.33254
ceh-41	WBGene00000462	-0.531999	2.99576	-1.74194	0.0923761	0.153312	-5.52672
ceh-43	WBGene00000463	-1.12627	0.406092	-2.37045	0.0248064	0.0504976	-3.82642
ceh-44	WBGene00000464	-0.447272	5.80125	-1.71488	0.097296	0.160517	-5.94598
cpg-1	WBGene00000465	-0.996018	-1.31498	-1.02932	0.312043	0.411026	-5.49816
cel-1	WBGene00000466	-0.701025	4.82839	-3.63522	0.0010941	0.00337453	-1.66918
cep-1	WBGene00000467	-1.41451	1.86524	-3.11035	0.0042358	0.0109453	-2.17004
cey-1	WBGene00000472	0.729244	8.91992	4.07028	0.000342318	0.00122657	-0.714749
cey-2	WBGene00000473	2.39881	0.810895	3.73707	0.000835712	0.00266041	-0.687815
cey-3	WBGene00000474	-0.501071	0.522449	-0.556552	0.582207	0.672571	-5.97169
cey-4	WBGene00000475	1.96422	9.236	10.8849	1.25294e-11	6.52445e-10	16.4778
cfi-1	WBGene00000476	-0.764797	1.39852	-1.53138	0.136775	0.212305	-5.28308
cft-1	WBGene00000477	-0.644938	1.67917	-1.4202	0.166468	0.248709	-5.62982
cfz-2	WBGene00000478	0.331226	0.442142	0.545258	0.589846	0.679322	-6.17998
cgh-1	WBGene00000479	0.688966	6.19023	2.93764	0.00650926	0.0159004	-3.58921
cgp-1	WBGene00000480	0.723073	6.02868	3.54548	0.00138499	0.00412805	-2.10781
cha-1	WBGene00000481	-0.680912	1.96351	-1.61765	0.116827	0.186913	-5.33116
chd-3	WBGene00000482	-1.02215	5.83626	-4.72773	5.6974e-05	0.000260716	1.05203
che-3	WBGene00000485	-3.35764	2.54695	-6.69974	2.69181e-07	2.57246e-06	6.91532
che-11	WBGene00000490	-1.66033	1.47974	-3.32411	0.00245996	0.0068259	-1.68409
che-12	WBGene00000491	-1.52358	0.994313	-2.91166	0.00693836	0.0168047	-2.67546
che-13	WBGene00000492	0.0684754	1.12235	0.0861776	0.931932	0.949026	-6.25109
che-14	WBGene00000493	-7.24002	1.24627	-9.71232	1.63155e-10	5.24301e-09	13.6271
chs-1	WBGene00000496	1.98936	2.09641	3.94777	0.000476118	0.00162596	-0.193399
chs-2	WBGene00000497	-2.33049	0.951118	-3.22433	0.00317496	0.00852957	-1.81112
chk-1	WBGene00000498	-2.02468	2.47279	-4.07468	0.00033828	0.00121393	0.0430926
chk-2	WBGene00000499	-0.789308	-0.222223	-0.771297	0.446921	0.545201	-5.79455
chn-1	WBGene00000500	0.0612559	5.16521	0.204753	0.83923	0.881498	-7.27934
cho-1	WBGene00000501	0.0234292	1.22489	0.0463145	0.963385	0.973457	-6.4451
chp-1	WBGene00000502	-0.841361	4.95474	-3.77626	0.000753063	0.00242544	-1.40407
cht-1	WBGene00000503	-1.30633	0.210962	-0.699256	0.491117	0.587217	-6.01527
cic-1	WBGene00000506	-0.0955814	3.3174	-0.373439	0.711604	0.782095	-6.87405
cit-1.1	WBGene00000507	-0.268792	4.13122	-1.12687	0.269257	0.365556	-6.53152
cit-1.2	WBGene00000508	0.15448	5.23652	0.863828	0.394943	0.495432	-6.9956
cka-1	WBGene00000509	1.02675	5.58501	5.76171	3.34581e-06	2.24227e-05	3.84709
cka-2	WBGene00000510	-0.444676	3.14051	-2.1569	0.0396491	0.0751779	-4.8465
ckb-1	WBGene00000511	-0.045274	3.58593	-0.225538	0.823181	0.870591	-7.15486
ckb-2	WBGene00000512	-0.835438	4.86289	-4.48135	0.000111925	0.000467351	0.396205
ckb-4	WBGene00000514	-0.844321	4.04695	-3.38718	0.00209093	0.00593227	-2.28192
ckc-1	WBGene00000515	-0.149332	5.98799	-0.887307	0.38239	0.483212	-7.07639
cki-1	WBGene00000516	-1.33008	3.00798	-4.75082	5.34749e-05	0.000246999	1.5279
cki-2	WBGene00000517	-0.395761	3.74849	-1.47446	0.151392	0.230505	-5.88042
ckk-1	WBGene00000518	-1.71661	3.03053	-5.38196	9.44636e-06	5.46556e-05	3.39715
cku-70	WBGene00000519	0.0967512	4.69487	0.691021	0.49518	0.591381	-7.08188
cku-80	WBGene00000520	-2.40344	3.68973	-5.64295	4.62521e-06	2.95533e-05	4.11867
clc-1	WBGene00000522	1.72234	7.03358	6.70514	2.65363e-07	2.53937e-06	6.37786
clc-2	WBGene00000523	-0.97985	1.64438	-2.23113	0.0337666	0.0656921	-4.21047
clc-3	WBGene00000524	0.951346	2.83212	3.42931	0.0018748	0.0054007	-2.04871
clc-5	WBGene00000526	-0.00784713	2.64763	-0.0271993	0.978492	0.984564	-6.97574
cle-1	WBGene00000527	3.14107	6.36851	13.154	1.38956e-13	1.88821e-11	21.0253
clh-1	WBGene00000528	2.06555	6.44885	7.9806	1.00147e-08	1.55484e-07	9.69058
clh-2	WBGene00000529	-0.708851	1.87304	-2.03147	0.0516902	0.0942151	-4.68393
clh-3	WBGene00000530	1.28007	4.92237	6.18564	1.06133e-06	8.29302e-06	5.19494
clh-4	WBGene00000531	0.0453661	2.13877	0.13553	0.893152	0.920506	-6.81979
clh-5	WBGene00000532	0.137554	5.41563	0.792263	0.434796	0.53365	-7.11816
clh-6	WBGene00000533	0.0487391	4.88674	0.294465	0.770551	0.832384	-7.30121
cpi-2	WBGene00000534	2.1976	8.1963	12.4164	5.63561e-13	5.54544e-11	19.5886
cpi-1	WBGene00000535	2.5782	7.62543	9.41521	3.21521e-10	8.95989e-09	13.1691
clk-1	WBGene00000536	0.426691	4.45581	2.14357	0.0407977	0.0771506	-5.14985
clk-2	WBGene00000537	-0.533913	3.49271	-1.65249	0.109484	0.177031	-5.63649
cln-3.1	WBGene00000539	-0.608674	3.97627	-2.66651	0.0125288	0.0278356	-4.11387
cln-3.2	WBGene00000540	0.52999	3.80706	2.12311	0.0426182	0.08001	-4.99481
cln-3.3	WBGene00000541	-1.63788	3.38744	-7.90986	1.1948e-08	1.80395e-07	9.66398
clp-1	WBGene00000542	0.346915	7.79778	2.22766	0.0340231	0.0661274	-5.11158
clp-2	WBGene00000543	-0.231623	4.53534	-1.14424	0.262107	0.357596	-6.5751
clp-3	WBGene00000544	-0.994152	-0.920938	-0.912919	0.368995	0.469989	-5.60443
clp-4	WBGene00000545	1.66801	6.68166	10.2084	5.39287e-11	2.074e-09	14.9731
clp-6	WBGene00000546	-1.88166	-0.824133	-2.29813	0.0291453	0.0579414	-3.67913
clp-7	WBGene00000547	0.320459	6.35419	1.74397	0.0920147	0.152783	-5.98898
clr-1	WBGene00000548	-0.204307	6.07692	-0.870511	0.391343	0.491868	-7.06421
cls-2	WBGene00000549	-0.214423	5.21036	-1.02463	0.314212	0.413043	-6.84698
clu-1	WBGene00000550	-1.51425	6.61218	-5.56406	5.73765e-06	3.5547e-05	3.31503
clx-1	WBGene00000551	0.958313	-0.350494	0.798778	0.43107	0.530078	-5.67678
cmd-1	WBGene00000552	0.424147	8.81914	2.42138	0.0221138	0.0457672	-4.69483
cmk-1	WBGene00000553	-1.26314	2.35137	-3.74691	0.000814162	0.00259876	-0.934348
cnb-1	WBGene00000554	0.384917	6.13474	2.60102	0.0146169	0.031977	-4.35196
cnc-2	WBGene00000556	-0.275063	1.06382	-0.2185	0.828911	0.874771	-6.65429
cnc-3	WBGene00000557	0.944958	4.2942	2.56992	0.0159548	0.0344862	-4.31371
cnc-4	WBGene00000558	-2.06861	2.94287	-2.21465	0.0364956	0.0702557	-4.60622
cnc-6	WBGene00000560	-0.73925	-1.69908	-0.547707	0.588382	0.678003	-5.9609
cng-1	WBGene00000562	1.21573	3.32098	3.54226	0.00139674	0.00415851	-1.8951
cnk-1	WBGene00000564	-0.224385	4.85408	-0.979641	0.335561	0.436285	-6.81103
cnt-1	WBGene00000565	1.15004	5.56945	6.93752	1.44008e-07	1.51081e-06	7.01858
cnt-2	WBGene00000566	0.588958	5.64629	3.34077	0.00235678	0.00657024	-2.59086
cnx-1	WBGene00000567	-0.541265	7.19293	-3.38916	0.0020802	0.00590536	-2.50351
cof-2	WBGene00000583	0.637922	1.78193	1.66148	0.107653	0.174465	-5.24968
cog-1	WBGene00000584	0.772835	1.32475	1.65134	0.109721	0.177373	-5.26774
cogc-2	WBGene00000585	-0.436246	4.88533	-2.36377	0.0251813	0.051195	-4.63329
coh-1	WBGene00000591	-0.419268	3.95209	-1.35468	0.186233	0.272252	-6.23629
coh-3	WBGene00000592	3.58307	-0.444849	3.64158	0.00107588	0.0033277	-0.793653
col-2	WBGene00000593	1.00318	0.677899	0.629572	0.534654	0.628891	-5.99534
col-3	WBGene00000594	-4.28555	0.842263	-5.90381	2.27716e-06	1.60526e-05	4.86059
col-7	WBGene00000596	4.08364	-0.375882	1.56665	0.130704	0.204415	-4.93207
col-8	WBGene00000597	15.1595	6.99993	7.38244	1.57426e-07	1.62442e-06	7.43522
col-10	WBGene00000599	-5.28783	4.13929	-20.1076	2.6541e-18	4.20764e-15	31.7181
col-12	WBGene00000601	-3.20592	3.62246	-6.53219	6.05886e-07	5.11646e-06	5.82344
col-13	WBGene00000602	-4.08104	3.39424	-11.3174	5.07473e-12	3.1897e-10	17.4931
col-14	WBGene00000603	-4.36256	2.46685	-8.60789	2.15359e-09	4.26769e-08	11.5839
col-17	WBGene00000606	-9.34448	1.80445	-12.7416	3.01852e-13	3.36586e-11	19.4819
col-19	WBGene00000608	15.7454	6.7715	5.17641	3.34926e-05	0.000164852	2.4295
col-20	WBGene00000609	14.0176	6.71593	4.94189	5.92064e-05	0.000269117	1.84922
col-33	WBGene00000610	-1.02275	-2.00728	-0.789158	0.436737	0.53534	-5.74596
col-34	WBGene00000611	-1.58693	4.88205	-4.78975	5.13923e-05	0.000238615	1.18688
col-36	WBGene00000613	-1.79356	1.72457	-0.97153	0.340976	0.441554	-5.7957
col-37	WBGene00000614	-1.15997	-0.927265	-0.656596	0.517241	0.61271	-5.80024
col-38	WBGene00000615	-5.59793	3.07033	-6.96743	1.5085e-07	1.56429e-06	7.47932
col-39	WBGene00000616	-4.08873	3.98131	-14.866	6.65157e-15	1.89809e-12	24.0785
col-40	WBGene00000617	0.323711	0.842661	0.350313	0.728969	0.796701	-6.60349
col-41	WBGene00000618	-8.39081	1.17677	-6.27754	1.45757e-06	1.09169e-05	5.34943
col-43	WBGene00000620	3.1088	3.9149	5.51229	8.16414e-06	4.8132e-05	3.36617
col-45	WBGene00000622	3.27217	0.959369	3.42897	0.00187648	0.00540445	-1.36254
col-46	WBGene00000623	-3.89201	-0.388537	-4.09771	0.000337152	0.0012114	0.12839
col-47	WBGene00000624	-3.07667	-1.42777	-4.01842	0.000393723	0.00137856	0.0738325
col-48	WBGene00000625	-3.22866	3.04882	-9.32956	3.91801e-10	1.03755e-08	13.2489
col-49	WBGene00000626	-2.46718	0.751266	-2.44425	0.0215784	0.0447933	-3.78697
col-50	WBGene00000627	1.29399	0.939599	1.01309	0.31967	0.41906	-5.52198
col-53	WBGene00000630	0.0438914	-0.0275748	0.0586858	0.953615	0.965519	-6.0883
col-54	WBGene00000631	-8.86371	-1.05209	-10.1176	6.58767e-11	2.45412e-09	14.4401
col-58	WBGene00000634	-4.70323	-0.195346	-5.67098	4.28452e-06	2.7724e-05	4.28289
col-60	WBGene00000636	1.18597	0.535582	0.555825	0.583368	0.673531	-5.86964
col-61	WBGene00000637	-3.45473	-1.0875	-3.19654	0.00345729	0.00918424	-1.9111
col-62	WBGene00000638	1.91181	-0.130363	0.886002	0.384636	0.485276	-5.83902
col-63	WBGene00000639	-3.0774	0.439818	-3.23402	0.00323981	0.00867436	-2.02716
col-64	WBGene00000640	-1.15838	-0.0624191	-1.19841	0.240693	0.333937	-5.44586
col-65	WBGene00000641	-6.70383	0.983109	-5.11068	2.81601e-05	0.000141774	2.5228
col-68	WBGene00000644	2.41346	1.45385	3.72058	0.00087307	0.00276576	-0.77487
col-69	WBGene00000645	-2.44883	-0.268513	-3.27766	0.00277106	0.00756843	-1.75625
col-71	WBGene00000647	-2.51229	3.82273	-4.11294	0.000356679	0.00126942	-0.392831
col-73	WBGene00000649	-6.52633	3.11253	-13.2941	1.072e-13	1.52953e-11	21.1768
col-76	WBGene00000652	1.48526	5.6564	6.2276	9.48035e-07	7.49394e-06	5.1092
col-77	WBGene00000653	-4.72156	3.10019	-8.16153	7.42132e-09	1.2185e-07	10.377
col-79	WBGene00000655	-5.40918	-0.0348882	-6.33724	7.06378e-07	5.84605e-06	5.98234
col-80	WBGene00000656	5.59614	8.46918	11.7977	9.84751e-12	5.34237e-10	16.8493
col-81	WBGene00000657	10.7464	3.70973	2.98017	0.00686098	0.0166484	-2.54293
col-84	WBGene00000659	-1.059	0.450767	-0.739387	0.466319	0.563135	-5.92518
col-85	WBGene00000660	2.88239	-1.4653	2.36026	0.0255248	0.0517533	-3.60228
col-88	WBGene00000663	2.5214	-0.589646	1.27017	0.216056	0.307017	-5.35382
col-89	WBGene00000664	-3.11561	0.482923	-2.23025	0.0349299	0.0676319	-4.07221
col-90	WBGene00000665	-5.77149	3.20242	-11.5297	3.28385e-12	2.19972e-10	17.9054
col-91	WBGene00000666	-6.00481	0.477533	-5.21259	2.03129e-05	0.000106488	2.81591
col-92	WBGene00000667	-1.56055	3.197	-3.84843	0.000694014	0.00226026	-1.36766
col-93	WBGene00000668	3.77374	8.4665	14.489	1.26838e-14	3.17495e-12	23.4273
col-94	WBGene00000669	0.800734	4.77283	2.8044	0.00904552	0.0210919	-3.90192
col-95	WBGene00000670	15.7726	5.82381	22.2121	1.86529e-19	8.8713e-16	29.609
col-96	WBGene00000671	3.87363	3.9887	9.76658	1.56195e-10	5.04207e-09	14.0933
col-97	WBGene00000672	-5.92405	1.74909	-6.87671	1.92238e-07	1.93567e-06	7.24119
col-98	WBGene00000673	1.45209	9.04334	3.8519	0.000662963	0.00217502	-1.30243
col-99	WBGene00000674	-2.70317	2.84955	-7.56571	2.84582e-08	3.80947e-07	9.04643
col-101	WBGene00000675	9.34285	8.63187	39.4665	2.67979e-26	3.82353e-22	48.5396
col-102	WBGene00000676	-0.649726	-0.713689	-0.35164	0.72805	0.796018	-6.02147
col-103	WBGene00000677	1.65349	9.13312	4.88879	3.92922e-05	0.000189335	1.46824
col-104	WBGene00000678	-3.07565	2.32161	-9.37525	3.52541e-10	9.6294e-09	13.3438
col-106	WBGene00000680	11.5581	8.53367	8.77791	6.86789e-09	1.13547e-07	10.5398
col-107	WBGene00000681	-4.71087	4.92479	-12.0397	2.02191e-12	1.54685e-10	18.4095
col-109	WBGene00000683	-5.61629	0.591338	-8.08782	7.67305e-09	1.25119e-07	10.3057
col-110	WBGene00000684	-4.30618	1.1266	-4.04567	0.000417233	0.00144492	-0.0929695
col-111	WBGene00000685	-2.66153	3.37705	-4.27291	0.00020473	0.000785449	0.38889
col-113	WBGene00000687	-2.64843	2.77663	-4.30711	0.000186835	0.000725888	0.466513
col-114	WBGene00000688	-0.813076	-1.40413	-0.684386	0.499297	0.595002	-5.7967
col-115	WBGene00000689	-5.84963	0.115443	-4.95036	3.63603e-05	0.000177001	2.29365
col-116	WBGene00000690	4.4925	0.890486	4.15375	0.000273137	0.00100883	0.442959
col-117	WBGene00000691	-6.19072	-0.329558	-8.03606	8.7242e-09	1.39236e-07	10.0847
col-118	WBGene00000692	-1.37121	5.90207	-4.05747	0.000377648	0.00133175	-0.821747
col-119	WBGene00000693	17.479	7.2024	5.57027	1.29853e-05	7.20073e-05	3.31944
col-120	WBGene00000694	-0.625597	0.85984	-0.45006	0.656411	0.736352	-6.12408
col-122	WBGene00000696	10.9852	9.28423	13.435	1.16795e-12	9.91921e-11	19.0573
col-123	WBGene00000697	-0.688906	1.76031	-0.875675	0.388576	0.489166	-6.01701
col-124	WBGene00000698	10.5723	8.59077	9.36428	3.21621e-09	5.99854e-08	11.2645
col-125	WBGene00000699	-6.93118	3.81317	-16.7433	3.20257e-16	1.75866e-13	26.8692
col-128	WBGene00000702	-3.61702	1.05591	-4.27394	0.000207134	0.000793604	0.555084
col-129	WBGene00000703	8.80378	4.82235	3.68873	0.00126997	0.00382519	-1.09987
col-130	WBGene00000704	-6.45481	1.78313	-7.82287	1.90715e-08	2.6862e-07	9.47279
col-131	WBGene00000705	-7.33353	-0.141867	-7.50517	3.75633e-08	4.77844e-07	8.71054
col-133	WBGene00000707	-5.39042	2.64179	-6.43628	8.68685e-07	6.96673e-06	5.75629
col-135	WBGene00000708	10.4457	1.65572	8.78265	2.47366e-09	4.8138e-08	11.1822
col-137	WBGene00000710	-3.24685	-1.82219	-2.17993	0.0384222	0.0732702	-3.97037
col-138	WBGene00000711	-2.11291	3.53035	-3.81077	0.000747435	0.00241112	-1.10561
col-139	WBGene00000712	8.89523	4.67939	3.72145	0.00117299	0.00357458	-1.02816
col-140	WBGene00000713	13.8457	8.18486	6.12123	3.53663e-06	2.34701e-05	4.54378
col-141	WBGene00000714	-3.33577	0.0550188	-6.43564	5.42938e-07	4.66103e-06	6.24279
col-142	WBGene00000715	3.22337	6.13201	9.65031	2.77671e-10	7.89206e-09	13.3589
col-143	WBGene00000716	12.8418	7.48089	10.8485	5.94427e-11	2.25566e-09	14.8851
col-144	WBGene00000717	-4.29613	4.01069	-15.2011	3.78759e-15	1.25999e-12	24.6369
col-145	WBGene00000718	-7.82256	0.70014	-10.198	5.51707e-11	2.11606e-09	14.8581
col-146	WBGene00000719	-6.66648	1.78693	-11.0832	8.25466e-12	4.64584e-10	16.8926
col-147	WBGene00000720	-5.10857	3.67995	-12.2331	2.03818e-12	1.54685e-10	18.4179
col-149	WBGene00000722	-1.80635	3.40135	-4.06823	0.000412033	0.00143004	-0.870994
col-150	WBGene00000723	-0.667665	3.15061	-3.28192	0.00274103	0.00749645	-2.65913
col-153	WBGene00000726	-1.23721	3.87597	-3.67608	0.000982225	0.00307333	-1.57434
col-154	WBGene00000727	-6.24668	2.06905	-7.18787	9.4222e-08	1.05939e-06	7.93708
col-155	WBGene00000728	1.24327	5.61016	3.66758	0.00106346	0.00329143	-1.84839
col-156	WBGene00000729	-6.55529	0.157471	-8.55379	2.45381e-09	4.79674e-08	11.3082
col-157	WBGene00000730	-5.53121	1.35387	-6.50145	5.3015e-07	4.55673e-06	6.27748
col-158	WBGene00000731	4.14823	5.42757	4.79358	6.96364e-05	0.000309139	1.31147
col-159	WBGene00000732	-0.690462	5.87877	-2.08015	0.047047	0.0871321	-5.39429
col-160	WBGene00000733	2.34095	8.68828	9.17317	5.63522e-10	1.39944e-08	12.6631
col-161	WBGene00000734	-6.62334	1.55644	-6.4209	8.42115e-07	6.76537e-06	5.85508
col-162	WBGene00000735	-6.30667	1.54215	-7.17452	1.15251e-07	1.25719e-06	7.75686
col-163	WBGene00000736	1.75079	-2.60895	1.77793	0.0861605	0.14485	-4.5332
col-164	WBGene00000737	-2.05064	-1.66877	-1.90092	0.0675375	0.118062	-4.38194
col-166	WBGene00000739	-3.34254	6.65753	-13.1728	1.34193e-13	1.84103e-11	21.0469
col-167	WBGene00000740	-7.6121	1.85241	-15.7993	1.41988e-15	5.95847e-13	24.8877
col-168	WBGene00000741	-6.12208	1.20227	-12.2196	8.27109e-13	7.44306e-11	19.0417
col-169	WBGene00000742	-7.24245	1.83498	-13.8565	3.85892e-14	7.34122e-12	21.8002
col-170	WBGene00000743	-7.31701	-0.42971	-16.6518	3.68851e-16	1.87956e-13	24.8968
col-172	WBGene00000745	-6.15486	1.11422	-6.55995	4.49382e-07	3.98248e-06	6.42879
col-173	WBGene00000746	-5.86028	0.870223	-5.91433	2.50375e-06	1.74346e-05	4.80114
col-174	WBGene00000747	-4.11949	-0.938296	-3.61207	0.00119483	0.00363107	-0.927641
col-175	WBGene00000748	-3.63521	1.892	-3.65621	0.00112207	0.00344443	-1.04137
col-176	WBGene00000749	-5.6515	2.73517	-7.72542	3.39334e-08	4.40147e-07	8.9135
col-178	WBGene00000751	12.7306	7.7191	6.2125	2.71646e-06	1.87239e-05	4.78695
col-179	WBGene00000752	9.7879	5.14788	8.38073	1.16206e-08	1.75824e-07	10.0021
col-180	WBGene00000753	-4.95713	3.41578	-13.2036	1.2673e-13	1.75552e-11	21.1367
col-181	WBGene00000754	12.5744	8.8267	8.38862	1.7691e-08	2.52668e-07	9.63142
col-182	WBGene00000755	-3.92517	-0.538302	-5.24868	1.36166e-05	7.52738e-05	3.17547
col-183	WBGene00000756	1.56935	1.06618	1.31399	0.199426	0.287793	-5.23099
col-184	WBGene00000757	8.59645	8.73651	13.7663	6.5704e-13	6.20838e-11	19.6365
col-186	WBGene00000759	-1.09016	1.38513	-1.93376	0.0631969	0.111568	-4.82123
coq-1	WBGene00000761	1.01653	6.57264	6.21338	9.84987e-07	7.76453e-06	5.0562
coq-2	WBGene00000762	0.858173	4.40197	4.6969	6.20046e-05	0.000279697	1.08536
coq-3	WBGene00000763	0.153024	4.17464	0.772728	0.446087	0.54451	-6.99933
coq-4	WBGene00000764	0.451638	3.62568	1.79112	0.0839726	0.14189	-5.53132
coq-5	WBGene00000765	-0.548186	4.92439	-2.28698	0.0298723	0.0591476	-4.9161
coq-6	WBGene00000766	0.035315	4.77877	0.184682	0.854795	0.892111	-7.34178
coq-8	WBGene00000767	-0.0324471	5.51924	-0.174276	0.862889	0.897944	-7.45341
cor-1	WBGene00000768	-0.85132	4.8853	-3.87446	0.000579507	0.00192782	-1.15872
cpb-1	WBGene00000770	0.958313	-1.34307	1.19011	0.243887	0.337515	-5.31301
cpb-2	WBGene00000771	-2.35583	-1.41584	-3.10532	0.00428967	0.0110598	-2.02316
cpb-3	WBGene00000772	-1.83389	-0.115873	-2.15746	0.0396016	0.0750978	-3.97987
cpf-1	WBGene00000773	-1.3129	3.65322	-5.38545	9.3564e-06	5.4223e-05	3.26716
cpf-2	WBGene00000774	0.0376294	4.28826	0.155725	0.877355	0.908821	-7.28608
cpin-1	WBGene00000775	0.0346386	4.14837	0.0894852	0.929336	0.947465	-7.19624
cpl-1	WBGene00000776	3.14859	10.8209	13.8219	4.10501e-14	7.50901e-12	22.251
cpn-1	WBGene00000777	1.14817	6.21914	6.1015	1.33153e-06	1.0084e-05	4.75731
cpn-2	WBGene00000778	-1.28009	2.64042	-4.41609	0.000133778	0.000544888	0.700159
cpn-3	WBGene00000779	0.719777	8.90808	4.36207	0.000155027	0.000618202	0.0659876
cpn-4	WBGene00000780	5.67862	4.20271	9.56286	2.29178e-10	6.81232e-09	13.7457
cpr-1	WBGene00000781	2.27334	8.84346	4.23138	0.000289996	0.00106148	-0.492261
cpr-3	WBGene00000783	-0.270319	5.98966	-1.08917	0.285262	0.38271	-6.84986
cpr-4	WBGene00000784	1.19839	8.89103	3.05564	0.00511652	0.0128843	-3.3159
cpr-5	WBGene00000785	0.531779	6.64657	0.944728	0.354217	0.455149	-6.99142
cpr-6	WBGene00000786	3.35662	10.944	17.2154	1.56026e-16	1.11309e-13	27.8008
cps-6	WBGene00000787	-0.491148	5.54805	-2.56101	0.0160472	0.0346701	-4.41703
cpz-1	WBGene00000788	2.10573	9.66577	10.4337	3.29527e-11	1.39872e-09	15.5053
cpz-2	WBGene00000789	-0.786534	8.73369	-4.87008	3.85368e-05	0.000186072	1.43331
crb-1	WBGene00000792	0.05976	2.91349	0.239393	0.812525	0.862711	-6.79351
crh-1	WBGene00000793	0.204488	5.38578	1.25019	0.221464	0.313012	-6.64058
crn-1	WBGene00000794	-0.487877	3.83972	-2.34148	0.0264683	0.0533554	-4.62452
crn-2	WBGene00000795	0.075867	3.78917	0.442776	0.661293	0.740703	-7.07261
crn-3	WBGene00000796	-1.38505	4.91632	-7.4113	4.22088e-08	5.29205e-07	8.45426
crn-4	WBGene00000797	0.119841	1.85019	0.428635	0.671433	0.749551	-6.66081
crn-5	WBGene00000798	-1.48411	2.9517	-3.30708	0.00256987	0.00708949	-2.03469
crn-6	WBGene00000799	7.14255	2.39942	8.70257	1.71538e-09	3.51652e-08	11.6142
cars-1	WBGene00000800	-0.192282	6.69274	-1.10856	0.276948	0.374017	-6.86067
cars-2	WBGene00000801	-0.268414	2.27242	-0.848779	0.403124	0.503373	-6.44987
crt-1	WBGene00000802	-0.730496	11.0907	-3.65752	0.00103159	0.00320861	-1.72101
csb-1	WBGene00000803	-0.0187445	3.08633	-0.07684	0.939291	0.954571	-6.82865
csc-1	WBGene00000804	-3.499	1.59215	-5.00868	2.6329e-05	0.00013364	2.58156
csk-1	WBGene00000812	0.326017	5.15274	2.14886	0.040338	0.076342	-5.19994
csn-1	WBGene00000813	-0.413989	4.92506	-2.14404	0.0407565	0.0771034	-5.11744
csn-2	WBGene00000814	-0.444118	5.72234	-1.37425	0.180283	0.265129	-6.43206
csn-3	WBGene00000815	-0.174461	5.02115	-0.863631	0.395049	0.495522	-6.92041
csn-4	WBGene00000816	-0.183106	4.95367	-0.985189	0.332877	0.433466	-6.82925
csn-5	WBGene00000817	0.00341513	4.76982	0.0200041	0.98418	0.988545	-7.32564
csn-6	WBGene00000818	-0.0544927	4.71896	-0.316335	0.754069	0.817868	-7.29186
csp-2	WBGene00000820	-3.24871	0.10003	-4.3458	0.000162062	0.000642128	0.913982
csq-1	WBGene00000822	0.511521	8.21535	3.77237	0.000760897	0.00244681	-1.50908
ctb-1	WBGene00000829	1.02063	11.2673	3.61015	0.00116875	0.00356472	-1.83178
ctl-1	WBGene00000830	1.66622	4.17495	5.52423	6.3979e-06	3.89774e-05	3.49662
ctl-2	WBGene00000831	1.19278	7.76881	6.3115	7.5682e-07	6.19169e-06	5.32936
ctn-1	WBGene00000832	-1.07539	4.82176	-5.72366	3.71127e-06	2.44923e-05	3.90419
cts-1	WBGene00000833	0.381905	9.30336	1.37167	0.180939	0.265847	-6.47859
cua-1	WBGene00000834	0.57844	6.1331	3.08544	0.00450906	0.0115462	-3.24444
cuc-1	WBGene00000835	-0.230586	5.5094	-0.695438	0.492684	0.588942	-7.22994
cul-1	WBGene00000836	0.12007	6.0743	0.704784	0.486703	0.583161	-7.2031
cul-2	WBGene00000837	0.488981	6.58764	2.79787	0.00915214	0.0213161	-3.91887
cul-3	WBGene00000838	0.170148	6.6034	0.916217	0.367293	0.468323	-7.0482
cul-4	WBGene00000839	-0.758914	4.94554	-4.51398	0.000102365	0.000430459	0.6244
cul-5	WBGene00000840	-1.02437	4.76013	-3.91201	0.00052407	0.00177023	-0.918588
cul-6	WBGene00000841	-1.03697	4.24676	-1.95015	0.0617934	0.109501	-5.24626
cup-2	WBGene00000843	0.0855664	6.42671	0.615538	0.543116	0.636431	-7.28764
cup-4	WBGene00000845	0.964421	3.88274	2.30705	0.0287275	0.0572624	-4.63499
cup-5	WBGene00000846	0.168617	4.75142	0.794803	0.433341	0.532184	-6.98514
cut-1	WBGene00000851	-1.29718	-1.42441	-0.716686	0.480053	0.576986	-5.7648
cut-6	WBGene00000853	-0.162549	2.74917	-0.325339	0.747317	0.811779	-6.50942
cux-7	WBGene00000854	-0.793497	4.2573	-3.99065	0.000424291	0.00146723	-0.635598
cwn-1	WBGene00000857	-1.95423	4.17513	-5.92234	2.16215e-06	1.53557e-05	4.58845
cwn-2	WBGene00000858	-1.08259	2.47722	-2.32819	0.0272644	0.0547437	-4.19512
cya-1	WBGene00000863	-0.772623	3.12433	-3.34601	0.00232521	0.00649366	-2.10817
cyb-1	WBGene00000865	-2.57192	3.39149	-5.46734	7.4759e-06	4.4705e-05	3.72746
cyb-2.1	WBGene00000866	1.34238	-2.3848	1.68642	0.102707	0.167803	-4.67521
cyb-2.2	WBGene00000867	-0.344932	-1.66871	-0.364427	0.718248	0.78788	-5.97363
cyb-3	WBGene00000868	-0.611823	3.5206	-2.30338	0.0288083	0.0574154	-4.49867
cyc-1	WBGene00000869	0.657082	8.78434	4.17679	0.0002566	0.000954175	-0.425576
cyd-1	WBGene00000870	-5.7193	-0.412852	-5.66429	4.83103e-06	3.07582e-05	4.17912
cye-1	WBGene00000871	-1.01406	2.55321	-2.59224	0.0149202	0.0325457	-3.59337
cyk-1	WBGene00000872	2.64303	5.88784	9.32396	3.96908e-10	1.04678e-08	13.0528
cyk-3	WBGene00000874	-0.20899	5.71096	-1.42095	0.166253	0.2485	-6.44025
cyk-4	WBGene00000875	-1.51773	3.95225	-4.66867	6.69991e-05	0.000298919	1.38175
cyl-1	WBGene00000876	-0.2327	5.32437	-1.45606	0.156378	0.236909	-6.30169
cyn-1	WBGene00000877	-0.730063	5.6814	-4.53408	9.68877e-05	0.000411672	0.493604
cyn-2	WBGene00000878	0.537676	2.62689	0.984715	0.333106	0.433571	-5.91491
cyn-3	WBGene00000879	0.721905	7.86214	3.36505	0.00221386	0.00624009	-2.54317
cyn-4	WBGene00000880	-0.538877	4.7458	-2.65237	0.0129546	0.0287147	-4.05557
cyn-5	WBGene00000881	1.05698	9.51499	6.90285	1.57702e-07	1.62579e-06	6.9657
cyn-6	WBGene00000882	-0.893102	5.68164	-3.13027	0.00404222	0.0105054	-3.12506
cyn-7	WBGene00000883	0.758932	9.77876	4.63579	7.33205e-05	0.000323881	0.824194
cyn-8	WBGene00000884	-1.13479	3.86772	-4.89953	3.55406e-05	0.000173523	1.76392
cyn-9	WBGene00000885	0.448807	0.268123	0.577184	0.568378	0.660016	-6.02398
cyn-10	WBGene00000886	-1.34902	2.12144	-3.07761	0.00459842	0.0117434	-2.43741
cyn-11	WBGene00000887	-0.453026	3.39257	-2.13131	0.04188	0.0788421	-4.86605
cyn-12	WBGene00000888	-1.4984	2.83885	-4.32886	0.000169716	0.000666713	0.510888
cyn-13	WBGene00000889	0.0143527	5.28717	0.0840842	0.933581	0.950231	-7.39982
sig-7	WBGene00000890	-0.802096	4.02892	-3.9048	0.000534294	0.00180007	-0.817434
cyn-15	WBGene00000891	-0.670921	4.65152	-3.2513	0.00296415	0.00802362	-2.6924
cyn-16	WBGene00000892	-1.31339	4.41659	-4.53744	9.5998e-05	0.000408256	0.876601
dab-1	WBGene00000894	0.563369	6.80261	3.09742	0.00437557	0.0112609	-3.22563
dac-1	WBGene00000895	0.362308	1.69986	0.907691	0.371704	0.472862	-6.31098
dad-1	WBGene00000896	0.484143	6.36396	2.77364	0.00970245	0.0223932	-3.97642
daf-1	WBGene00000897	-0.138966	4.63991	-0.688834	0.496535	0.592599	-7.10857
daf-2	WBGene00000898	-0.666906	6.53229	-2.55885	0.016128	0.034813	-4.40008
daf-3	WBGene00000899	0.0981528	5.03498	0.553553	0.584231	0.674145	-7.19378
daf-4	WBGene00000900	-0.654451	4.95066	-3.616	0.00115091	0.00352009	-1.78283
daf-5	WBGene00000901	0.722753	5.30093	3.39057	0.00207267	0.00588935	-2.45281
daf-6	WBGene00000902	-2.2218	1.3535	-4.71117	5.9623e-05	0.000270665	1.62616
daf-7	WBGene00000903	4.25345	0.240282	5.40511	8.86555e-06	5.17568e-05	3.59918
daf-8	WBGene00000904	-0.018227	4.71341	-0.0978377	0.922751	0.942428	-7.26178
daf-9	WBGene00000905	-1.11265	1.4424	-2.86858	0.00770926	0.0183755	-3.18354
daf-10	WBGene00000906	-2.28278	0.292436	-2.32927	0.027199	0.05462	-3.75975
daf-12	WBGene00000908	0.496607	5.93801	2.03256	0.0515725	0.0940196	-5.48471
daf-14	WBGene00000910	-0.0466299	4.10597	-0.189721	0.850882	0.889405	-7.19689
daf-15	WBGene00000911	-0.229949	6.4159	-1.09331	0.283474	0.381243	-6.86701
daf-16	WBGene00000912	0.76114	7.61225	4.21507	0.000231288	0.000870716	-0.345913
daf-18	WBGene00000913	-0.707968	4.54013	-2.80322	0.00903464	0.02107	-3.52591
daf-19	WBGene00000914	-0.713498	3.55519	-2.87977	0.00750156	0.0179584	-3.28537
hsp-90	WBGene00000915	-1.1823	10.2542	-6.89336	1.61672e-07	1.65833e-06	6.94029
daf-25	WBGene00000917	0.0699991	4.13898	0.346651	0.731417	0.798765	-7.22518
daf-28	WBGene00000920	7.54658	0.309495	11.9444	1.42419e-12	1.17407e-10	17.5654
daf-31	WBGene00000923	-0.913306	5.34856	-5.44545	7.93787e-06	4.69364e-05	3.03158
dao-2	WBGene00000928	-2.47793	5.92368	-6.11743	1.84758e-06	1.33814e-05	4.51283
dao-3	WBGene00000929	1.35736	6.26668	7.38883	4.47117e-08	5.58622e-07	8.18556
dao-4	WBGene00000930	-4.45857	-1.12802	-5.03538	2.44664e-05	0.000125255	2.64853
dao-5	WBGene00000931	-1.26735	6.55453	-3.90513	0.000557872	0.0018676	-1.2062
dao-6	WBGene00000932	-0.768656	-0.901058	-0.64937	0.521333	0.616474	-5.81774
dap-3	WBGene00000933	-1.15715	4.90709	-6.89377	1.61502e-07	1.65778e-06	6.96237
daz-1	WBGene00000935	0.165831	-0.999437	0.20369	0.840053	0.881963	-5.96271
dbl-1	WBGene00000936	-1.30987	3.56085	-4.92919	3.27585e-05	0.000161785	2.01886
dbr-1	WBGene00000937	-0.303448	3.82429	-1.56713	0.128196	0.20162	-6.00268
dcp-66	WBGene00000938	-0.670864	5.81658	-4.00328	0.000410106	0.00142508	-0.841102
dcr-1	WBGene00000939	-1.90332	5.6046	-9.87432	1.13258e-10	3.89418e-09	14.3698
dcs-1	WBGene00000940	-0.487594	4.04451	-2.33674	0.0267501	0.0538398	-4.65725
ddp-1	WBGene00000941	0.176046	5.40705	0.639655	0.527549	0.622329	-7.27625
deb-1	WBGene00000942	-0.664645	7.07432	-3.02188	0.00528452	0.0132326	-3.39264
deg-1	WBGene00000950	0.334944	2.69511	0.829874	0.413553	0.513049	-6.34829
deg-3	WBGene00000951	-1.00003	2.19662	-2.4004	0.0231888	0.0477635	-3.98833
del-1	WBGene00000952	-1.58301	1.44086	-3.70815	0.000902305	0.00284888	-0.867561
del-2	WBGene00000953	-4.70569	-0.803047	-8.01327	9.23261e-09	1.45559e-07	9.82401
des-2	WBGene00000955	-1.60292	2.82185	-4.82068	4.41382e-05	0.000209502	1.82457
dgk-1	WBGene00000958	-1.32865	3.89197	-5.4945	6.94031e-06	4.18177e-05	3.40834
dgk-2	WBGene00000959	-0.0989986	5.802	-0.70936	0.483903	0.58039	-7.19624
dgn-1	WBGene00000961	0.601638	5.72737	2.33927	0.0265993	0.0535968	-4.87897
dhc-1	WBGene00000962	-0.30164	8.18217	-1.05982	0.29823	0.396602	-6.89599
dhp-1	WBGene00000963	1.02732	4.68658	6.5917	3.58367e-07	3.28189e-06	6.20123
dhp-2	WBGene00000964	-1.37606	4.34232	-7.64512	2.32627e-08	3.19146e-07	9.0355
dhs-1	WBGene00000965	-0.398409	4.54139	-1.61724	0.116916	0.187034	-5.92706
dhs-2	WBGene00000966	1.90775	5.24622	7.02514	1.14543e-07	1.25138e-06	7.38356
dhs-3	WBGene00000967	1.44857	8.26721	8.08265	7.77197e-09	1.26356e-07	9.96223
dhs-4	WBGene00000968	-2.31632	2.86022	-5.69554	4.00693e-06	2.61652e-05	4.19063
dhs-5	WBGene00000969	-2.0982	3.978	-6.00743	1.717e-06	1.25696e-05	4.82308
dhs-6	WBGene00000970	0.221515	5.82197	1.4375	0.161539	0.242973	-6.42553
dhs-7	WBGene00000971	0.171013	3.83021	0.603663	0.550874	0.643777	-6.99033
dhs-8	WBGene00000972	-1.87974	-0.700843	-2.86645	0.00774931	0.0184436	-2.75136
dhs-9	WBGene00000973	0.640142	6.10239	4.32391	0.00017202	0.000675023	-0.053083
dhs-11	WBGene00000974	1.04195	1.02301	1.57703	0.1259	0.198688	-5.16075
dhs-12	WBGene00000975	0.372927	5.77187	2.42734	0.0218168	0.0452313	-4.68761
dhs-13	WBGene00000976	0.942348	6.51846	5.47442	7.33232e-06	4.39385e-05	3.04429
dhs-14	WBGene00000977	1.4011	5.21355	4.94776	3.11285e-05	0.000154753	1.65494
dhs-16	WBGene00000979	-2.13336	0.14189	-2.38034	0.0244152	0.0498364	-3.8046
dhs-17	WBGene00000980	-0.064231	2.24827	-0.198199	0.844306	0.885126	-6.66033
dhs-18	WBGene00000981	-0.0091762	5.7103	-0.0526954	0.958345	0.969763	-7.44395
dhs-19	WBGene00000982	0.707492	5.33769	3.29618	0.00264275	0.00726387	-2.69673
dhs-20	WBGene00000983	0.534025	5.40102	1.88309	0.0699999	0.121755	-5.50218
dhs-21	WBGene00000984	1.84919	4.9264	6.60307	3.47719e-07	3.19462e-06	6.16182
dhs-22	WBGene00000985	0.944218	7.1906	3.96339	0.000456562	0.0015678	-1.0442
dhs-23	WBGene00000986	2.67332	0.708235	5.70501	3.90473e-06	2.56033e-05	4.3643
dhs-24	WBGene00000987	-0.665272	4.93962	-3.4221	0.0019102	0.00548937	-2.32201
dhs-25	WBGene00000988	1.19306	6.19202	4.57881	8.57157e-05	0.000370043	0.615968
dhs-26	WBGene00000989	9.51216	2.97468	9.49147	3.46043e-10	9.53155e-09	12.9782
dhs-27	WBGene00000990	-1.52344	3.67757	-4.48704	0.000110195	0.000460804	0.644428
dhs-28	WBGene00000991	0.252664	8.37205	1.94703	0.0615135	0.109082	-5.61642
dhs-29	WBGene00000992	-0.288977	4.14981	-1.20194	0.239343	0.332614	-6.63173
dhs-30	WBGene00000993	0.589588	5.56327	3.36093	0.0022375	0.00629289	-2.54684
dic-1	WBGene00000994	-1.17348	3.9681	-3.93027	0.000499014	0.00169482	-0.688841
die-1	WBGene00000995	-1.17536	3.74304	-3.87566	0.000577639	0.0019225	-0.928936
dif-1	WBGene00000996	0.158991	6.78545	0.91911	0.365803	0.466549	-7.05613
dig-1	WBGene00000998	-1.39139	6.02421	-5.1992	1.55981e-05	8.48471e-05	2.36398
dim-1	WBGene00001000	-0.987307	8.17523	-4.08208	0.000331583	0.00119406	-0.682782
dis-3	WBGene00001001	-1.96293	4.94895	-10.4424	3.23371e-11	1.38139e-09	15.6221
div-1	WBGene00001002	-1.0618	3.34829	-3.12144	0.00411933	0.0106766	-2.65803
dlc-1	WBGene00001005	-0.194598	7.22702	-0.957869	0.346238	0.446949	-7.0053
dlg-1	WBGene00001006	-0.917968	5.82886	-4.14132	0.000282492	0.00103762	-0.537439
dli-1	WBGene00001007	0.313737	5.94414	1.79644	0.0831045	0.140772	-5.90077
dlk-1	WBGene00001008	-0.0693566	7.01442	-0.47654	0.637348	0.720806	-7.3653
dna-2	WBGene00001016	-2.3992	2.21038	-4.71535	5.89427e-05	0.000268089	1.76663
dnc-1	WBGene00001017	-0.219483	6.59666	-1.22174	0.231881	0.324552	-6.711
dnc-2	WBGene00001018	-0.363803	5.46963	-1.65004	0.109989	0.177767	-6.06222
dnj-1	WBGene00001019	0.190413	6.02622	1.28231	0.210136	0.300544	-6.63124
dnj-2	WBGene00001020	-0.530318	5.18551	-2.74195	0.0104692	0.0238887	-3.94719
dnj-3	WBGene00001021	-0.649287	2.31427	-1.73949	0.0928124	0.153932	-5.19311
dnj-4	WBGene00001022	-0.23822	3.15476	-0.664809	0.511553	0.607073	-6.60805
dnj-5	WBGene00001023	-1.01713	5.77012	-4.5256	9.91608e-05	0.000419208	0.538309
dnj-7	WBGene00001025	0.0110442	6.83329	0.0750731	0.940685	0.955484	-7.48037
dnj-8	WBGene00001026	-0.602998	5.06555	-3.88358	0.000565523	0.00188746	-1.10182
dnj-9	WBGene00001027	-0.949382	4.92262	-5.97939	1.85241e-06	1.34027e-05	4.56594
dnj-10	WBGene00001028	-0.96596	5.26262	-4.3564	0.000157443	0.000626611	0.102354
dnj-11	WBGene00001029	-1.14116	6.13378	-8.87226	1.14439e-09	2.53544e-08	11.9111
dnj-12	WBGene00001030	-0.87745	7.36864	-6.68514	2.79774e-07	2.66299e-06	6.33704
dnj-13	WBGene00001031	-0.728729	6.60841	-3.74129	0.000826387	0.00263425	-1.60617
dnj-14	WBGene00001032	0.0190971	5.3269	0.12785	0.899172	0.924866	-7.40533
dnj-15	WBGene00001033	-0.192839	3.69427	-1.08873	0.285453	0.38293	-6.56079
dnj-16	WBGene00001034	-0.349712	5.69454	-1.43969	0.160923	0.242302	-6.36174
dnj-17	WBGene00001035	-1.32319	4.19292	-5.70794	3.87373e-06	2.54468e-05	4.00359
dnj-18	WBGene00001036	-0.562751	3.1365	-1.51533	0.140776	0.217521	-5.77382
dnj-19	WBGene00001037	-0.529144	7.54758	-3.30012	0.00261616	0.00720328	-2.7226
dnj-20	WBGene00001038	0.804459	8.89761	4.27927	0.000194254	0.000750304	-0.157541
dnj-21	WBGene00001039	-0.146479	3.65263	-0.575343	0.569605	0.661064	-7.063
dnj-22	WBGene00001040	-1.09633	3.67709	-2.04351	0.0504076	0.0922307	-4.68291
dnj-23	WBGene00001041	-0.326894	3.90573	-1.54894	0.132504	0.206777	-6.00634
dnj-24	WBGene00001042	0.556638	5.62804	2.75464	0.0101556	0.0233034	-3.98801
dnj-25	WBGene00001043	0.43548	5.44725	2.20189	0.0359831	0.0694544	-5.14194
dnj-27	WBGene00001045	-0.822448	4.83579	-3.82492	0.000661498	0.00217071	-1.28777
dnj-28	WBGene00001046	-0.766255	3.48404	-2.15343	0.0399449	0.0756884	-4.51522
dnj-29	WBGene00001047	-0.0338925	7.50237	-0.220672	0.826931	0.873522	-7.44928
dnj-30	WBGene00001048	-0.446794	4.3941	-1.65946	0.108063	0.175089	-5.89087
dog-1	WBGene00001049	-1.80451	3.46811	-4.96752	2.94826e-05	0.000147859	2.22057
dom-3	WBGene00001050	0.339521	2.92995	1.17537	0.249636	0.343539	-6.13089
cks-1	WBGene00001051	-1.18632	3.74517	-3.91496	0.000519939	0.00175786	-0.744617
dop-1	WBGene00001052	-1.9235	1.74365	-3.41998	0.00192072	0.00551557	-1.5309
dop-2	WBGene00001053	1.06279	2.88528	2.5702	0.0157077	0.0339932	-3.73386
dpf-1	WBGene00001054	-0.788706	2.946	-2.62381	0.0138561	0.0304856	-3.72299
dpf-2	WBGene00001055	1.36889	5.2601	6.64335	3.12494e-07	2.91797e-06	6.24433
dpf-3	WBGene00001056	0.326904	7.09883	2.22648	0.0341103	0.0662699	-5.13039
dpf-4	WBGene00001057	-0.390602	5.74268	-2.82286	0.00861538	0.0202244	-3.82558
dpf-5	WBGene00001058	1.08913	6.98127	7.19865	7.29811e-08	8.55624e-07	7.67654
dpf-6	WBGene00001059	2.32894	2.68296	5.04585	2.3772e-05	0.000121963	2.56134
dpf-7	WBGene00001060	-0.578291	3.99618	-2.91447	0.00689066	0.016709	-3.29987
dpl-1	WBGene00001061	-0.220507	3.8911	-0.736681	0.467378	0.564222	-6.82625
dpy-1	WBGene00001063	-4.39547	1.6323	-6.88565	1.64975e-07	1.68857e-06	7.38254
dpy-2	WBGene00001064	-4.80909	2.53323	-5.23874	1.99049e-05	0.000104798	2.69827
dpy-3	WBGene00001065	-8.30623	-0.145087	-7.35538	6.95902e-08	8.21268e-07	8.15304
dpy-4	WBGene00001066	-6.40834	3.82011	-16.3456	5.94613e-16	2.92549e-13	26.224
dpy-5	WBGene00001067	-8.20215	3.08471	-11.5413	3.20675e-12	2.16843e-10	17.5662
dpy-6	WBGene00001068	-2.67068	3.98817	-7.2651	7.62709e-08	8.86906e-07	7.7667
dpy-7	WBGene00001069	-7.40626	1.06288	-6.3204	1.14615e-06	8.86834e-06	5.56735
dpy-8	WBGene00001070	-5.06666	2.62518	-6.54085	5.92716e-07	5.01296e-06	6.12389
dpy-9	WBGene00001071	-4.13487	3.07831	-6.14435	1.63492e-06	1.2074e-05	5.05181
dpy-10	WBGene00001072	-9.67277	0.00739308	-6.80083	3.80817e-07	3.4604e-06	6.57557
dpy-11	WBGene00001073	0.0636496	7.52966	0.312669	0.756824	0.820588	-7.41186
dpy-13	WBGene00001074	-6.75959	3.26413	-13.637	5.72806e-14	9.70585e-12	21.7953
dpy-17	WBGene00001076	-0.783727	1.22009	-1.30504	0.202388	0.29133	-5.60993
dpy-18	WBGene00001077	-0.840362	6.13529	-4.32967	0.000169341	0.000665609	-0.0552941
dpy-19	WBGene00001078	-1.79961	2.34464	-6.30878	7.62371e-07	6.21572e-06	5.85919
dpy-20	WBGene00001079	-7.60851	-0.792903	-8.14161	6.80472e-09	1.12764e-07	10.2554
dpy-21	WBGene00001080	-0.740982	5.39196	-2.11337	0.0438346	0.0818736	-5.26319
dpy-22	WBGene00001081	-0.151556	6.67992	-0.459535	0.649497	0.730493	-7.36884
dpy-23	WBGene00001082	1.14419	5.73281	5.21618	1.48877e-05	8.14799e-05	2.35708
dpy-26	WBGene00001085	-0.952609	5.47253	-6.1221	1.25955e-06	9.63605e-06	4.95192
dpy-27	WBGene00001086	-0.802887	5.66484	-3.7393	0.000830764	0.00264643	-1.57243
dpy-28	WBGene00001087	-0.805229	4.36309	-3.15104	0.0038231	0.0100051	-2.74142
dpy-30	WBGene00001088	0.221674	5.8965	1.48139	0.149548	0.228452	-6.39141
dre-1	WBGene00001089	-1.45886	6.15519	-11.0605	8.65728e-12	4.78768e-10	16.8444
drh-1	WBGene00001090	-0.074967	5.2442	-0.453976	0.653307	0.733968	-7.24343
drh-2	WBGene00001091	-1.4719	6.85002	-4.63024	7.85584e-05	0.000342984	0.739493
dro-1	WBGene00001092	-0.585035	3.53595	-2.43657	0.0213641	0.0443895	-4.25852
drp-1	WBGene00001093	-0.340784	6.00568	-2.04753	0.0499858	0.0916117	-5.44347
dars-1	WBGene00001094	-0.0625094	7.48224	-0.429283	0.670967	0.749382	-7.37095
dars-2	WBGene00001095	-0.619562	3.97809	-2.42954	0.0217081	0.0450191	-4.40029
dsc-4	WBGene00001099	0.359884	7.68761	1.58879	0.123215	0.195185	-6.21315
dsh-1	WBGene00001101	-0.448614	5.06666	-2.53967	0.0168619	0.0361619	-4.36185
dsh-2	WBGene00001102	-0.853713	3.28142	-2.59254	0.0149099	0.0325282	-3.8661
dsl-3	WBGene00001105	1.67887	0.736054	2.30999	0.0283894	0.0567311	-3.90532
duo-1	WBGene00001110	-1.20279	1.96481	-2.60969	0.0143232	0.0314211	-3.36118
duo-3	WBGene00001112	-1.51596	3.96146	-5.54822	5.99154e-06	3.69327e-05	3.71422
dur-1	WBGene00001113	-2.99379	5.54874	-14.9661	5.61581e-15	1.63523e-12	24.2455
dyb-1	WBGene00001115	-2.08293	2.59253	-4.42079	0.00013207	0.000539318	0.951957
dyc-1	WBGene00001116	-1.6542	3.79801	-5.70224	3.93434e-06	2.57265e-05	4.07023
dyf-1	WBGene00001117	0.168341	0.505968	0.359352	0.721998	0.790961	-6.21045
dyf-2	WBGene00001118	-0.299472	2.16866	-0.763464	0.451503	0.549662	-6.42975
dyf-3	WBGene00001119	-2.90299	0.494218	-3.27575	0.00278468	0.00760039	-1.71906
dyf-6	WBGene00001122	0.406722	1.5112	0.879927	0.386308	0.486997	-6.01011
dyf-7	WBGene00001123	2.41107	0.68068	3.90544	0.000533373	0.00179782	-0.26462
dyf-11	WBGene00001127	-4.6562	-0.677809	-5.19442	1.58046e-05	8.58066e-05	3.05281
dyn-1	WBGene00001130	0.472663	6.36929	1.94183	0.0621686	0.110052	-5.65865
dys-1	WBGene00001131	-0.852781	6.52192	-3.25323	0.00294952	0.00799009	-2.83111
alp-1	WBGene00001132	-0.677874	7.50327	-3.86893	0.00058814	0.00195244	-1.27316
eat-3	WBGene00001134	-0.787787	6.23045	-5.21157	1.50774e-05	8.23915e-05	2.3605
eat-4	WBGene00001135	0.948444	2.44453	2.6725	0.0123524	0.0274953	-3.6697
eat-6	WBGene00001137	0.316525	9.8092	1.16132	0.255209	0.349858	-6.71506
eat-16	WBGene00001145	-0.68797	4.98304	-4.60103	8.06513e-05	0.000350726	0.781705
eat-20	WBGene00001148	0.0933481	4.25897	0.347688	0.730646	0.798045	-7.23288
bcat-1	WBGene00001149	-0.241015	8.27276	-1.42057	0.166363	0.24862	-6.44688
ech-1.1	WBGene00001150	1.04354	3.62945	1.96975	0.0587219	0.104954	-4.94073
ech-2	WBGene00001151	0.0548426	4.22012	0.305618	0.762132	0.824983	-7.34122
ech-3	WBGene00001152	0.21851	4.50328	0.75976	0.453679	0.551418	-6.95556
ech-4	WBGene00001153	0.835019	6.84665	5.42435	8.41023e-06	4.93409e-05	2.90813
ech-5	WBGene00001154	0.189235	5.58319	1.30559	0.202203	0.291153	-6.62368
ech-6	WBGene00001155	0.4063	8.89438	1.9416	0.0621974	0.11009	-5.58288
ech-7	WBGene00001156	0.475294	6.51327	2.93056	0.0066237	0.0161523	-3.61899
ech-8	WBGene00001157	-0.779644	5.37766	-2.72247	0.0109684	0.0248448	-3.96293
ech-9	WBGene00001158	1.65404	4.00071	2.84658	0.00840509	0.019809	-3.34582
eff-1	WBGene00001159	-1.495	2.95189	-5.52575	6.37133e-06	3.88322e-05	3.54553
efk-1	WBGene00001160	0.252345	5.79048	1.58246	0.124654	0.197121	-6.16527
efl-1	WBGene00001161	-0.85821	3.08148	-3.06797	0.00471069	0.0120043	-2.66612
efl-2	WBGene00001162	-0.594619	3.24468	-1.54668	0.133047	0.207539	-5.59883
efn-2	WBGene00001163	-1.56224	3.53064	-6.0009	1.74762e-06	1.2761e-05	4.73101
efn-3	WBGene00001164	9.25865	1.18332	14.4464	1.36555e-14	3.35926e-12	21.5407
efn-4	WBGene00001165	0.170043	3.24657	0.548648	0.587548	0.677152	-6.56394
eftu-2	WBGene00001166	-1.11239	6.01228	-7.15864	8.09512e-08	9.27721e-07	7.60565
eef-2	WBGene00001167	0.33772	11.7657	1.33035	0.194022	0.281651	-6.45357
eef-1A.1	WBGene00001168	0.466326	12.2725	1.59319	0.122222	0.193871	-6.07666
eef-1A.2	WBGene00001169	0.0567619	10.5133	0.212426	0.833297	0.87786	-7.34922
egl-2	WBGene00001171	-2.02836	2.87774	-5.57608	5.55214e-06	3.45326e-05	3.86595
egl-3	WBGene00001172	0.292658	6.91089	0.997358	0.327196	0.427355	-6.97916
egl-4	WBGene00001173	1.25676	8.23679	6.84587	1.83138e-07	1.85583e-06	6.77363
egl-5	WBGene00001174	-2.54696	2.51018	-8.25795	5.04392e-09	8.76574e-08	10.7562
egl-6	WBGene00001175	4.0923	1.37046	5.74433	3.50801e-06	2.33236e-05	4.46731
egl-8	WBGene00001177	-0.000298335	7.5348	-0.00145885	0.998846	0.999362	-7.4708
egl-9	WBGene00001178	0.119862	4.91698	0.537419	0.595177	0.683956	-7.22068
egl-10	WBGene00001179	0.301892	5.2104	1.97304	0.0583271	0.104366	-5.51727
egl-13	WBGene00001182	-0.625973	5.36011	-2.29179	0.0295562	0.0585869	-4.93241
egl-15	WBGene00001184	-0.68229	3.95301	-2.80049	0.00909458	0.0211959	-3.5493
egl-18	WBGene00001186	-2.65236	1.70007	-4.9105	3.44854e-05	0.000169085	2.25292
egl-19	WBGene00001187	-1.28056	5.23006	-5.18329	1.62952e-05	8.81013e-05	2.43783
egl-20	WBGene00001188	-2.72312	4.08779	-9.73771	1.54047e-10	4.984e-09	14.1118
egl-21	WBGene00001189	0.746066	7.11647	3.95208	0.000470636	0.00160916	-1.06404
egl-23	WBGene00001190	-1.07655	3.09568	-4.74947	5.36724e-05	0.000247831	1.43698
egl-26	WBGene00001193	-0.263714	2.77157	-0.68511	0.498846	0.594565	-6.66049
egl-27	WBGene00001194	-0.751709	6.01847	-4.47083	0.000115191	0.00047875	0.377104
egl-30	WBGene00001196	0.39391	7.62127	1.64325	0.111394	0.17963	-6.13896
egl-36	WBGene00001202	0.315425	2.19503	0.887666	0.3822	0.483088	-6.17519
egl-38	WBGene00001204	-2.08186	1.32428	-4.27232	0.000197958	0.000763094	0.628278
egl-43	WBGene00001207	-0.0529497	2.4927	-0.143324	0.88705	0.915673	-6.69354
egl-44	WBGene00001208	0.138731	5.98966	0.898606	0.376442	0.477854	-7.06349
egl-45	WBGene00001209	-1.03176	7.29378	-4.95319	3.06676e-05	0.000152902	1.63624
egl-47	WBGene00001211	-2.18906	0.578159	-3.30499	0.00258368	0.00712073	-1.63949
ego-1	WBGene00001214	0.620908	1.7492	0.868689	0.392322	0.49293	-5.93783
ego-2	WBGene00001215	0.2997	6.28279	1.03584	0.309117	0.408114	-6.92758
ehs-1	WBGene00001224	-0.191309	4.49453	-0.926487	0.362025	0.463137	-6.87374
eif-3.B	WBGene00001225	-0.270224	7.08561	-1.16008	0.255706	0.350472	-6.79695
eif-3.C	WBGene00001226	-1.39415	7.29895	-10.2527	4.89244e-11	1.90725e-09	15.0814
eif-3.D	WBGene00001227	-0.615738	6.73775	-3.64673	0.00106137	0.00328566	-1.85406
eif-3.E	WBGene00001228	-0.425965	6.64483	-2.15968	0.039413	0.0748297	-5.25105
eif-3.F	WBGene00001229	-1.0291	6.5601	-6.55217	3.98042e-07	3.58088e-06	5.98726
eif-3.G	WBGene00001230	-0.421681	6.39635	-3.06239	0.0047769	0.0121448	-3.29737
eif-3.H	WBGene00001231	-1.01854	5.95948	-5.80911	2.94088e-06	2.01056e-05	3.98458
eif-3.I	WBGene00001232	-0.507163	6.33782	-2.76132	0.00999412	0.0229845	-3.99317
eif-3.K	WBGene00001233	-0.383351	5.93605	-1.94526	0.0617365	0.109437	-5.64383
eif-6	WBGene00001234	-0.394971	5.42664	-2.17845	0.0378528	0.0723482	-5.20328
elb-1	WBGene00001235	0.148456	4.31718	0.896577	0.377506	0.479033	-6.94879
elc-1	WBGene00001236	-0.183662	4.95431	-0.808248	0.425688	0.524999	-7.02032
elo-1	WBGene00001239	0.465493	9.37233	2.59932	0.0146753	0.032085	-4.29204
elo-2	WBGene00001240	-0.144563	7.67667	-0.583873	0.563929	0.656078	-7.27899
elo-3	WBGene00001241	0.952525	6.77655	4.67833	6.52461e-05	0.000292103	0.872216
elo-4	WBGene00001242	-3.07425	2.65316	-5.0558	2.31311e-05	0.00011906	2.65821
elo-5	WBGene00001243	0.492622	8.68898	2.30017	0.029014	0.0577285	-4.93011
elo-6	WBGene00001244	0.577781	9.76942	2.35571	0.0256401	0.0519501	-4.79636
elo-7	WBGene00001245	0.958313	-1.8846	1.33392	0.192863	0.280392	-5.14682
elo-8	WBGene00001246	0.165831	-1.49742	0.187189	0.852848	0.890807	-5.96584
elo-9	WBGene00001247	0.339782	4.09976	0.994136	0.328782	0.429035	-6.8548
elp-1	WBGene00001248	0.568645	4.62561	3.52132	0.00147538	0.00436463	-2.06901
elt-1	WBGene00001249	-1.94652	2.697	-4.50068	0.000106161	0.000445633	1.14432
elt-2	WBGene00001250	-0.0961973	5.15226	-0.466572	0.644377	0.726738	-7.29447
elt-3	WBGene00001251	0.505685	5.16338	2.2205	0.0345577	0.0669932	-5.10402
elt-4	WBGene00001252	0.52179	1.02684	0.700513	0.489325	0.585614	-6.06809
elt-6	WBGene00001253	-1.58782	1.04792	-3.78504	0.000735667	0.00237693	-0.629965
emb-4	WBGene00001258	-1.1441	5.70758	-4.65195	7.01422e-05	0.000311238	0.867944
emb-5	WBGene00001259	-0.995586	6.65275	-6.43076	5.50059e-07	4.71365e-06	5.67023
emb-8	WBGene00001262	0.137634	7.14492	0.706382	0.485724	0.582183	-7.23004
emb-9	WBGene00001263	0.0770205	9.34435	0.24214	0.810459	0.861287	-7.40151
emb-27	WBGene00001281	-0.9721	3.77262	-4.93258	3.24549e-05	0.00016062	1.97904
emb-30	WBGene00001284	-1.46279	5.2772	-6.14036	1.19903e-06	9.22748e-06	5.05088
emo-1	WBGene00001303	0.548366	7.50592	3.41664	0.00193743	0.00555643	-2.41237
emr-1	WBGene00001309	-0.720597	4.33184	-3.51736	0.00149073	0.00440094	-1.96402
ent-1	WBGene00001320	0.553688	5.35462	2.72452	0.0109148	0.024743	-4.07524
eor-1	WBGene00001324	-0.194377	4.36787	-0.767091	0.449378	0.547589	-6.91894
eor-2	WBGene00001325	-0.101039	4.21677	-0.521108	0.606344	0.694104	-7.10477
epi-1	WBGene00001328	-2.10298	7.67511	-7.43846	3.9485e-08	4.98559e-07	8.32451
epn-1	WBGene00001329	0.486249	6.84592	2.64941	0.0130454	0.0288755	-4.25332
eps-8	WBGene00001330	-0.40125	7.25773	-1.90718	0.0666909	0.116811	-5.70361
erd-2.1	WBGene00001331	0.154908	6.96949	0.907023	0.372051	0.473248	-7.05921
eri-1	WBGene00001332	-0.110736	3.48141	-0.492032	0.626491	0.711531	-6.91799
erm-1	WBGene00001333	0.189394	8.13181	1.06055	0.297857	0.396217	-6.87183
ero-1	WBGene00001334	0.244874	6.17026	1.49048	0.147157	0.225525	-6.36734
F35A5.8	WBGene00001335	1.16744	3.81761	4.94787	3.11189e-05	0.000154753	1.92341
qars-1	WBGene00001336	-0.212647	6.68308	-1.09622	0.28222	0.37993	-6.87413
ears-1	WBGene00001337	0.148815	7.21129	0.771054	0.447063	0.54532	-7.17101
ears-2	WBGene00001338	-0.736807	4.39814	-3.70598	0.000907508	0.00286341	-1.45567
etr-1	WBGene00001340	-0.450351	6.25205	-2.52157	0.0175829	0.0374828	-4.51233
fos-1	WBGene00001345	0.269802	5.36639	1.54184	0.134217	0.209062	-6.2789
evl-14	WBGene00001352	-1.14205	5.02664	-3.79852	0.000709739	0.00230306	-1.18758
evl-20	WBGene00001358	0.436315	2.62592	1.36451	0.183156	0.26833	-5.93815
exc-1	WBGene00001362	1.59871	0.0224819	2.70561	0.0114184	0.0256765	-3.01948
exc-4	WBGene00001365	0.362106	4.18755	1.86471	0.0726198	0.125425	-5.59901
exc-5	WBGene00001366	-0.30528	4.98793	-1.89914	0.0677802	0.1184	-5.57937
exc-7	WBGene00001368	0.218766	4.1244	0.919413	0.365647	0.466451	-6.82906
exl-1	WBGene00001371	0.967943	5.71183	5.34136	1.05588e-05	6.02129e-05	2.71578
exo-3	WBGene00001372	-2.10896	2.22024	-4.99303	2.74866e-05	0.000138726	2.47541
exp-1	WBGene00001373	-2.00025	0.796302	-3.65751	0.00103162	0.00320861	-0.973249
exp-2	WBGene00001374	-0.855498	2.82617	-3.79055	0.000724966	0.00234711	-0.969764
far-1	WBGene00001385	0.243768	10.7624	1.59326	0.122207	0.193871	-6.12335
far-2	WBGene00001386	1.60175	12.5433	10.4636	3.08817e-11	1.34336e-09	15.6243
far-3	WBGene00001387	1.95368	7.03777	4.54084	0.000121057	0.00049906	0.317239
far-4	WBGene00001388	4.4924	-0.21593	5.24295	1.38324e-05	7.6319e-05	3.16463
far-5	WBGene00001389	-0.14014	4.06561	-0.277699	0.783425	0.8419	-7.154
far-6	WBGene00001390	1.77314	7.39877	9.86856	1.1473e-10	3.91619e-09	14.2062
far-7	WBGene00001391	-0.171711	2.29504	-0.173441	0.863653	0.898542	-6.54449
far-8	WBGene00001392	3.36968	6.32745	12.958	2.0046e-13	2.46565e-11	20.6421
fat-1	WBGene00001393	2.61345	10.3237	13.2729	1.1147e-13	1.56227e-11	21.2459
fat-2	WBGene00001394	1.67779	11.4896	10.7858	1.54603e-11	7.85011e-10	16.301
fat-3	WBGene00001395	2.26004	8.25536	10.7593	1.63565e-11	8.10328e-10	16.1926
fat-4	WBGene00001396	1.45182	9.47072	7.96699	1.036e-08	1.59628e-07	9.69835
fat-5	WBGene00001397	3.98313	7.56995	8.6039	5.79961e-09	9.85105e-08	10.3939
fat-6	WBGene00001398	1.19686	10.4344	6.80845	2.02076e-07	2.01764e-06	6.72051
fat-7	WBGene00001399	-1.9668	2.24192	-2.77671	0.00974487	0.0224874	-3.18097
fbf-1	WBGene00001401	0.165831	-1.83361	0.207807	0.836868	0.879954	-5.96189
fbf-2	WBGene00001402	-2.60248	1.91201	-5.39036	9.23138e-06	5.35203e-05	3.54856
fbl-1	WBGene00001403	-2.05961	5.17675	-10.3004	4.40698e-11	1.76626e-09	15.2724
fbp-1	WBGene00001404	1.85557	7.87548	11.6881	2.3813e-12	1.74238e-10	18.1351
fce-1	WBGene00001405	0.601777	6.63255	3.38047	0.00212748	0.00602639	-2.53767
fce-2	WBGene00001406	0.00890037	3.78415	0.0429849	0.966015	0.975795	-7.19384
feh-1	WBGene00001410	-0.128358	1.75457	-0.335117	0.740008	0.805864	-6.63287
fem-1	WBGene00001411	-0.138057	5.61399	-0.778236	0.442886	0.541575	-7.11568
fem-2	WBGene00001412	-0.325661	5.04218	-2.13382	0.041656	0.0785032	-5.19153
fem-3	WBGene00001413	-1.02208	0.602809	-1.28203	0.210234	0.300623	-5.47991
fer-1	WBGene00001414	-0.44825	-0.555737	-0.513935	0.611286	0.698137	-5.86098
fib-1	WBGene00001423	-2.50472	6.7888	-11.6075	2.8033e-12	1.98007e-10	17.9869
fis-1	WBGene00001424	-0.996018	-1.70572	-1.36347	0.183479	0.268748	-5.12918
fis-2	WBGene00001425	0.10776	4.85866	0.467297	0.643865	0.726243	-7.26037
fkb-1	WBGene00001426	0.942683	7.67212	5.98538	1.82262e-06	1.32409e-05	4.46263
fkb-2	WBGene00001427	-0.0105328	8.01115	-0.0675236	0.94664	0.960439	-7.45319
fkb-3	WBGene00001428	0.151541	6.11614	0.742575	0.463856	0.561137	-7.2023
fkb-4	WBGene00001429	-2.52789	1.87087	-6.96847	1.32811e-07	1.41309e-06	7.5207
fkb-5	WBGene00001430	-1.71234	4.60464	-4.45486	0.000132996	0.000542634	0.301029
fkb-6	WBGene00001431	-0.361614	6.69506	-2.21757	0.0347783	0.0673842	-5.13816
fkb-7	WBGene00001432	-2.32426	2.24683	-3.56724	0.00130823	0.00392718	-1.24194
fkb-8	WBGene00001433	0.321382	5.36235	1.8129	0.0804652	0.136986	-5.86099
fkh-6	WBGene00001438	0.456778	2.86217	1.76271	0.088744	0.14825	-5.36293
fkh-7	WBGene00001439	-1.43622	4.72699	-4.22536	0.000224914	0.000849635	-0.0343248
fkh-9	WBGene00001441	-0.338758	6.57836	-1.15508	0.257867	0.353162	-6.80577
fli-1	WBGene00001443	-0.904899	5.68731	-5.68694	4.10206e-06	2.67008e-05	3.80533
flp-1	WBGene00001444	6.25704	2.17073	8.13699	6.7942e-09	1.12721e-07	10.3715
flp-2	WBGene00001445	1.48076	2.3067	3.59229	0.00122495	0.00370615	-1.4762
flp-3	WBGene00001446	3.36592	2.51145	5.97156	1.8946e-06	1.36367e-05	4.94
flp-4	WBGene00001447	-0.53552	2.98871	-1.6879	0.102419	0.167409	-5.66589
flp-5	WBGene00001448	-0.21911	3.35476	-0.735954	0.467813	0.564605	-6.98
flp-6	WBGene00001449	3.77723	3.60097	16.7428	3.20473e-16	1.75866e-13	26.8416
flp-7	WBGene00001450	-0.0372064	3.52763	-0.121479	0.90417	0.928575	-7.20397
flp-8	WBGene00001451	2.71093	2.21019	4.98474	2.81197e-05	0.000141621	2.36099
flp-9	WBGene00001452	1.83991	4.81652	5.61802	5.31638e-06	3.33425e-05	3.46478
flp-10	WBGene00001453	0.21545	5.08439	1.09016	0.284835	0.382317	-6.79284
flp-11	WBGene00001454	2.07641	3.75148	6.74892	2.36396e-07	2.30705e-06	6.71798
flp-12	WBGene00001455	1.69284	3.89554	4.42036	0.000138292	0.000560235	0.36217
flp-13	WBGene00001456	3.35711	1.01464	5.69029	4.0647e-06	2.64818e-05	4.32986
flp-14	WBGene00001457	2.77875	4.35188	8.9486	9.55061e-10	2.18378e-08	12.2111
flp-15	WBGene00001458	-0.505298	4.2498	-1.80677	0.0814389	0.138462	-5.75687
flp-16	WBGene00001459	0.358258	3.90838	1.31627	0.198641	0.286892	-6.46601
flp-17	WBGene00001460	8.52001	0.652322	11.5427	3.19765e-12	2.16843e-10	16.9938
flp-18	WBGene00001461	2.15615	4.24388	7.87047	1.31858e-08	1.96383e-07	9.63067
flp-19	WBGene00001462	2.70029	1.76242	5.95106	2.0002e-06	1.43052e-05	4.97337
flp-20	WBGene00001463	-0.307394	3.23609	-0.908665	0.371198	0.472289	-6.71851
flp-21	WBGene00001464	0.762558	2.06306	1.98459	0.0569582	0.102198	-5.00732
flr-1	WBGene00001465	0.454902	4.54095	2.52387	0.01749	0.0373182	-4.37094
flr-2	WBGene00001466	0.640868	1.55527	1.1254	0.269872	0.36616	-5.88015
flr-4	WBGene00001468	-1.20287	3.08758	-3.8319	0.000649304	0.00213266	-0.910431
baz-2	WBGene00001470	-1.5637	4.06701	-6.04111	1.56749e-06	1.16061e-05	4.92081
fmi-1	WBGene00001475	-2.53458	3.43762	-7.54483	3.00109e-08	3.98692e-07	9.00672
fmo-1	WBGene00001476	-5.08799	4.70376	-9.58322	2.18773e-10	6.55767e-09	13.7851
fmo-2	WBGene00001477	1.53413	0.657411	1.21817	0.233536	0.326444	-5.41146
fmo-3	WBGene00001478	0.99459	4.39019	3.12694	0.00410645	0.010649	-3.07346
fmo-4	WBGene00001479	0.637754	5.88399	3.46248	0.00172003	0.00499825	-2.31553
fmo-5	WBGene00001480	0.478945	4.53275	3.27193	0.00281201	0.00766706	-2.6579
fog-1	WBGene00001481	0.180588	1.66126	0.406183	0.687662	0.762775	-6.37247
fog-2	WBGene00001482	0.272285	-0.578084	0.383638	0.704113	0.776194	-6.19229
fog-3	WBGene00001483	0.958313	-1.87886	1.17676	0.249093	0.343022	-5.32759
fox-1	WBGene00001484	-1.00088	2.33522	-3.22369	0.00318016	0.00854189	-2.28749
fre-1	WBGene00001485	0.0517177	4.30012	0.263662	0.79395	0.849883	-7.22055
frh-1	WBGene00001486	-0.629702	2.93768	-2.36821	0.0249313	0.050723	-4.28877
frk-1	WBGene00001487	-0.166466	-0.206186	-0.14775	0.883588	0.913156	-6.02148
frm-1	WBGene00001488	0.805528	8.21259	2.74683	0.0103953	0.0237503	-4.01601
frm-2	WBGene00001489	-0.0371645	5.63957	-0.222796	0.825294	0.87205	-7.42208
frm-3	WBGene00001490	-2.33619	3.46935	-8.76815	1.46631e-09	3.09944e-08	11.945
frm-4	WBGene00001491	0.623605	6.69123	3.47239	0.00167622	0.00488885	-2.29507
frm-5.1	WBGene00001492	0.0245668	3.18537	0.0705442	0.944257	0.958498	-7.03887
frm-7	WBGene00001493	0.863121	6.65196	3.55677	0.00134463	0.00402457	-2.09391
frm-8	WBGene00001494	0.160414	3.37938	0.520961	0.606445	0.694109	-6.97072
frm-9	WBGene00001495	-0.216785	2.30624	-0.56815	0.574412	0.665615	-6.55046
frm-10	WBGene00001496	-0.12908	6.54117	-0.645215	0.523983	0.619095	-7.25812
fars-1	WBGene00001497	-0.271956	6.60165	-2.0833	0.0463693	0.0859664	-5.39722
fars-3	WBGene00001498	-0.339488	6.46678	-1.95482	0.060544	0.107617	-5.63041
fsn-1	WBGene00001499	-0.1221	3.66832	-0.537229	0.595307	0.68405	-6.87038
ftn-1	WBGene00001500	0.991546	4.47683	1.29209	0.207177	0.297025	-5.80633
ftn-2	WBGene00001501	0.622639	8.65734	3.02882	0.00519409	0.0130386	-3.33014
ftt-2	WBGene00001502	0.670274	9.07204	3.93909	0.000487353	0.00165956	-1.05462
fum-1	WBGene00001503	0.830144	7.78479	4.28414	0.000191694	0.000740815	-0.164597
fut-1	WBGene00001505	-0.0200496	5.71069	-0.102507	0.919077	0.939376	-7.44316
fut-2	WBGene00001506	-1.76926	-0.932013	-3.28587	0.00271346	0.00743247	-1.87903
fut-8	WBGene00001508	-0.654503	5.50519	-2.87083	0.00766711	0.0182811	-3.70197
fzo-1	WBGene00001509	0.110558	5.92529	0.767428	0.449181	0.547489	-7.16218
fzr-1	WBGene00001510	0.71188	5.44931	2.92799	0.00666558	0.0162267	-3.57475
fzy-1	WBGene00001511	-2.7767	3.0327	-6.25333	8.84697e-07	7.07004e-06	5.77701
gab-1	WBGene00001512	-2.01747	0.545699	-3.77713	0.00075132	0.00242201	-0.585598
gad-1	WBGene00001513	-0.146092	4.68785	-0.817022	0.420739	0.52038	-6.9744
xnd-1	WBGene00001514	0.621265	1.39973	0.686614	0.497912	0.5937	-6.02595
gap-1	WBGene00001515	-0.699965	2.62846	-1.67633	0.104684	0.170583	-5.35128
gap-2	WBGene00001516	-0.641096	5.28571	-2.6733	0.012329	0.0274559	-4.09811
gar-1	WBGene00001517	1.35627	1.35592	2.31488	0.0280831	0.0561978	-3.82143
gar-2	WBGene00001518	1.40717	3.06782	6.47055	4.94661e-07	4.32996e-06	6.05749
gar-3	WBGene00001519	-0.718352	2.45043	-2.42508	0.0219291	0.0454245	-4.08513
gas-1	WBGene00001520	0.880808	7.82466	5.88231	2.41031e-06	1.68415e-05	4.18596
gbh-1	WBGene00001522	0.15261	4.52841	0.652204	0.519531	0.614819	-7.09447
gbh-2	WBGene00001523	-0.941145	3.95924	-1.83019	0.077769	0.133142	-5.219
gck-1	WBGene00001526	-0.510279	6.29814	-2.54971	0.0164741	0.0354368	-4.42952
gcs-1	WBGene00001527	1.11999	6.99266	7.19433	7.38024e-08	8.63126e-07	7.66554
gcy-3	WBGene00001530	1.27135	0.468585	1.68819	0.102362	0.167366	-4.862
gcy-9	WBGene00001536	1.83427	1.06331	2.85285	0.0080103	0.018982	-2.81298
gcy-11	WBGene00001537	0.605632	1.8557	1.43029	0.163578	0.24547	-5.67039
gcy-12	WBGene00001538	0.142452	6.8448	0.667459	0.509883	0.6053	-7.24837
gcy-19	WBGene00001544	-1.77449	-0.194629	-2.0843	0.0462715	0.0858074	-4.12778
gcy-21	WBGene00001546	6.21482	-0.567298	7.11045	9.17348e-08	1.03632e-06	7.74822
gcy-22	WBGene00001547	0.949092	1.39259	1.64403	0.111232	0.17943	-4.98027
gcy-32	WBGene00001552	-2.7087	-0.458045	-3.05049	0.00492097	0.0124512	-2.22925
gcy-34	WBGene00001554	-1.05338	0.220755	-1.14746	0.260981	0.35647	-5.71996
gcy-35	WBGene00001555	-2.61457	0.726366	-3.69882	0.000924891	0.00291181	-0.745572
gcy-36	WBGene00001556	-4.06216	-1.3135	-4.95224	3.07478e-05	0.000153234	2.44008
gcy-37	WBGene00001557	-1.49289	0.393639	-2.6409	0.0133098	0.0293924	-3.21392
gdi-1	WBGene00001558	0.608729	8.73776	3.4855	0.00161997	0.00473958	-2.22897
gei-1	WBGene00001559	0.499485	6.22307	2.80013	0.0091023	0.021207	-3.89923
gei-3	WBGene00001560	0.890671	7.44225	2.63556	0.0137704	0.0303157	-4.29046
gei-4	WBGene00001561	-0.329783	6.57511	-2.27892	0.0304079	0.0600998	-5.01707
lin-66	WBGene00001562	0.44211	6.21132	1.61227	0.117998	0.188482	-6.19895
gei-6	WBGene00001563	-0.256031	4.79932	-1.04676	0.304067	0.403087	-6.72685
icl-1	WBGene00001564	1.67664	9.59856	4.61633	8.85561e-05	0.000380463	0.624312
gei-8	WBGene00001565	-0.108089	5.79277	-0.422385	0.675935	0.752927	-7.31152
acdh-13	WBGene00001566	-0.694532	4.36673	-3.7769	0.000751782	0.00242241	-1.39045
snpc-4	WBGene00001568	-1.10311	4.43772	-4.89621	3.58658e-05	0.000174952	1.85369
meg-3	WBGene00001569	0.767172	1.75582	1.73683	0.0932879	0.154645	-5.00392
gei-13	WBGene00001570	-3.33874	3.0564	-7.69532	2.04881e-08	2.86311e-07	9.33002
gei-14	WBGene00001571	0.542189	1.55027	1.05808	0.298963	0.397391	-5.94585
gei-15	WBGene00001572	-0.802341	4.95715	-4.12444	0.000295701	0.00107877	-0.506023
gei-17	WBGene00001574	-0.130732	6.12778	-0.785004	0.438972	0.537572	-7.13177
gei-18	WBGene00001575	0.717918	0.600594	1.15127	0.259252	0.354656	-5.64194
gem-4	WBGene00001577	0.14372	3.63569	0.215843	0.83074	0.876072	-6.79529
ges-1	WBGene00001578	1.32676	6.82428	6.18981	1.04947e-06	8.22286e-06	4.99702
gex-2	WBGene00001579	0.401657	5.54158	2.1282	0.0421587	0.0793145	-5.28149
gex-3	WBGene00001580	-0.314529	5.27157	-1.48115	0.149612	0.228507	-6.26643
gfi-1	WBGene00001581	0.933912	8.3214	2.37104	0.0253599	0.0514775	-4.79119
gfi-2	WBGene00001582	0.0715489	6.28706	0.495547	0.624039	0.709522	-7.35197
gfi-3	WBGene00001583	-0.18075	3.58645	-0.668698	0.509105	0.604519	-6.81642
nrde-4	WBGene00001584	-0.667487	4.71541	-2.75261	0.0102054	0.0234025	-3.66131
gfl-1	WBGene00001585	-0.631889	2.71365	-1.77021	0.0874627	0.146469	-5.36183
ggr-1	WBGene00001586	0.00184497	0.655573	0.00341247	0.997301	0.998232	-6.32941
ggr-2	WBGene00001587	-0.0897349	0.0939744	-0.133877	0.894447	0.921599	-6.25171
ggr-3	WBGene00001588	-1.30246	1.02309	-2.51023	0.0180491	0.0383336	-3.49243
gip-1	WBGene00001589	0.337242	4.68729	2.31331	0.0281812	0.0563623	-4.82526
C45G3.3	WBGene00001590	-0.820767	3.18023	-3.55623	0.00134653	0.00402857	-1.59429
glc-1	WBGene00001591	5.59447	3.85283	13.8937	3.61035e-14	7.25527e-12	21.7022
glc-2	WBGene00001592	3.04855	3.35569	8.74285	1.55771e-09	3.25409e-08	11.8628
glc-4	WBGene00001594	-0.407905	2.64629	-1.38267	0.177576	0.262147	-6.08111
gld-1	WBGene00001595	-1.51417	2.74985	-3.09384	0.00441508	0.0113299	-2.36107
gld-2	WBGene00001596	0.048259	6.38674	0.184616	0.854846	0.892111	-7.45024
gld-3	WBGene00001597	0.230146	0.71342	0.326898	0.74615	0.81082	-6.23531
glh-1	WBGene00001598	-0.227029	5.79613	-0.908832	0.371111	0.472221	-6.96272
glh-2	WBGene00001599	-0.767377	-1.48027	-0.870183	0.39152	0.492046	-5.63429
glh-3	WBGene00001600	-1.00676	0.750074	-1.5119	0.141642	0.21867	-5.2388
glh-4	WBGene00001601	0.116681	0.979343	0.181051	0.857617	0.894219	-6.19183
gln-1	WBGene00001602	0.232697	4.54986	1.52628	0.138035	0.213958	-6.23611
gln-2	WBGene00001603	-1.87952	-0.346388	-2.70723	0.0113743	0.0256015	-2.90675
gln-3	WBGene00001604	1.6698	8.54824	7.53346	3.08929e-08	4.06624e-07	8.57224
gln-4	WBGene00001605	-1.71746	-0.661472	-1.57465	0.126449	0.199378	-4.90922
gln-5	WBGene00001606	2.43559	0.592075	2.89518	0.00722425	0.0173908	-2.51822
gln-6	WBGene00001607	-0.600684	-0.194643	-0.775475	0.444489	0.542884	-5.8866
glp-1	WBGene00001609	0.422128	3.49664	1.77027	0.0874527	0.146469	-5.53309
glr-1	WBGene00001612	-0.774591	0.749128	-1.70319	0.0994879	0.163574	-4.96383
glr-2	WBGene00001613	-3.18303	0.926526	-7.12622	8.80533e-08	9.99478e-07	7.94274
glr-4	WBGene00001615	0.446561	2.80507	1.36013	0.184523	0.270056	-5.95032
glr-5	WBGene00001616	-0.120691	2.00706	-0.333178	0.741455	0.807012	-6.573
glr-6	WBGene00001617	-0.234992	3.82016	-0.776699	0.443778	0.542248	-6.79126
glt-1	WBGene00001620	2.46948	7.45824	13.8688	3.77467e-14	7.34122e-12	22.3097
glt-3	WBGene00001621	2.06234	1.80381	5.20656	1.52863e-05	8.34212e-05	2.9229
glt-4	WBGene00001622	0.651671	4.35224	1.95867	0.0600696	0.106907	-5.34136
glt-5	WBGene00001623	0.71065	1.55641	1.28094	0.210609	0.301077	-5.55075
glt-6	WBGene00001624	1.52137	1.18981	3.07555	0.00462217	0.0117977	-2.40238
gly-2	WBGene00001627	2.4867	3.84188	9.5047	2.61785e-10	7.54576e-09	13.613
gly-3	WBGene00001628	0.493058	6.19388	3.17448	0.00360318	0.00952747	-3.02636
gly-4	WBGene00001629	0.583717	6.57312	3.389	0.00208112	0.00590678	-2.51536
gly-5	WBGene00001630	-0.165802	7.44715	-0.820566	0.41875	0.518459	-7.13252
gly-6	WBGene00001631	0.251002	5.97134	1.08435	0.287358	0.385087	-6.87906
gly-7	WBGene00001632	0.108768	6.31272	0.703071	0.487753	0.584174	-7.22717
gly-8	WBGene00001633	0.944634	7.16783	4.11213	0.000305716	0.00111104	-0.645565
gly-10	WBGene00001635	-0.160819	5.66017	-1.02176	0.315546	0.414491	-6.89284
gly-11	WBGene00001636	-1.0299	3.52075	-3.55146	0.00136347	0.00407243	-1.66665
gly-12	WBGene00001637	-1.1772	3.59422	-5.20268	1.54498e-05	8.41364e-05	2.62072
gly-13	WBGene00001638	0.4975	5.41151	3.40304	0.00200685	0.00573133	-2.42566
gly-14	WBGene00001639	2.32626	-1.86936	2.38067	0.0242434	0.049545	-3.51724
gly-19	WBGene00001644	-0.193626	4.09165	-0.54447	0.590382	0.679539	-6.9424
gly-20	WBGene00001645	-0.159271	4.62269	-0.731891	0.470251	0.567113	-7.03266
gna-1	WBGene00001646	-0.16848	3.06461	-0.651911	0.519717	0.61492	-6.72923
gna-2	WBGene00001647	1.95718	0.67266	2.732	0.0107214	0.0243704	-2.96925
goa-1	WBGene00001648	0.487963	7.34792	2.64442	0.0132001	0.0291726	-4.25249
gob-1	WBGene00001649	0.731043	6.69978	5.94541	2.03108e-06	1.45115e-05	4.33316
gon-1	WBGene00001650	-0.454153	6.38302	-1.57934	0.125457	0.198077	-6.23983
gon-2	WBGene00001651	1.08289	6.96307	4.04532	0.000366173	0.00129545	-0.830022
gon-4	WBGene00001653	-1.57329	3.37826	-5.33845	1.06434e-05	6.05986e-05	3.22895
gop-1	WBGene00001660	-0.371132	4.99173	-2.02628	0.052251	0.0950551	-5.32991
gop-2	WBGene00001661	-1.41617	4.07445	-6.3852	6.21276e-07	5.22048e-06	5.79285
gop-3	WBGene00001662	-0.346685	5.98692	-2.21943	0.0346383	0.0671402	-5.12425
gpa-1	WBGene00001663	-1.5737	0.104233	-1.94976	0.0611725	0.108612	-4.39016
gpa-2	WBGene00001664	-1.13792	-0.165548	-1.5883	0.123326	0.195296	-5.04047
gpa-3	WBGene00001665	-0.287577	1.03316	-0.376394	0.70943	0.780308	-6.27742
gpa-6	WBGene00001668	-3.97621	-1.27952	-4.58189	8.49964e-05	0.000367382	1.48632
gpa-7	WBGene00001669	-0.353853	3.65907	-1.0809	0.288863	0.386451	-6.36185
gpa-9	WBGene00001671	2.03619	1.29247	3.7928	0.000720638	0.00233471	-0.621939
gpa-12	WBGene00001674	0.13683	3.46245	0.526623	0.602558	0.690546	-6.99409
gpa-13	WBGene00001675	2.52129	0.53339	4.99001	2.77158e-05	0.000139784	2.52338
[truncated: 13,145 more rows]

## Sheet: Fem3 D3 vs L4
external_gene_name	Row.names	logFC	AveExpr	t	P.Value	adj.P.Val	B
[truncated: 14,268 more rows]

[truncated: 2 more sheets: Glp1 D3 vs L4, Glp1;daf-16 D3 vs L4]
