# Supplementary material for: Daf-16 mediated repression of cytosolic ribosomal protein genes facilitates a hypoxia sensitive to hypoxia resistant transformation in long-lived germline mutants
Source: PLoS Genet. 2022 May 27;18(5):e1009672. doi: 10.1371/journal.pgen.1009672 (PMC9197040; doi:10.1371/journal.pgen.1009672)
Supplement: S2 Table — (XLSX) [file pgen.1009672.s005.xlsx]

## Sheet: Table S2
Table S1. Log FC values for cytosolic ribosomal protein genes in glp-1(e2141), fem-3(q20) and daf-16(mu86);glp-1(e2141) mutants
				Log Fold Change													Fold Repression
				glp-1(e2141) Day 1		glp-1(e2141) Day 3		fem-3(q20) Day 1		fem-3(q20) Day 3		daf-16(mu86);glp-1(e2141) Day 1		daf-16(mu86);glp-1(e2141) Day 3			glp-1(e2141) Day 1		glp-1(e2141) Day 3		fem-3(q20) Day 1		fem-3(q20) Day 3		daf-16(mu86);glp-1(e2141) Day 1		daf-16(mu86);glp-1(e2141) Day 3
		rpl-1		-0.976234		-0.958709		-0.733022		0.163894		0.34967		-0.00681886			1.96732		1.94357		1.66212		0.892612		0.784763		1.00474
		rpl-10		-0.443207		-1.00749		-0.363389		0.394677		0.461661		-0.035142			1.35962		2.01041		1.28644		0.76066		0.72615		1.02466
		rpl-11.1		-0.792484		-1.76618		-0.5				-0.218421		-0.18404			1.73205		3.40153		1.41421		1		1.16346		1.13606
		rpl-11.2		-0.949495		-1.35978		-0.931089		-0.577454		0.14335		-0.46522			1.9312		2.56646		1.90671		1.49221		0.905414		1.38053
		rpl-12		-0.862201		-1.20909		-0.508782		0.654066		0.0816915		-0.371971			1.81781		2.31192		1.42285		0.635487		0.944949		1.29412
		rpl-13		-0.910282		-1.29315		-0.779758		0.236624		0.127121		-0.441888			1.87941		2.45062		1.71684		0.848729		0.915657		1.35838
		rpl-14		-0.840983		-1.67135		-0.506106		0.566542		0.205904		-0.638461			1.79127		3.18512		1.42021		0.675233		0.866996		1.55667
		rpl-15		-0.916359		-1.13928		-0.901631		0.0592962		0.195386		-0.240372			1.88735		2.20272		1.86818		0.959732		0.873339		1.1813
		rpl-16		-1.08664		-1.29393		-0.80949		0.201982		0.0581759		-0.454507			2.12379		2.45195		1.75259		0.869355		0.960478		1.37031
		rpl-17		-1.09379		-1.42911		-0.952045		-0.10217		0.0432271		-0.596694			2.13433		2.6928		1.93461		1.07339		0.970482		1.51225
		rpl-18		-0.813783		-1.14112		-0.853542		0.235241		0.238057		-0.312146			1.75782		2.20552		1.80693		0.849543		0.847886		1.24155
		rpl-19		-0.718498		-0.957549		-1.13775		-0.375787		-0.00959791		-0.41985			1.64547		1.94201		2.20037		1.29755		1.00667		1.33779
		rpl-2		-1.01364		-1.2767		-0.786851		-0.113342		0.169555		-0.440508			2.019		2.42283		1.7253		1.08173		0.889117		1.35708
		rpl-20		-1.12102		-1.31033		-0.911942		0.128586		-0.115294		-0.555418			2.17501		2.47998		1.88158		0.914728		1.0832		1.46959
		rpl-21		-1.11753		-1.41892		-0.792905		0.306732		0.0907631		-0.3971			2.16976		2.67386		1.73256		0.808471		0.939026		1.31686
		rpl-22		-0.73323		-1.77844		-0.475929		0.601923		0.242029		-0.799738			1.66236		3.43056		1.39081		0.658875		0.845555		1.74078
		rpl-23		-0.822642		-1.44052		-0.688569		0.372621		0.216477		-0.452962			1.76864		2.71419		1.61168		0.772378		0.860664		1.36885
		rpl-24.1		-0.868755		-1.37713		-0.515322		0.264319		0.0476895		-0.455699			1.82609		2.59752		1.42931		0.832592		0.967485		1.37145
		rpl-24.2		-0.862517		-0.421869		-0.916064		0.163388		-0.749866		0.151332			1.81821		1.33966		1.88696		0.892926		1.68164		0.900419
		rpl-25.1		-0.612157		-0.637782		-0.672334		0.0299829		0.35484		0.0320097			1.52854		1.55594		1.59365		0.979432		0.781956		0.978057
		rpl-25.2		-1.19448		-1.32642		0.251953		1.13197		-0.0199601		-0.439434			2.28862		2.50779		0.839759		0.456292		1.01393		1.35607
		rpl-26		-1.15055		-1.58647		-0.756625		0.40484		0.0656998		-0.554695			2.21999		3.00314		1.68953		0.75532		0.955482		1.46886
		rpl-27		-0.587169		-1.46701		-0.54195		0.289755		0.153771		-0.773852			1.5023		2.76449		1.45594		0.818041		0.898898		1.70983
		rpl-28		-1.09159		-1.53329		-1.04626		0.0719218		0.0785181		-0.541676			2.13109		2.89445		2.06517		0.95137		0.94703		1.45566
		rpl-29		-0.478543		-2.07471		-0.341334		1.03528		0.155157		-0.747712			1.39334		4.21261		1.26693		0.48792		0.898035		1.67913
		rpl-3		-0.982753		-1.12812		-0.694944		0.139359		0.165522		-0.342792			1.97623		2.18574		1.61882		0.907922		0.891606		1.26821
		rpl-30		-0.95729		-1.44708		-0.87846		0.382518		0.368359		-0.265366			1.94166		2.72656		1.83841		0.767098		0.774663		1.20194
		rpl-31		-1.06858		-1.34982		-0.795935		0.601017		0.00659781		-0.458939			2.09737		2.54881		1.7362		0.659289		0.995437		1.37453
		rpl-32		-0.931584		-1.58908		-0.703457		0.586961		0.158046		-0.508367			1.90737		3.00857		1.6284		0.665744		0.896238		1.42244
		rpl-33		-0.864084		-1.20836		-0.703688		0.503104		0.0604375		-0.391116			1.82018		2.31074		1.62866		0.705587		0.958973		1.31141
		rpl-34		-0.918322		-1.41956		-0.731629		0.827215		0.402262		-0.18795			1.88992		2.67503		1.66051		0.563616		0.756671		1.13914
		rpl-35		-0.759963		-1.22366		-0.834953		-0.160006		0.088644		-0.469465			1.69345		2.33539		1.7838		1.11729		0.940406		1.3846
		rpl-36		-0.770446		-1.69681		-0.489753		0.493677		0.0112884		-0.764803			1.7058		3.24184		1.4042		0.710213		0.992206		1.69914
		rpl-36.A		-0.350438		-1.54458		-0.55088		0.349072		0.283707		-0.500805			1.27495		2.91719		1.46498		0.785089		0.821478		1.415
		rpl-37		-0.942742		-0.715752		-0.757119		-0.858802		-0.861708		-1.13746			1.92218		1.64234		1.69011		1.81353		1.81719		2.19993
		rpl-38		-0.514079		-1.97177		-0.391005		1.10976		0.129397		-0.521976			1.42808		3.92249		1.31131		0.46337		0.914213		1.43592
		rpl-39		-0.473163		-1.96213		-0.446799		0.661389		0.0821086		-0.876344			1.38815		3.89638		1.36301		0.632269		0.944676		1.83572
		rpl-4		-0.95362		-1.15887		-0.774818		-0.00193161		0.344507		-0.296362			1.93673		2.23282		1.71097		1.00134		0.787577		1.22804
		rpl-41.1		-0.612884		-2.5165		-0.211094		0.800954		0.212527		-1.19769			1.52931		5.72193		1.15757		0.57397		0.863025		2.29372
		rpl-41.2		-0.156637		-1.49974		-0.576743		0.37334		0.559953		-0.121936			1.11469		2.82791		1.49148		0.771993		0.678324		1.08819
		rpl-42		-0.0703459		0.578082		-0.5				-0.163247		-0.444729			1.04997		0.669854		1.41421		1		1.1198		1.36106
		rpl-43		-0.718359		-1.31579		-0.642164		0.446605		0.736132		0.295689			1.64531		2.48939		1.56067		0.733768		0.600347		0.814683
		rpl-5		-1.0592		-1.1879		-0.891222		-0.166334		-0.0277456		-0.514639			2.08378		2.27822		1.85475		1.1222		1.01942		1.42864
		rpl-6		-1.0132		-1.30213		-0.734469		0.162015		-0.104147		-0.612385			2.01838		2.46593		1.66379		0.893776		1.07486		1.52878
		rpl-7		-0.888314		-0.948877		-0.591317		0.1986		0.014462		-0.213247			1.85101		1.93037		1.50662		0.871395		0.990026		1.15929
		rpl-7A		-0.963687		-1.11023		-0.773121		-0.0887388		0.0735359		-0.332148			1.95029		2.1588		1.70896		1.06344		0.950306		1.25889
		rpl-9		-1.09441		-1.46391		-0.690629		0.449285		0.0892476		-0.684594			2.13526		2.75854		1.61399		0.732406		0.940013		1.60725
																			1		1		1		1		1
		rps-0		-1.13399		-1.41658		-0.870844		-0.0534885		0.226953		-0.405848			2.19465		2.66952		1.82873		1.03777		0.854438		1.32487
		rps-1		-0.986956		-1.25776		-0.739199		0.0629734		0.0777729		-0.5148			1.982		2.39124		1.66925		0.957289		0.947519		1.4288
		rps-10		-0.974119		-1.18928		-0.849127		0.140758		0.106833		-0.34232			1.96444		2.28039		1.80141		0.907042		0.928625		1.26779
		rps-11		-0.99526		-1.37502		-0.835421		0.0874263		0.0026161		-0.59858			1.99344		2.59372		1.78438		0.9412		0.998188		1.51423
		rps-12		-1.00221		-1.69526		-0.77357		0.301745		0.119719		-0.395059			2.00307		3.23834		1.7095		0.81127		0.920367		1.315
		rps-13		-0.82672		-1.34301		-0.538662		0.414826		0.367744		-0.114645			1.77365		2.5368		1.45263		0.75011		0.774994		1.08271
		rps-14		-0.953698		-1.79589		-0.707249		0.326093		0.218671		-0.741394			1.93683		3.4723		1.63269		0.797694		0.859357		1.67179
		rps-15		-0.737136		-1.76026		-0.576446		0.454891		0.221667		-0.929669			1.66686		3.3876		1.49117		0.729566		0.857574		1.90484
		rps-16		-0.661994		-1.27883		-0.385823		0.391794		0.489298		-0.312071			1.58227		2.42643		1.30661		0.762181		0.712371		1.24149
		rps-17		-0.692669		-1.38421		-0.578301		0.345383		0.16786		-0.505705			1.61627		2.6103		1.49309		0.787099		0.890162		1.41982
		rps-18		-1.02904		-1.63028		-0.821716		0.264134		0.141886		-0.656922			2.04067		3.09573		1.76751		0.832699		0.906334		1.57671
		rps-19		-0.852098		-1.3651		-0.919053		0.0538229		0.107849		-0.577311			1.80512		2.57594		1.89087		0.96338		0.927971		1.49207
		rps-2		-1.02073		-1.30522		-1.07932		-0.287215		0.0995391		-0.38934			2.02894		2.47121		2.11304		1.22028		0.933331		1.30979
		rps-20		-0.947106		-1.563		-0.70762		-0.0237388		0.138559		-0.490658			1.928		2.95468		1.63311		1.01659		0.908426		1.40509
		rps-21		-0.600422		-1.57945		-0.548868		0.524947		0.388396		-0.157088			1.51616		2.98855		1.46294		0.694985		0.763978		1.11503
		rps-22		-0.953086		-1.30502		-0.730959		0.299502		0.0946903		-0.407524			1.93601		2.47087		1.65974		0.812533		0.936473		1.32641
		rps-23		-0.722055		-1.62411		-0.650615		0.251462		0.381172		-0.4879			1.64953		3.08253		1.56984		0.840045		0.767813		1.4024
		rps-24		-0.584393		-1.34123		-0.540258		0.427064		-0.18349		-0.772006			1.49941		2.53368		1.45423		0.743774		1.13563		1.70764
		rps-25		-0.439903		-1.69106		-0.416861		0.78188		0.233054		-0.713391			1.35651		3.22894		1.33502		0.581608		0.850832		1.63965
		rps-26		-0.925715		-1.56377		-0.645456		0.658363		-0.0195882		-0.724607			1.89963		2.95625		1.56423		0.633597		1.01367		1.65245
		rps-27		-0.664928		-1.28073		-0.662451		0.475002		0.308875		-0.0725689			1.58549		2.42961		1.58277		0.719466		0.807271		1.05159
		rps-28		-0.19787		-1.78571		-0.243921		1.05143		0.265647		-0.440052			1.147		3.44789		1.18421		0.482488		0.831825		1.35665
		rps-29		-0.74029		-1.32115		-0.639416		0.42879		0.16267		-0.183673			1.67051		2.49866		1.5577		0.742885		0.89337		1.13577
		rps-3		-0.895219		-1.26785		-0.629614		0.137357		0.12305		-0.602715			1.85989		2.40802		1.54715		0.909183		0.918244		1.51857
		rps-30		-0.995127		-1.36074		-0.690163		0.439981		0.0409274		-0.508738			1.99326		2.56816		1.61347		0.737144		0.97203		1.42281
		rps-4		-0.908893		-1.12056		-0.747898		0.179232		0.20077		-0.406236			1.8776		2.17431		1.67934		0.883173		0.870086		1.32522
		rps-5		-0.969267		-1.20253		-0.768418		0.121105		0.239651		-0.294544			1.95785		2.30142		1.7034		0.919483		0.84695		1.2265
		rps-6		-0.978978		-1.20174		-0.945693		-0.136812		0.0953738		-0.363813			1.97107		2.30017		1.92611		1.09947		0.93603		1.28682
		rps-7		-1.08398		-1.75101		-0.729095		0.163567		-0.0603622		-1.0673			2.11987		3.36593		1.6576		0.892815		1.04273		2.09551
		rps-8		-0.812587		-1.41987		-0.625313		0.184776		0.0396961		-0.716337			1.75636		2.67561		1.54255		0.879785		0.97286		1.643
		rps-9		-0.899263		-1.66726		-0.829251		0.0186136		0.254985		-0.507444			1.86511		3.1761		1.77676		0.987181		0.837996		1.42153
		Mean		-0.8447		-1.44656		-0.691181		0.273731		0.162983		-0.496783			1.80856		2.64832		1.60967		0.853085		0.927508		1.39633
		StdDev		0.233841		0.384476		0.21292		0.351974		0.224548		0.26495			0.268296		0.684506		0.23331		0.215311		0.167082		0.265736
