# Supplementary material for: Daf-16 mediated repression of cytosolic ribosomal protein genes facilitates a hypoxia sensitive to hypoxia resistant transformation in long-lived germline mutants
Source: PLoS Genet. 2022 May 27;18(5):e1009672. doi: 10.1371/journal.pgen.1009672 (PMC9197040; doi:10.1371/journal.pgen.1009672)
Supplement: S3 Table — (XLSX) [file pgen.1009672.s006.xlsx]

## Sheet: Table S3
Table S2. Log FC values for mitochondrial ribosomal protein genes in glp-1(e2141), fem-3(q20) and daf-16(mu86);glp-1(e2141) mutants
				Log Fold Change													Fold Repression
				glp-1(e2141) Day 1		glp-1(e2141) Day 3		fem-3(q20) Day 1		fem-3(q20) Day 3		daf-16(mu86);glp-1(e2141) Day 1		daf-16(mu86);glp-1(e2141) Day 3			glp-1(e2141) Day 1		glp-1(e2141) Day 3		fem-3(q20) Day 1		fem-3(q20) Day 3		daf-16(mu86);glp-1(e2141) Day 1		daf-16(mu86);glp-1(e2141) Day 3
		mrpl-1		-1.41118		-2.18756		-0.726357		-1.05291		-0.911041		-2.53083			2.65955		4.55534		1.65446		2.07471		1.8804		5.77903
		mrpl-10		-0.829454		-1.45304		-0.292599		0.22186		-0.163666		-1.36097			1.77701		2.73784		1.22484		0.857459		1.12013		2.56857
		mrpl-11		-1.63838		-2.49844		-1.01871		-0.64528		-0.96078		-2.81894			3.11316		5.65074		2.0261		1.56404		1.94636		7.05644
		mrpl-12		-1.90456		-2.62942		-1.22679		-1.09026		-0.827696		-2.63283			3.74394		6.18777		2.34046		2.12913		1.77485		6.2024
		mrpl-13		-1.15476		-2.04934		-1.18433		-0.585684		-1.59943		-2.45472			2.22647		4.13915		2.27258		1.50075		3.03023		5.48208
		mrpl-14		-0.914788		-1.68259		-0.269708		0.441568		-0.399965		-1.53157			1.88529		3.21003		1.20556		0.736334		1.31948		2.89101
		mrpl-15		-1.6082		-2.07818		-1.41458		-1.39216		-1.37703		-2.30387			3.04872		4.22275		2.66583		2.62471		2.59733		4.9378
		mrpl-16		-1.67015		-2.78236		-0.759078		-0.949798		-1.48277		-2.90219			3.18247		6.87976		1.69241		1.9316		2.79484		7.47559
		mrpl-17		-1.40402		-1.99757		-0.647294		-0.247454		-0.288707		-1.24117			2.64638		3.99328		1.56623		1.18711		1.22154		2.3639
		mrpl-18		-1.50218		-2.13401		-0.760237		-0.450159		-0.677716		-2.03552			2.83271		4.38937		1.69377		1.36619		1.59961		4.09971
		mrpl-19		-1.36661		-2.47542		-0.791788		-0.955022		-0.713598		-2.37105			2.57864		5.5613		1.73122		1.93861		1.63989		5.17318
		mrpl-2		-1.11663		-2.18149		-0.650504		-0.29893		-0.414064		-1.69647			2.16841		4.53621		1.56972		1.23023		1.33243		3.24107
		mrpl-20		-1.33948		-2.12939		-0.964299		-1.03393		-0.260513		-2.11705			2.5306		4.37533		1.95112		2.04759		1.1979		4.33806
		mrpl-21		-1.38568		-2.18591		-0.372595		-0.561484		-1.09492		-2.37041			2.61295		4.55015		1.29468		1.47579		2.13602		5.17088
		mrpl-22		-1.82023		-2.19048		-0.950033		-0.296257		-1.01465		-2.04022			3.53137		4.56457		1.93192		1.22795		2.02041		4.11307
		mrpl-23		-0.614081		-1.18092		-0.152013		-0.0497288		-0.418798		-1.66033			1.53058		2.26722		1.11112		1.03507		1.33681		3.1609
		mrpl-24		-0.728764		-1.56213		-0.85434		-0.834887		-1.08723		-2.19908			1.65722		2.95291		1.80793		1.78372		2.12466		4.59186
		mrpl-28		-0.976727		-1.80793		0.162685		0.241904		-0.609086		-1.97358			1.968		3.50139		0.893361		0.845629		1.52529		3.92743
		mrpl-30		-1.4		-1.68404		-0.816917		-1.0337		-0.237304		-1.51817			2.63902		3.21327		1.76164		2.04727		1.17879		2.86428
		mrpl-32		-1.65993		-2.21801		-1.12162		-0.797132		-0.997352		-2.52656			3.16001		4.65253		2.17592		1.73764		1.99633		5.76196
		mrpl-34		-1.47861		-2.13332		-1.13254		-0.964074		-1.1772		-1.98588			2.78679		4.38726		2.19244		1.95081		2.26138		3.96103
		mrpl-35		-1.09931		-2.23024		-1.28304		-0.947375		-0.560845		-2.14171			2.14251		4.69213		2.43351		1.92836		1.47513		4.41286
		mrpl-36		-1.05416		-2.48472		-0.657819		0.686554		-0.57706		-2.38067			2.07651		5.59727		1.5777		0.621336		1.49181		5.20779
		mrpl-37		-1.45863		-1.74823		-1.3134		-1.21043		-0.555228		-1.51181			2.74847		3.35946		2.48527		2.31407		1.4694		2.85167
		mrpl-38		-1.50393		-2.49755		-0.814358		-0.669345		-0.734515		-1.92547			2.83614		5.64726		1.75852		1.59035		1.66384		3.79861
		mrpl-39		-2.34498		-3.49799		-1.67506		-0.86015		-1.51926		-3.5847			5.08055		11.2979		3.19333		1.81523		2.86644		11.9978
		mrpl-4		-1.3598		-1.86599		-1.09454		-1.32755		-1.60433		-2.7804			2.5665		3.64517		2.13545		2.50976		3.04054		6.87041
		mrpl-40		-0.840165		-1.47462		-0.447465		0.186309		0.0426169		-1.14643			1.79025		2.77911		1.36364		0.878851		0.970892		2.21365
		mrpl-41		-1.2502		-2.26856		-1.40044		-1.02673		-0.908137		-1.43519			2.37874		4.81841		2.63982		2.0374		1.87662		2.70417
		mrpl-42		-1.30701		-1.66439		-0.334442		-0.224102		-0.633868		-1.18931			2.47428		3.16979		1.26089		1.16805		1.55172		2.28043
		mrpl-44		-0.847249		-0.641115		-0.676872		-0.547496		-0.419654		-1.14853			1.79907		1.55953		1.59867		1.46155		1.33761		2.21688
		mrpl-45		-1.75734		-2.25421		-1.00633		-1.14698		-1.51106		-2.62541			3.38074		4.77074		2.0088		2.21449		2.85019		6.1706
		mrpl-46		-1.07103		-1.93342		-0.875652		-0.7265		-1.19364		-2.36387			2.10093		3.81959		1.83484		1.65462		2.28729		5.14751
		mrpl-47		-0.831992		-1.49522		-0.178408		0.190136		-0.196913		-1.36469			1.78014		2.81907		1.13163		0.876523		1.14624		2.57521
		mrpl-48		-0.836164		-1.4263		-0.430979		-0.127134		-0.389893		-0.994332			1.7853		2.68756		1.34815		1.09212		1.3103		1.99216
		mrpl-49		-2.06229		-3.51034		-1.59617		-1.30859		-1.37761		-3.56941			4.17647		11.3951		3.02339		2.47699		2.59838		11.8713
		mrpl-50		-1.08386		-1.4858		-0.679321		-0.158735		-0.323689		-1.50694			2.1197		2.80073		1.60139		1.11631		1.25153		2.84207
		mrpl-51		-0.869426		-1.93756		-0.442626		0.257193		-0.67166		-2.20656			1.82694		3.83058		1.35908		0.836714		1.5929		4.61575
		mrpl-53		-1.57566		-2.56355		-1.22521		-0.349452		-0.662638		-1.74181			2.98072		5.91161		2.33789		1.27408		1.58297		3.34454
		mrpl-54		-1.38535		-3.12025		-1.144		-0.57975		-0.178405		-1.82365			2.61235		8.69536		2.20992		1.49459		1.13163		3.53975
		mrpl-55		-1.07114		-1.71588		-0.78143		-0.263174		-0.935122		-1.92067			2.1011		3.28496		1.71883		1.20012		1.91205		3.786
		mrpl-9		-1.49679		-1.79993		-0.802417		-0.222763		-1.1692		-1.53545			2.82214		3.48204		1.74402		1.16697		2.24887		2.89879
		mrps-10		-1.20014		-2.21158		-1.50907		-0.54647		-0.445894		-1.17547			2.29762		4.63183		2.84627		1.46051		1.36216		2.25866
		mrps-11		-0.547234		-0.131879		0.0141766		0.470362		-0.653862		-0.220387			1.46128		1.09572		0.990222		0.721783		1.57337		1.16505
		mrps-12		-1.0617		-2.02281		-0.51382		-0.164443		-0.581631		-1.7091			2.08739		4.06375		1.42783		1.12073		1.49654		3.26957
		mrps-14		-1.75755		-3.13261		-0.967618		-0.988163		-0.65029		-3.00835			3.38123		8.7702		1.95561		1.98366		1.56948		8.04644
		mrps-15		-1.45547		-2.68866		-0.272719		0.000987919		-1.07406		-2.47987			2.74245		6.44715		1.20808		0.999315		2.10534		5.57847
		mrps-16		-1.71292		-2.57414		-0.818753		0.0638823		-0.311348		-1.73323			3.27823		5.95514		1.76388		0.956686		1.24087		3.32471
		mrps-17		-1.58044		-2.03364		-1.15873		-0.749961		-1.41734		-2.17954			2.99061		4.09437		2.2326		1.68175		2.67093		4.53009
		mrps-18.C		-1.25687		-2.48152		-0.824251		-0.278955		-0.545314		-2.84522			2.38976		5.58484		1.77062		1.21332		1.45934		7.18616
		mrps-18A		-0.965219		-1.44606		0.0178615		0.031961		-0.776067		-1.58026			1.95236		2.72463		0.987696		0.97809		1.71246		2.99024
		mrps-18B		-1.88685		-2.77626		-0.410976		-0.37811		-1.31633		-3.2516			3.69826		6.85074		1.32958		1.29964		2.49031		9.52421
		mrps-18C		-1.62607		-2.20662		-0.661588		-0.549326		-0.927414		-1.99464			3.08671		4.61591		1.58182		1.4634		1.90186		3.98518
		mrps-2		-1.15791		-1.59912		-0.481285		-0.162332		-0.802896		-1.87483			2.23134		3.02958		1.39599		1.11909		1.7446		3.66758
		mrps-21		-1.26324		-1.96931		-0.623862		-0.0105292		-0.462094		-1.62118			2.40035		3.91581		1.54099		1.00732		1.37754		3.07627
		mrps-22		-1.95109		-3.01287		-1.12836		-1.5329		-1.45672		-3.09988			3.86666		8.07167		2.1861		2.89368		2.74483		8.57348
		mrps-23		-0.393661		-2.05829		-0.404872		-0.19564		0.38141		-1.7961			1.31372		4.16491		1.32397		1.14523		0.767687		3.47279
		mrps-24		-0.716404		-1.97572		-0.337466		0.614194		-0.12684		-1.04143			1.64308		3.93325		1.26354		0.653295		1.0919		2.05827
		mrps-25		-1.20005		-2.15751		-0.96825		-0.32822		-0.763017		-1.55465			2.29748		4.46143		1.95647		1.25546		1.69704		2.93763
		mrps-26		-1.41604		-2.22807		-0.33382		-0.347464		-1.08193		-2.50816			2.66852		4.68507		1.26035		1.27232		2.11687		5.68892
		mrps-27		-1.30612		-2.1766		-0.726241		-0.981065		-1.37561		-2.55993			2.47275		4.52086		1.65432		1.97392		2.59478		5.89678
		mrps-28		-2.11023		-3.18873		-1.36545		-0.407137		-0.879996		-2.55827			4.3176		9.1181		2.57656		1.32605		1.84037		5.89
		mrps-30		-1.45217		-2.05553		-1.14825		-0.889663		-1.05841		-1.89969			2.73619		4.15695		2.21645		1.85274		2.08263		3.73134
		mrps-31		-1.3393		-2.18988		-0.761081		-1.33838		-1.73537		-2.77411			2.53028		4.56267		1.69476		2.52867		3.32966		6.84055
		mrps-33		-1.12703		-2.00828		-0.981919		-0.930943		-1.32252		-1.87595			2.18408		4.02303		1.97509		1.90652		2.50103		3.67042
		mrps-34		-1.59271		-2.39021		-0.857081		-0.935794		-1.49794		-2.58281			3.01616		5.24232		1.81137		1.91294		2.82439		5.99104
		mrps-35		-1.08965		-1.83366		-0.956942		-0.289537		-0.354768		-1.82648			2.12822		3.5644		1.94119		1.22225		1.27878		3.5467
		mrps-5		-1.48233		-1.87718		-0.465399		-0.0555834		-0.757676		-1.90336			2.794		3.67355		1.3807		1.03928		1.69077		3.74084
		mrps-6		-1.33222		-1.9081		-1.26418		-0.55524		-0.491921		-1.87067			2.51791		3.75314		2.40191		1.46941		1.40632		3.65703
		mrps-7		-1.5814		-2.9871		-1.04955		-0.904139		-1.24573		-3.00034			2.99259		7.92881		2.06989		1.87143		2.37138		8.0019
		mrps-9		-1.54882		-2.17438		-0.98449		-0.854178		-1.07825		-2.64843			2.92577		4.51391		1.97861		1.80773		2.11147		6.26985
		Mean		-1.32594		-2.11766		-0.799262		-0.505667		-0.811316		-2.06116			2.59523		4.68655		1.80635		1.50925		1.8429		4.6066
		StdDev		0.381781		0.572932		0.399805		0.516088		0.456016		0.643771			0.701822		1.94769		0.496164		0.523264		0.584894		2.16752
