# Supplementary material for: Daf-16 mediated repression of cytosolic ribosomal protein genes facilitates a hypoxia sensitive to hypoxia resistant transformation in long-lived germline mutants
Source: PLoS Genet. 2022 May 27;18(5):e1009672. doi: 10.1371/journal.pgen.1009672 (PMC9197040; doi:10.1371/journal.pgen.1009672)
Supplement: S4 Table — (XLSX) [file pgen.1009672.s007.xlsx]

## Sheet: Table S4
Table S3. Log FC values tRNA synthetases, nucleolar genes, and mitochondrial translocases in glp-1(e2141), fem-3(q20) and daf-16(mu86);glp-1(e2141) mutants
				Log Fold Change												Fold Repression
				glp-1(e2141) Day 1		glp-1(e2141) Day 3		fem-3(q20) Day 1		fem-3(q20) Day 3		daf-16(mu86);glp-1(e2141) Day 1		daf-16(mu86);glp-1(e2141) Day 3		glp-1(e2141) Day 1		glp-1(e2141) Day 3		fem-3(q20) Day 1		fem-3(q20) Day 3		daf-16(mu86);glp-1(e2141) Day 1		daf-16(mu86);glp-1(e2141) Day 3
	Cytosolic tRNA synthetases	aars-1		-0.63		-0.92		0.03		-0.71		-1.14		-0.63		1.54756		1.89212		0.97942		1.6358		2.20381		1.54756
		cars-1		-0.37		-0.14		0.07		0.23		-0.22		-0.09		1.29235		1.10191		0.952638		0.852635		1.16473		1.06437
		dars-1		-0.81		-1.08		-0.32		0.19		-0.17		-0.64		1.75321		2.11404		1.24833		0.876606		1.12506		1.55833
		ears-1		-0.69		-0.8		-0.37		-0.09		0.28		-0.56		1.61328		1.7411		1.29235		1.06437		0.823591		1.47427
		fars-1		-1.05		-1.21		-0.57		-0.12		-0.31		-0.62		2.07053		2.31338		1.48452		1.08673		1.23971		1.53688
		gars-1		-1.42		-1.16		-0.15		0.09		-0.48		-0.68		2.67586		2.23457		1.10957		0.939523		1.39474		1.60214
		hars-1		-0.95		-0.91		-0.57		-0.57		-0.37		-0.59		1.93187		1.87905		1.48452		1.48452		1.29235		1.50525
		iars-1		-1.15		-1.06		-0.4		-0.26		-0.52		-0.42		2.21914		2.08493		1.31951		1.19748		1.43396		1.33793
		kars-1		-1.32		-1.36		-0.24		0.4		-0.29		-0.77		2.49666		2.56685		1.18099		0.757858		1.22264		1.70527
		lars-1		-1.08		-0.12		-0.7		-0.83		-0.68		0.45		2.11404		1.08673		1.6245		1.77769		1.60214		0.732043
		mars-1		-1.27		-1.07		-0.85		-0.49		-0.35		-0.76		2.41162		2.09943		1.8025		1.40444		1.27456		1.69349
		nars-1		-1.39		-1.38		-0.56		0.14		-0.47		-0.62		2.62079		2.60268		1.47427		0.907519		1.38511		1.53688
		pars-1		-1.16		-1.43		-0.58		-0.53		-0.43		-0.89		2.23457		2.69447		1.49485		1.44393		1.34723		1.85318
		qars-1		-0.91		-0.51		-0.27		0.1		-0.04		0.37		1.87905		1.42405		1.20581		0.933033		1.02811		0.773782
		rars-1		0.05		0.08		0.07		0.52		0.39		0.57		0.965936		0.946058		0.952638		0.697372		0.76313		0.673617
		sars-1		-0.83		-0.61		-0.3		-0.05		-0.31		-0.21		1.77769		1.52626		1.23114		1.03526		1.23971		1.15669
		tars-1		-0.93		-0.81		-0.43		-0.05		0.15		-0.36		1.90528		1.75321		1.34723		1.03526		0.90125		1.28343
		vars-1		-0.96		-1.18		-0.12		-1.22		-1.86		-2.47		1.94531		2.26577		1.08673		2.32947		3.63008		5.54044
		wars-1		-1.64		-1.03		-0.15		0.15		-1.3		-1.03		3.11666		2.04202		1.10957		0.90125		2.46229		2.04202
		yars-1		-1.03		-1.03		-0.46		-0.37		-0.14		-0.24		2.04202		2.04202		1.37554		1.29235		1.10191		1.18099
		Mean		-0.977		-0.8865		-0.3435		-0.1735		-0.413		-0.5095		2.03067		1.92053		1.28783		1.18266		1.43181		1.58993
		StdDev		0.382183		0.42817		0.255349		0.443482		0.527857		0.637103		0.496038		0.500516		0.22852		0.40111		0.658047		0.999043
	Mitochondrial tRNA synthetases	aars-2		-1.27		-0.97		-0.61		-0.25		-0.27		-2.47		2.41162		1.95884		1.52626		1.18921		1.20581		5.54044
		cars-2		-1.01		-1.83		0.65		-0.11		-0.14		-1.07		2.01391		3.55537		0.63728		1.07923		1.10191		2.09943
		dars-2		-0.77		-1.71		0.1		-0.07		-0.64		-1.48		1.70527		3.27161		0.933033		1.04972		1.55833		2.78949
		ears-2		-0.07		-0.72		0.14		-0.47		-0.51		-1		1.04972		1.64718		0.907519		1.38511		1.42405		2
		fars-2		-0.55		-1.68		0.25		0.17		0.12		-1.62		1.46409		3.20428		0.840896		0.888843		0.920188		3.07375
		iars-2		-0.74		-1.43		-0.02		0.01		-0.63		-1.32		1.67018		2.69447		1.01396		0.993092		1.54756		2.49666
		lars-2		-1.61		-2.41		-0.01		-0.59		-2.06		-2.85		3.05252		5.31474		1.00696		1.50525		4.16986		7.21
		nars-2		-1.73		-1.9		-0.11		-0.12		-0.18		-1.05		3.31728		3.73213		1.07923		1.08673		1.13288		2.07053
		pars-2		-1.68		-2.38		-0.01		-0.38		-1.11		-2.01		3.20428		5.20537		1.00696		1.30134		2.15846		4.02782
		rars-2		0.13		-0.3		0.89		1.16		0.03		-0.38		0.913831		1.23114		0.539614		0.447513		0.97942		1.30134
		sars-2		-0.14		-0.63		-0.05		-0.04		-0.35		-0.73		1.10191		1.54756		1.03526		1.02811		1.27456		1.65864
		yars-2		-0.51		-0.5		0.12		0.22		-0.4		-0.62		1.42405		1.41421		0.920188		0.858565		1.31951		1.53688
		Mean		-0.829167		-1.37167		0.111667		-0.0391667		-0.511667		-1.38333		1.94405		2.89808		0.953929		1.06773		1.56604		2.98375
		StdDev		0.642063		0.72872		0.376439		0.448583		0.589558		0.748724		0.859668		1.40834		0.242625		0.274667		0.883753		1.78465
	Nucleolar Genes	nol-6		-1.35		-1.09		-0.68		-0.16						2.54912		2.12874		1.60214		1.11729
		nol-10		-1.44		-1.4		-0.3		0.22						2.71321		2.63902		1.23114		0.858565
		dao-5		-1.67		-0.84		-1.04		-0.29						3.18215		1.79005		2.05623		1.22264
		pro-2		-1.76		-1.6		-0.304		-0.16						3.38698		3.03143		1.23456		1.11729
		C37H5.5		-1.42		-1.26		-0.59		-0.178						2.67586		2.39496		1.50525		1.13131
		fib-1		-2.66		-2		-0.8		-0.3						6.32033		4		1.7411		1.23114
		nol-2		-2.48		-2.02		-1		-0.58						5.57897		4.05584		2		1.49485
		nol-14		-1.79		-1.75		-0.66		-0.48						3.45815		3.36359		1.58008		1.39474
		nol-56		-2.61		-2.28		-0.27		0.31						6.10504		4.85678		1.20581		0.806642
		nol-9		-1.11		-1.08		0.48		0.66						2.15846		2.11404		0.716978		0.632878
		nol-16		-1.56		-1.19		-0.93		-0.19						2.94854		2.28153		1.90528		1.14076
		nol-58		-3.2		-2.56		-0.81		0.02						9.18959		5.89708		1.75321		0.986233
		nol-2		-2.48		-2.02		-1		-0.58						5.57897		4.05584		2		1.49485
		Mean		-1.96385		-1.62231		-0.608		-0.131385						4.2958		3.27761		1.57937		1.12532
		StdDev		0.64293		0.527939		0.425126		0.359673						2.08057		1.23228		0.395103		0.258413
	Mitochondrial Translocases	ddp-1		-1.12		-2.73		-0.77		0.31		0.36		-1.88		2.17347		4.73		1.70527		0.806642		0.779165		3.68075
		tomm-22		-1.07		-2.34		-0.51		0.14		-0.18		-1.9		2.09943		4.34		1.42405		0.907519		1.13288		3.73213
		tin-9.1		-1.54		-2.32		-0.62		0.8		-0.83		-2.43		2.90795		4.32		1.53688		0.574349		1.77769		5.38893
		F45G2.8		-1.01		-2.18		-0.61		-0.2		-0.19		-2.1		2.01391		4.18		1.52626		1.1487		1.14076		4.28709
		tomm-7		-1.17		-2.98		-0.27		1.06		-0.28		-1.77		2.25012		4.98		1.20581		0.479632		1.21419		3.41054
		tin-13		-1.28		-2.24		-0.79		-0.26		-0.41		-2.03		2.42839		4.24		1.72907		1.19748		1.32869		4.08405
		tin-10		-0.95		-1.93		-0.72		-0.23		-1.2		-1.7		1.93187		3.93		1.64718		1.17283		2.2974		3.24901
		tomm-40		-1.5		-1.75		-0.83		-0.32		-0.75		-1.73		2.82843		3.75		1.77769		1.24833		1.68179		3.31728
		C47G2.3		-1.11		-2.11		-0.51		-0.5		-0.66		-1.82		2.15846		4.11		1.42405		1.41421		1.58008		3.53081
		tomm-20		-1.01		-1.55		-0.57		-0.26		-0.63		-1.56		2.01391		3.55		1.48452		1.19748		1.54756		2.94854
		scpl-4		-1.58		-1.29		-0.39		0.22		-1.02		-1.45		2.9897		3.29		1.31039		0.858565		2.02792		2.73208
		tomm-70		-0.95		-1.26		-0.7		-0.38		-0.4		-1.1		1.93187		3.26		1.6245		1.30134		1.31951		2.14355
		timm-23		-1.01		-0.81		-0.86		-0.29		-0.12		-0.61		2.01391		2.81		1.81504		1.22264		1.08673		1.52626
		Mean		-1.17692		-1.96077		-0.626923		0.00692308		-0.485385		-1.69846		2.2878		3.96077		1.55467		1.04075		1.45495		3.387
		StdDev		0.226399		0.614484		0.17585		0.4775		0.420369		0.458673		0.380176		0.614484		0.183849		0.288663		0.41881		0.965403
